# Supplementary material for: Efficient skyline query processing with user-specified conditional preference
Source: PeerJ Comput Sci. 2025 Jan 29;11:e2659. doi: 10.7717/peerj-cs.2659 (PMC11888864; doi:10.7717/peerj-cs.2659)
Supplement: Supplemental Information 1 [file peerj-cs-11-2659-s001.csv]

	player_name	team_abbreviation	age	player_height	player_weight	college	country	draft_year	draft_round	draft_number	gp	pts	reb	ast	net_rating	oreb_pct	dreb_pct	usg_pct	ts_pct	ast_pct	season
0	Randy Livingston	HOU	22.0	193.04	94.800728	Louisiana State	USA	1996	2	42	64	3.9	1.5	2.4	0.3	0.042	0.071	0.16899999999999998	0.48700000000000004	0.248	1996-97
1	Gaylon Nickerson	WAS	28.0	190.5	86.18248	Northwestern Oklahoma	USA	1994	2	34	4	3.8	1.3	0.3	8.9	0.03	0.111	0.174	0.49700000000000005	0.043	1996-97
2	George Lynch	VAN	26.0	203.2	103.418976	North Carolina	USA	1993	1	12	41	8.3	6.4	1.9	-8.2	0.106	0.185	0.175	0.512	0.125	1996-97
3	George McCloud	LAL	30.0	203.2	102.0582	Florida State	USA	1989	1	7	64	10.2	2.8	1.7	-2.7	0.027000000000000003	0.111	0.20600000000000002	0.527	0.125	1996-97
4	George Zidek	DEN	23.0	213.36	119.74828799999999	UCLA	USA	1995	1	22	52	2.8	1.7	0.3	-14.1	0.102	0.16899999999999998	0.195	0.5	0.064	1996-97
5	Gerald Wilkins	ORL	33.0	198.12	102.0582	Tennessee-Chattanooga	USA	1985	2	47	80	10.6	2.2	2.2	-5.8	0.031	0.064	0.203	0.503	0.14300000000000002	1996-97
6	Gheorghe Muresan	WAS	26.0	231.14	137.438376	None	USA	1993	2	30	73	10.6	6.6	0.4	6.9	0.098	0.217	0.185	0.618	0.024	1996-97
7	Glen Rice	CHH	30.0	203.2	99.79024	Michigan	USA	1989	1	4	79	26.8	4.0	2.0	3.2	0.025	0.087	0.272	0.605	0.08800000000000001	1996-97
8	Glenn Robinson	MIL	24.0	200.66	106.59411999999999	Purdue	USA	1994	1	1	80	21.1	6.3	3.1	-2.9	0.051	0.14400000000000002	0.278	0.528	0.146	1996-97
9	Grant Hill	DET	24.0	203.2	102.0582	Duke	USA	1994	1	3	80	21.4	9.0	7.3	6.9	0.049	0.23199999999999998	0.28300000000000003	0.556	0.35600000000000004	1996-97
10	Gary Trent	POR	22.0	203.2	113.398	Ohio	USA	1995	1	11	82	10.8	5.2	1.1	2.5	0.10099999999999999	0.16699999999999998	0.212	0.569	0.077	1996-97
11	Grant Long	DET	31.0	205.74	112.490816	Eastern Michigan	USA	1988	2	33	65	5.0	3.4	0.6	4.0	0.096	0.15	0.154	0.523	0.057999999999999996	1996-97
12	Greg Anthony	VAN	29.0	185.42	81.64656	Nevada-Las Vegas	USA	1991	1	12	65	9.5	2.8	6.3	-9.4	0.015	0.099	0.177	0.526	0.358	1996-97
13	Greg Dreiling	DAL	33.0	215.9	120.20188	Kansas	USA	1986	2	26	40	2.0	1.9	0.3	-8.0	0.059000000000000004	0.192	0.114	0.466	0.048	1996-97
14	Greg Foster	UTA	28.0	210.82	113.398	Texas-El Paso	USA	1990	2	35	79	3.5	2.4	0.4	-0.9	0.078	0.166	0.168	0.508	0.055	1996-97
15	Greg Graham	SEA	26.0	193.04	82.553744	Indiana	USA	1993	1	17	28	3.3	0.5	0.4	3.6	0.013000000000000001	0.063	0.245	0.47600000000000003	0.1	1996-97
16	Greg Minor	BOS	25.0	198.12	95.25432	Louisville	USA	1994	1	25	23	9.6	3.5	1.5	-2.1	0.057999999999999996	0.11	0.18899999999999997	0.519	0.10300000000000001	1996-97
17	Greg Ostertag	UTA	24.0	218.44	127.00576000000001	Kansas	USA	1995	1	28	77	7.3	7.3	0.4	15.9	0.133	0.24600000000000002	0.146	0.561	0.021	1996-97
18	Hakeem Olajuwon	HOU	34.0	213.36	115.66596000000001	Houston	Nigeria	1984	1	1	78	23.2	9.2	3.0	6.5	0.075	0.20600000000000002	0.308	0.5579999999999999	0.158	1996-97
19	Harvey Grant	WAS	31.0	205.74	102.0582	Oklahoma	USA	1988	1	12	78	4.1	3.3	0.9	1.7	0.045	0.136	0.102	0.47700000000000004	0.059000000000000004	1996-97
20	Haywoode Workman	IND	31.0	187.96	81.64656	Oral Roberts	USA	1989	2	49	4	5.5	1.8	2.8	-7.3	0.055999999999999994	0.045	0.139	0.5379999999999999	0.23399999999999999	1996-97
21	Greg Anderson	SAS	33.0	208.28	113.398	Houston	USA	1987	1	23	82	3.9	5.5	0.4	-14.2	0.109	0.21899999999999997	0.106	0.531	0.033	1996-97
22	Gary Payton	SEA	28.0	193.04	86.18248	Oregon State	USA	1990	1	2	82	21.8	4.6	7.1	10.3	0.04	0.102	0.264	0.545	0.33	1996-97
23	Gary Grant	MIA	32.0	190.5	83.91452	Michigan	USA	1988	1	15	28	3.9	1.4	1.6	3.2	0.028999999999999998	0.105	0.19399999999999998	0.46	0.215	1996-97
24	Fred Roberts	DAL	36.0	208.28	98.88305600000001	Brigham Young	USA	1982	2	27	12	1.8	0.8	0.0	-13.1	0.053	0.17800000000000002	0.265	0.52	0.0	1996-97
25	Eldridge Recasner	ATL	29.0	193.04	86.18248	Washington	USA	1992	Undrafted	Undrafted	71	5.7	1.6	1.3	-0.3	0.036000000000000004	0.076	0.172	0.539	0.141	1996-97
26	Elliot Perry	MIL	28.0	182.88	72.57472	Memphis	USA	1991	2	37	82	6.9	1.5	3.0	-1.2	0.018000000000000002	0.081	0.177	0.557	0.262	1996-97
27	Elmer Bennett	DEN	27.0	182.88	77.11064	Notre Dame	USA	1992	2	38	9	2.4	0.4	1.2	-7.4	0.0	0.053	0.187	0.47	0.21600000000000003	1996-97
28	Elmore Spencer	SEA	27.0	213.36	122.46983999999999	Nevada-Las Vegas	USA	1992	1	25	1	0.0	0.0	0.0	-147.5	0.0	0.0	0.126	0.0	0.0	1996-97
29	Emanual Davis	HOU	28.0	195.58	87.996848	Delaware State	USA	Undrafted	Undrafted	Undrafted	13	5.0	1.7	2.0	6.6	0.011000000000000001	0.098	0.14400000000000002	0.565	0.191	1996-97
30	Ennis Whatley	POR	34.0	190.5	80.28578399999998	Alabama	USA	1983	1	13	3	1.3	1.0	1.0	-57.4	0.0	0.15	0.115	0.5	0.375	1996-97
31	Eric Leckner	VAN	31.0	210.82	120.20188	Wyoming	USA	1988	1	17	20	1.7	1.8	0.3	-3.9	0.044000000000000004	0.258	0.175	0.444	0.067	1996-97
32	Eric Mobley	VAN	27.0	210.82	106.59411999999999	Pittsburgh	USA	1994	1	18	28	2.6	2.1	0.5	-15.4	0.106	0.102	0.158	0.47200000000000003	0.076	1996-97
33	Eric Montross	NJN	25.0	213.36	122.46983999999999	North Carolina	USA	1994	1	9	78	4.4	6.6	0.8	-6.6	0.107	0.20600000000000002	0.11199999999999999	0.452	0.05	1996-97
34	Eric Murdock	DEN	29.0	185.42	86.18248	Providence	USA	1991	1	21	12	3.8	0.9	2.0	-1.4	0.01	0.102	0.188	0.588	0.436	1996-97
35	Eric Piatkowski	LAC	26.0	200.66	97.52228000000001	Nebraska	USA	1994	1	15	65	6.0	1.6	0.8	2.4	0.071	0.08800000000000001	0.22	0.579	0.111	1996-97
36	Eric Snow	SEA	24.0	190.5	90.7184	Michigan State	USA	1995	2	43	67	3.0	1.0	2.4	-1.2	0.027000000000000003	0.085	0.145	0.515	0.33899999999999997	1996-97
37	Eric Williams	BOS	24.0	203.2	99.79024	Providence	USA	1995	1	14	72	15.0	4.6	1.8	-6.8	0.057	0.107	0.207	0.5329999999999999	0.087	1996-97
38	Erick Dampier	IND	21.0	210.82	120.20188	Mississippi State	USA	1996	1	10	72	5.1	4.1	0.6	-2.0	0.107	0.21600000000000003	0.218	0.451	0.07400000000000001	1996-97
39	Erick Strickland	DAL	23.0	190.5	95.25432	Nebraska	USA	Undrafted	Undrafted	Undrafted	28	10.6	3.2	2.4	-6.4	0.032	0.11199999999999999	0.21600000000000003	0.51	0.161	1996-97
40	Ervin Johnson	DEN	29.0	210.82	111.13004	New Orleans	USA	1993	1	23	82	7.1	11.1	0.9	-5.9	0.10300000000000001	0.294	0.114	0.5429999999999999	0.042	1996-97
41	Evric Gray	NJN	27.0	200.66	106.59411999999999	Nevada-Las Vegas	USA	Undrafted	Undrafted	Undrafted	5	2.6	0.6	0.4	17.5	0.026000000000000002	0.049	0.192	0.38799999999999996	0.065	1996-97
42	Felton Spencer	GSW	29.0	213.36	127.00576000000001	Louisville	USA	1990	1	6	73	5.1	5.7	0.3	-1.2	0.124	0.205	0.128	0.524	0.02	1996-97
43	Frank Brickowski	BOS	37.0	205.74	108.86208	Penn State	USA	1981	3	57	17	4.8	2.0	0.9	-22.4	0.026000000000000002	0.133	0.17300000000000001	0.512	0.11599999999999999	1996-97
44	Frankie King	PHI	25.0	185.42	83.91452	Western Carolina	USA	1995	2	37	7	2.9	2.0	0.7	1.4	0.065	0.156	0.13	0.521	0.106	1996-97
45	Fred Hoiberg	IND	24.0	193.04	92.079176	Iowa State	USA	1995	2	52	47	4.8	1.7	0.9	4.9	0.027999999999999997	0.146	0.172	0.59	0.122	1996-97
46	Henry James	ATL	31.0	203.2	99.79024	St. Mary's (TX)	USA	Undrafted	Undrafted	Undrafted	53	6.7	1.5	0.4	1.2	0.034	0.067	0.171	0.555	0.036000000000000004	1996-97
47	Elden Campbell	LAL	28.0	213.36	113.398	Clemson	USA	1990	1	27	77	14.9	8.0	1.6	3.3	0.095	0.183	0.222	0.52	0.087	1996-97
48	Herb Williams	NYK	39.0	210.82	117.93392	Ohio State	USA	1981	1	14	21	1.9	1.5	0.2	-10.8	0.055999999999999994	0.141	0.132	0.408	0.045	1996-97
49	Horace Grant	ORL	31.0	208.28	111.13004	Clemson	USA	1987	1	10	67	12.6	9.0	2.4	1.1	0.094	0.19	0.161	0.546	0.11199999999999999	1996-97
50	Jerome Williams	DET	24.0	205.74	93.439952	Georgetown	USA	1996	1	26	33	1.5	1.5	0.2	3.0	0.14400000000000002	0.182	0.18100000000000002	0.419	0.071	1996-97
51	Jerry Stackhouse	PHI	22.0	198.12	98.88305600000001	North Carolina	USA	1995	1	3	81	20.7	4.2	3.1	-6.8	0.053	0.063	0.254	0.524	0.134	1996-97
52	Jim Jackson	NJN	26.0	198.12	97.52228000000001	Ohio State	USA	1992	1	4	77	15.9	5.3	4.1	-8.4	0.051	0.113	0.214	0.526	0.191	1996-97
53	Jim McIlvaine	SEA	24.0	215.9	117.93392	Marquette	USA	1994	2	32	82	3.8	4.0	0.3	9.7	0.10300000000000001	0.152	0.11599999999999999	0.48700000000000004	0.022000000000000002	1996-97
54	Jimmy Carruth	MIL	27.0	208.28	120.20188	Virginia Tech	USA	Undrafted	Undrafted	Undrafted	4	1.3	1.0	0.0	-17.7	0.0	0.21100000000000002	0.10300000000000001	0.727	0.0	1996-97
55	Jimmy King	DEN	23.0	195.58	95.25432	Michigan	USA	1995	2	35	2	3.0	1.0	1.0	-42.5	0.08	0.0	0.162	0.387	0.2	1996-97
56	Jimmy Oliver	TOR	27.0	195.58	92.98635999999999	Purdue	USA	1991	2	39	4	2.8	1.3	0.3	-40.8	0.024	0.10800000000000001	0.165	0.396	0.038	1996-97
57	Joe Courtney	SAS	27.0	203.2	106.59411999999999	Southern Mississippi	USA	Undrafted	Undrafted	Undrafted	9	2.8	1.8	0.0	-6.1	0.09699999999999999	0.095	0.151	0.38799999999999996	0.0	1996-97
58	Joe Dumars	DET	34.0	190.5	88.45044	McNeese State	USA	1985	1	18	79	14.7	2.4	4.0	6.1	0.017	0.065	0.19	0.586	0.185	1996-97
59	Jerome Kersey	LAL	35.0	200.66	108.86208	Longwood	USA	1984	2	46	70	6.8	5.2	1.3	4.1	0.07200000000000001	0.16399999999999998	0.145	0.475	0.077	1996-97
60	Joe Kleine	NJN	35.0	213.36	122.923432	Arkansas	USA	1985	1	6	59	2.8	3.4	0.6	-7.6	0.081	0.191	0.11800000000000001	0.45	0.065	1996-97
61	Joe Stephens	HOU	24.0	200.66	95.25432	Arkansas-Little Rock	USA	Undrafted	Undrafted	Undrafted	2	1.5	1.5	0.0	-17.4	0.25	0.111	0.27899999999999997	0.3	0.0	1996-97
62	Joe Wolf	MIL	32.0	210.82	117.93392	North Carolina	USA	1987	1	13	56	1.7	2.0	0.4	-3.5	0.07200000000000001	0.191	0.09699999999999999	0.488	0.055999999999999994	1996-97
63	John Crotty	MIA	27.0	187.96	83.91452	Virginia	USA	Undrafted	Undrafted	Undrafted	48	4.8	1.0	2.1	-2.1	0.028999999999999998	0.059000000000000004	0.161	0.637	0.287	1996-97
64	John Long	TOR	40.0	195.58	90.7184	Detroit Mercy	USA	1978	2	29	32	4.0	1.3	0.7	-9.8	0.017	0.10099999999999999	0.182	0.499	0.10400000000000001	1996-97
65	John Starks	NYK	31.0	195.58	83.91452	Oklahoma State	USA	Undrafted	Undrafted	Undrafted	77	13.8	2.7	2.8	6.5	0.021	0.094	0.24600000000000002	0.555	0.19899999999999998	1996-97
66	John Stockton	UTA	35.0	185.42	79.3786	Gonzaga	USA	1984	1	16	82	14.4	2.8	10.5	11.4	0.021	0.075	0.18600000000000003	0.6559999999999999	0.45	1996-97
67	John Wallace	NYK	23.0	205.74	102.0582	Syracuse	USA	1996	1	18	68	4.8	2.3	0.5	2.7	0.08	0.14800000000000002	0.204	0.5710000000000001	0.081	1996-97
68	Johnny Newman	MIL	33.0	200.66	90.7184	Richmond	USA	1986	2	29	82	8.7	2.3	1.4	0.2	0.040999999999999995	0.07200000000000001	0.175	0.545	0.092	1996-97
69	Jon Barry	ATL	27.0	195.58	92.98635999999999	Georgia Tech	USA	1992	1	21	58	4.9	1.7	2.0	5.0	0.031	0.087	0.152	0.535	0.193	1996-97
70	Joe Smith	GSW	21.0	208.28	102.0582	Maryland	USA	1995	1	1	80	18.7	8.5	1.6	-3.3	0.10300000000000001	0.163	0.239	0.512	0.07	1996-97
71	Jerome Allen	DEN	24.0	193.04	83.46092800000001	Pennsylvania	USA	1995	2	49	76	3.0	1.3	2.0	-3.7	0.031	0.08800000000000001	0.154	0.449	0.264	1996-97
72	Jermaine O'Neal	POR	18.0	210.82	102.511792	None	USA	1996	1	17	45	4.1	2.8	0.2	1.3	0.099	0.198	0.19899999999999998	0.494	0.03	1996-97
73	Jeff McInnis	DEN	22.0	193.04	86.18248	North Carolina	USA	1996	2	37	13	5.0	0.5	1.4	-17.8	0.021	0.04	0.259	0.609	0.327	1996-97
74	Horacio Llamas	PHX	23.0	210.82	129.27372	Grand Canyon	USA	Undrafted	Undrafted	Undrafted	20	1.7	0.9	0.2	11.5	0.048	0.13699999999999998	0.19	0.539	0.055999999999999994	1996-97
75	Hot Rod Williams	PHX	34.0	210.82	111.13004	Tulane	USA	1985	2	45	68	8.0	8.3	1.5	4.3	0.099	0.19899999999999998	0.122	0.5379999999999999	0.067	1996-97
76	Howard Eisley	UTA	24.0	187.96	80.28578399999998	Boston College	USA	1994	2	30	82	4.5	1.0	2.4	2.5	0.024	0.067	0.192	0.53	0.29600000000000004	1996-97
77	Hubert Davis	TOR	27.0	195.58	83.007336	North Carolina	USA	1992	1	20	36	5.0	1.1	0.9	-3.3	0.02	0.054000000000000006	0.154	0.466	0.08800000000000001	1996-97
78	Ike Austin	MIA	27.0	208.28	122.46983999999999	Arizona State	USA	1991	2	48	82	9.7	5.8	1.2	2.9	0.09	0.218	0.22699999999999998	0.536	0.1	1996-97
79	Isaiah Rider	POR	26.0	195.58	97.52228000000001	Nevada-Las Vegas	USA	1993	1	5	76	16.1	4.0	2.6	3.4	0.045	0.09699999999999999	0.22899999999999998	0.557	0.129	1996-97
80	Ivano Newbill	ATL	26.0	208.28	111.13004	Georgia Tech	USA	1994	Undrafted	Undrafted	72	1.4	2.8	0.3	2.5	0.10400000000000001	0.18899999999999997	0.083	0.439	0.042	1996-97
81	Jack Haley	NJN	33.0	208.28	109.769264	UCLA	USA	1987	4	79	20	2.0	1.6	0.3	5.0	0.16699999999999998	0.284	0.22399999999999998	0.441	0.08800000000000001	1996-97
82	Jalen Rose	IND	24.0	203.2	95.25432	Michigan	USA	1994	1	13	66	7.3	1.8	2.3	1.3	0.027999999999999997	0.095	0.214	0.541	0.23399999999999999	1996-97
83	Jamal Mashburn	MIA	24.0	203.2	113.398	Kentucky	USA	1993	1	4	69	11.9	4.3	2.9	1.4	0.037000000000000005	0.121	0.207	0.48700000000000004	0.158	1996-97
84	James Robinson	MIN	26.0	187.96	81.64656	Alabama	USA	1993	1	21	69	8.3	1.6	1.8	-2.7	0.021	0.076	0.207	0.537	0.163	1996-97
85	James Scott	MIA	25.0	198.12	81.64656	St. John's (NY)	USA	Undrafted	Undrafted	Undrafted	8	0.1	0.8	0.4	-14.7	0.036000000000000004	0.147	0.158	0.055999999999999994	0.136	1996-97
86	Jamie Feick	SAS	22.0	203.2	115.66596000000001	Michigan State	USA	1996	2	48	41	3.7	5.2	0.6	-12.2	0.133	0.253	0.15	0.405	0.065	1996-97
87	Jamie Watson	DAL	25.0	200.66	86.18248	South Carolina	USA	1994	2	47	23	3.4	2.0	1.4	-7.8	0.069	0.098	0.149	0.493	0.159	1996-97
88	Jaren Jackson	WAS	29.0	198.12	95.25432	Georgetown	USA	Undrafted	Undrafted	Undrafted	75	5.0	1.8	0.9	1.7	0.03	0.10400000000000001	0.16699999999999998	0.52	0.09	1996-97
89	Jason Caffey	CHI	24.0	203.2	116.119552	Alabama	USA	1995	1	20	75	7.3	4.0	1.2	9.0	0.114	0.134	0.184	0.574	0.094	1996-97
90	Jason Kidd	PHX	24.0	193.04	94.34713599999999	California	USA	1994	1	2	55	10.9	4.5	9.0	2.4	0.039	0.106	0.17	0.498	0.37	1996-97
91	Jason Sasser	DAL	23.0	200.66	102.0582	Texas Tech	USA	1996	2	41	8	2.4	1.0	0.3	-24.2	0.018000000000000002	0.14	0.172	0.413	0.067	1996-97
92	Jayson Williams	NJN	29.0	205.74	108.86208	St. John's (NY)	USA	1990	1	21	41	13.4	13.5	1.2	-8.8	0.16699999999999998	0.248	0.209	0.44299999999999995	0.062	1996-97
93	Jeff Grayer	SAC	31.0	195.58	95.25432	Iowa State	USA	1988	1	13	25	3.6	1.5	1.0	0.7	0.077	0.067	0.154	0.496	0.124	1996-97
94	Jeff Hornacek	UTA	34.0	193.04	86.18248	Iowa State	USA	1986	2	46	82	14.5	2.9	4.4	14.4	0.031	0.08199999999999999	0.2	0.596	0.21	1996-97
95	Hersey Hawkins	SEA	30.0	190.5	86.18248	Bradley	USA	1988	1	6	82	13.9	3.9	3.0	10.3	0.04	0.098	0.17300000000000001	0.616	0.14300000000000002	1996-97
96	Eddie Jones	LAL	25.0	198.12	86.18248	Temple	USA	1994	1	10	80	17.2	4.1	3.4	4.1	0.035	0.091	0.209	0.5589999999999999	0.149	1996-97
97	Eddie Johnson	HOU	38.0	200.66	97.52228000000001	Illinois	USA	1981	2	29	52	8.2	2.7	1.0	4.1	0.034	0.126	0.22	0.541	0.102	1996-97
98	Ed Pinckney	MIA	34.0	205.74	108.86208	Villanova	USA	1985	1	10	27	2.4	2.4	0.2	-11.2	0.109	0.179	0.127	0.611	0.04	1996-97
99	Chris Jent	NYK	27.0	200.66	99.79024	Ohio State	USA	Undrafted	Undrafted	Undrafted	3	2.0	0.3	0.3	-29.8	0.1	0.0	0.233	0.5	0.125	1996-97
100	Chris Mills	CLE	27.0	200.66	97.975872	Arizona	USA	1993	1	22	80	13.4	6.2	2.5	4.5	0.048	0.157	0.175	0.544	0.111	1996-97
101	Chris Morris	UTA	31.0	203.2	99.79024	Auburn	USA	1988	1	4	73	4.3	2.2	0.6	-7.3	0.049	0.155	0.17800000000000002	0.486	0.075	1996-97
102	Chris Mullin	GSW	33.0	200.66	97.52228000000001	St. John's (NY)	USA	1985	1	7	79	14.5	4.0	4.1	-4.9	0.033	0.106	0.175	0.645	0.195	1996-97
103	Chris Robinson	VAN	23.0	195.58	90.7184	Western Kentucky	USA	1996	2	51	41	4.6	1.7	1.6	-11.4	0.039	0.08800000000000001	0.155	0.486	0.156	1996-97
104	Chris Webber	WAS	24.0	208.28	111.13004	Michigan	USA	1993	1	1	72	20.1	10.3	4.6	3.4	0.10099999999999999	0.207	0.244	0.5539999999999999	0.193	1996-97
105	Chris Whitney	WAS	25.0	182.88	77.11064	Clemson	USA	1993	2	47	82	5.2	1.3	2.2	2.0	0.013999999999999999	0.09300000000000001	0.183	0.5660000000000001	0.268	1996-97
106	Christian Laettner	ATL	27.0	210.82	111.13004	Duke	USA	1992	1	3	82	18.1	8.8	2.7	11.0	0.084	0.18600000000000003	0.23600000000000002	0.562	0.133	1996-97
107	Chucky Brown	MIL	29.0	203.2	97.52228000000001	North Carolina State	USA	1989	2	43	70	2.9	2.1	0.4	-5.9	0.063	0.177	0.12300000000000001	0.552	0.057	1996-97
108	Chris Gatling	NJN	29.0	208.28	104.32616	Old Dominion	USA	1991	1	16	47	19.0	7.9	0.6	-4.1	0.11900000000000001	0.21600000000000003	0.312	0.58	0.046	1996-97
109	Clar. Weatherspoon	PHI	26.0	200.66	108.86208	Southern Mississippi	USA	1992	1	9	82	12.2	8.3	1.7	-8.3	0.079	0.172	0.155	0.537	0.078	1996-97
110	Clifford Rozier	TOR	24.0	210.82	104.32616	Louisville	USA	1994	1	16	42	4.5	5.6	0.7	-6.3	0.151	0.223	0.14	0.47100000000000003	0.067	1996-97
111	Clyde Drexler	HOU	35.0	200.66	100.697424	Houston	USA	1983	1	14	62	18.0	6.0	5.7	7.5	0.062	0.122	0.231	0.5479999999999999	0.261	1996-97
112	Corie Blount	LAL	28.0	208.28	109.769264	Cincinnati	USA	1993	1	25	58	4.2	4.8	0.6	2.0	0.13	0.182	0.11900000000000001	0.5589999999999999	0.055999999999999994	1996-97
113	Corliss Williamson	SAC	23.0	200.66	111.13004	Arkansas	USA	1995	1	13	79	11.6	4.1	1.6	-4.2	0.08199999999999999	0.11199999999999999	0.23	0.535	0.10800000000000001	1996-97
114	Cory Alexander	SAS	24.0	185.42	86.18248	Virginia	USA	1995	1	29	80	7.2	1.5	3.2	-8.8	0.023	0.081	0.218	0.528	0.3	1996-97
115	Craig Ehlo	SEA	35.0	198.12	81.64656	Washington State	USA	1983	3	48	62	3.5	1.8	1.1	5.7	0.055999999999999994	0.107	0.166	0.41200000000000003	0.13	1996-97
116	Cuonzo Martin	MIL	25.0	195.58	96.615096	Purdue	USA	1995	2	57	3	0.0	0.3	0.3	-12.1	0.048	0.0	0.214	0.0	0.1	1996-97
117	Dale Davis	IND	28.0	210.82	104.32616	Clemson	USA	1991	1	13	80	10.4	9.7	0.7	-0.2	0.138	0.215	0.159	0.532	0.04	1996-97
118	Dale Ellis	DEN	36.0	200.66	97.52228000000001	Tennessee	USA	1983	1	9	82	16.6	3.6	2.0	-9.1	0.039	0.07400000000000001	0.214	0.537	0.1	1996-97
119	Clifford Robinson	POR	30.0	208.28	102.0582	Connecticut	USA	1989	2	36	81	15.1	4.0	3.2	4.4	0.036000000000000004	0.08800000000000001	0.19899999999999998	0.519	0.13699999999999998	1996-97
120	Chris Dudley	POR	32.0	210.82	108.86208	Yale	USA	1987	4	75	81	3.9	7.3	0.5	-0.2	0.134	0.249	0.107	0.449	0.036000000000000004	1996-97
121	Chris Childs	NYK	29.0	190.5	88.45044	Boise State	USA	Undrafted	Undrafted	Undrafted	65	9.3	2.9	6.1	5.2	0.013000000000000001	0.094	0.16899999999999998	0.526	0.309	1996-97
122	Chris Carr	MIN	23.0	198.12	99.79024	Southern Illinois	USA	1995	2	56	55	6.1	2.1	0.9	3.8	0.043	0.11599999999999999	0.184	0.5579999999999999	0.099	1996-97
123	Brian Evans	ORL	23.0	203.2	99.79024	Indiana	USA	1996	1	27	14	1.4	0.6	0.5	-12.5	0.017	0.121	0.168	0.455	0.19399999999999998	1996-97
124	Brian Grant	SAC	25.0	205.74	115.212368	Xavier	USA	1994	1	8	24	10.5	5.9	1.2	-7.7	0.098	0.185	0.213	0.511	0.078	1996-97
125	Brian Shaw	ORL	31.0	198.12	90.7184	California-Santa Barbara	USA	1988	1	24	77	7.2	2.5	4.1	-10.5	0.028999999999999998	0.095	0.184	0.478	0.297	1996-97
126	Brooks Thompson	DEN	26.0	193.04	87.543256	Oklahoma State	USA	1994	1	27	67	6.6	1.4	2.7	-6.2	0.019	0.087	0.214	0.526	0.27699999999999997	1996-97
127	Bruce Bowen	MIA	26.0	200.66	90.7184	Cal State-Fullerton	USA	Undrafted	Undrafted	Undrafted	1	0.0	0.0	0.0	300.0	0.0	0.0	0.0	0.0	0.0	1996-97
128	Bryant Reeves	VAN	24.0	213.36	124.7378	Oklahoma State	USA	1995	1	6	75	16.2	8.1	2.1	-10.6	0.07200000000000001	0.185	0.223	0.523	0.106	1996-97
129	Bryant Stith	DEN	26.0	195.58	94.34713599999999	Virginia	USA	1992	1	13	52	14.9	4.2	2.6	-5.6	0.048	0.09	0.201	0.5479999999999999	0.125	1996-97
130	Bryon Russell	UTA	26.0	200.66	102.0582	Long Beach State	USA	1993	2	45	81	10.8	4.1	1.5	13.5	0.040999999999999995	0.11800000000000001	0.15	0.6	0.07	1996-97
131	Buck Williams	NYK	37.0	203.2	102.0582	Maryland	USA	1981	1	3	74	6.3	5.4	0.7	6.9	0.135	0.184	0.149	0.574	0.059000000000000004	1996-97
132	Byron Scott	LAL	36.0	193.04	92.98635999999999	Arizona State	USA	1983	1	4	79	6.7	1.5	1.3	6.7	0.017	0.075	0.157	0.59	0.11	1996-97
133	Calbert Cheaney	WAS	25.0	200.66	97.52228000000001	Indiana	USA	1993	1	6	79	10.6	3.4	1.4	2.0	0.036000000000000004	0.095	0.165	0.53	0.07	1996-97
134	Carl Herrera	SAS	30.0	205.74	102.0582	Houston	USA	1990	2	30	75	8.0	4.5	0.7	-9.7	0.076	0.151	0.19	0.46299999999999997	0.047	1996-97
135	Carl Thomas	CLE	27.0	193.04	79.3786	Eastern Michigan	USA	Undrafted	Undrafted	Undrafted	19	1.1	0.7	0.4	-8.9	0.043	0.152	0.16699999999999998	0.43	0.19	1996-97
136	Carlos Rogers	TOR	26.0	210.82	99.79024	Tennessee State	USA	1994	1	11	56	9.8	5.4	0.7	-5.7	0.098	0.154	0.168	0.575	0.046	1996-97
137	Cedric Ceballos	PHX	27.0	200.66	102.0582	Cal State-Fullerton	USA	1990	2	48	50	14.6	6.6	1.3	4.1	0.08800000000000001	0.18100000000000002	0.24600000000000002	0.522	0.073	1996-97
138	Charles Barkley	HOU	34.0	198.12	114.30518400000001	Auburn	USA	1984	1	5	53	19.2	13.5	4.7	7.5	0.127	0.28	0.23	0.581	0.20800000000000002	1996-97
139	Charles Jones	HOU	40.0	205.74	97.52228000000001	Albany State (GA)	USA	1979	8	165	12	0.3	1.1	0.3	2.6	0.068	0.10300000000000001	0.025	0.4	0.046	1996-97
140	Charles Oakley	NYK	33.0	205.74	111.13004	Virginia Union	USA	1985	1	9	80	10.8	9.8	2.8	3.4	0.107	0.218	0.155	0.545	0.127	1996-97
141	Charles Smith	SAS	31.0	208.28	110.676448	Pittsburgh	USA	1988	1	3	19	4.6	3.4	0.7	-4.9	0.057999999999999996	0.179	0.165	0.461	0.07200000000000001	1996-97
142	Charlie Ward	NYK	26.0	187.96	86.18248	Florida State	USA	1994	1	26	79	5.2	2.8	4.1	4.0	0.031	0.11599999999999999	0.14	0.522	0.282	1996-97
143	Cherokee Parks	MIN	24.0	210.82	108.86208	Duke	USA	1995	1	12	76	3.3	2.6	0.4	-0.6	0.098	0.135	0.12300000000000001	0.535	0.055	1996-97
144	Damon Stoudamire	TOR	23.0	177.8	77.56423199999999	Arizona	USA	1995	1	7	81	20.2	4.1	8.8	-3.7	0.028999999999999998	0.09	0.253	0.516	0.38	1996-97
145	Dan Majerle	MIA	31.0	198.12	99.79024	Central Michigan	USA	1988	1	14	36	10.8	4.5	3.2	4.7	0.043	0.111	0.157	0.523	0.158	1996-97
146	Dan Schayes	ORL	38.0	210.82	117.93392	Syracuse	USA	1981	1	13	45	3.0	2.8	0.3	-1.5	0.091	0.183	0.15	0.465	0.045	1996-97
147	Dana Barros	BOS	30.0	180.34	73.935496	Boston College	USA	1989	1	16	24	12.5	2.0	3.4	-10.0	0.006999999999999999	0.07400000000000001	0.188	0.552	0.195	1996-97
148	Dexter Boney	PHX	27.0	193.04	83.91452	Nevada-Las Vegas	USA	Undrafted	Undrafted	Undrafted	8	2.4	0.8	0.0	-19.6	0.057999999999999996	0.071	0.231	0.42200000000000004	0.0	1996-97
149	Dickey Simpkins	CHI	25.0	205.74	112.490816	Providence	USA	1994	1	21	48	1.9	1.9	0.6	-0.9	0.099	0.151	0.163	0.41100000000000003	0.11199999999999999	1996-97
150	Dikembe Mutombo	ATL	31.0	218.44	113.398	Georgetown	Congo	1991	1	4	80	13.3	11.6	1.4	8.1	0.11199999999999999	0.256	0.179	0.584	0.066	1996-97
151	Dino Radja	BOS	30.0	210.82	102.0582	None	USA	1989	2	40	25	14.0	8.4	1.9	-3.3	0.057999999999999996	0.217	0.22699999999999998	0.47100000000000003	0.092	1996-97
152	Dominique Wilkins	SAS	37.0	203.2	104.32616	Georgia	USA	1982	1	3	63	18.2	6.4	1.9	-10.3	0.10099999999999999	0.154	0.297	0.517	0.11800000000000001	1996-97
153	Don MacLean	PHI	27.0	208.28	106.59411999999999	UCLA	USA	1992	1	19	37	10.9	3.8	1.0	-5.9	0.06	0.152	0.264	0.493	0.091	1996-97
154	Don Reid	DET	23.0	203.2	113.398	Georgetown	USA	1995	2	58	47	2.8	2.1	0.3	-1.5	0.092	0.159	0.154	0.523	0.053	1996-97
155	Donald Royal	CHH	31.0	203.2	98.88305600000001	Notre Dame	USA	1987	3	52	62	3.5	2.5	0.4	-4.6	0.073	0.13699999999999998	0.131	0.552	0.047	1996-97
156	Donald Whiteside	TOR	28.0	177.8	72.57472	Northern Illinois	USA	Undrafted	Undrafted	Undrafted	27	2.2	0.4	1.3	-12.4	0.009000000000000001	0.046	0.134	0.479	0.23399999999999999	1996-97
157	Donnie Boyce	ATL	23.0	195.58	88.904032	Colorado	USA	1995	2	42	22	2.5	0.7	0.6	-10.3	0.051	0.059000000000000004	0.244	0.37799999999999995	0.146	1996-97
158	Donny Marshall	CLE	24.0	200.66	104.32616	Connecticut	USA	1995	2	39	56	3.1	1.3	0.4	-8.7	0.045	0.11800000000000001	0.19	0.47600000000000003	0.085	1996-97
159	Dontonio Wingfield	POR	23.0	203.2	116.119552	Cincinnati	USA	1994	2	37	47	4.5	2.9	1.0	1.3	0.132	0.14400000000000002	0.204	0.501	0.14	1996-97
160	Donyell Marshall	GSW	24.0	205.74	104.32616	Connecticut	USA	1994	1	4	61	7.3	4.5	0.9	-8.6	0.098	0.21	0.222	0.478	0.08800000000000001	1996-97
161	Doug Christie	TOR	27.0	198.12	92.98635999999999	Pepperdine	USA	1992	1	17	81	14.5	5.3	3.9	-2.6	0.031	0.135	0.184	0.5429999999999999	0.165	1996-97
162	Doug Overton	PHI	27.0	190.5	86.18248	La Salle	USA	1991	2	40	61	3.6	1.1	1.7	-1.3	0.031	0.085	0.172	0.514	0.258	1996-97
163	Doug West	MIN	30.0	198.12	99.79024	Villanova	USA	1989	2	38	68	7.8	2.2	1.7	-3.1	0.024	0.07	0.14300000000000002	0.505	0.092	1996-97
164	Duane Causwell	SAC	29.0	213.36	108.86208	Temple	USA	1990	1	18	46	2.6	2.8	0.4	-11.8	0.11199999999999999	0.14300000000000002	0.111	0.535	0.055999999999999994	1996-97
165	Duane Ferrell	IND	32.0	200.66	97.52228000000001	Georgia Tech	USA	Undrafted	Undrafted	Undrafted	62	6.4	2.3	1.1	2.3	0.066	0.091	0.18100000000000002	0.521	0.1	1996-97
166	Dwayne Schintzius	LAC	28.0	215.9	117.93392	Florida	USA	1990	1	24	15	2.3	1.5	0.3	12.3	0.078	0.151	0.175	0.43	0.048	1996-97
167	Earl Cureton	TOR	39.0	205.74	95.25432	Detroit Mercy	USA	1979	3	58	9	0.8	1.0	0.4	-2.1	0.105	0.102	0.10300000000000001	0.376	0.14800000000000002	1996-97
168	Ed O'Bannon	DAL	24.0	203.2	100.697424	UCLA	USA	1995	1	9	64	3.7	2.3	0.6	-8.7	0.06	0.149	0.16699999999999998	0.39899999999999997	0.077	1996-97
169	Devin Gray	SAS	25.0	200.66	108.86208	Clemson	USA	1995	Undrafted	Undrafted	6	3.0	2.3	0.3	-42.1	0.113	0.25	0.263	0.319	0.071	1996-97
170	Jud Buechler	CHI	29.0	198.12	103.418976	Arizona	USA	1990	2	38	76	1.8	1.7	0.8	5.4	0.07	0.121	0.12	0.423	0.121	1996-97
171	Detlef Schrempf	SEA	34.0	208.28	106.59411999999999	Washington	USA	1985	1	8	61	16.8	6.5	4.4	12.2	0.049	0.166	0.21100000000000002	0.5920000000000001	0.2	1996-97
172	Derrick Coleman	PHI	30.0	208.28	117.93392	Syracuse	USA	1990	1	1	57	18.1	10.1	3.4	-5.4	0.08	0.225	0.24	0.518	0.161	1996-97
173	Danny Ferry	CLE	30.0	208.28	106.59411999999999	Duke	USA	1989	1	2	82	10.6	4.1	1.8	2.3	0.04	0.134	0.177	0.523	0.102	1996-97
174	Danny Manning	PHX	31.0	208.28	106.140528	Kansas	USA	1988	1	1	77	13.5	6.1	2.2	3.1	0.079	0.184	0.22699999999999998	0.574	0.136	1996-97
175	Darrell Armstrong	ORL	29.0	185.42	81.64656	Fayetteville State	USA	Undrafted	Undrafted	Undrafted	67	6.1	1.1	2.6	0.3	0.039	0.05	0.222	0.525	0.308	1996-97
176	Darrick Martin	LAC	26.0	180.34	77.11064	UCLA	USA	Undrafted	Undrafted	Undrafted	82	10.9	1.4	4.1	-4.5	0.016	0.06	0.23199999999999998	0.539	0.292	1996-97
177	Darrin Hancock	ATL	25.0	200.66	92.98635999999999	Kansas	USA	1994	2	38	24	1.8	0.8	0.5	-2.6	0.03	0.11800000000000001	0.159	0.51	0.136	1996-97
178	Darvin Ham	IND	23.0	200.66	99.79024	Texas Tech	USA	Undrafted	Undrafted	Undrafted	36	2.3	1.6	0.4	-2.0	0.109	0.09699999999999999	0.14	0.536	0.07200000000000001	1996-97
179	David Robinson	SAS	31.0	215.9	106.59411999999999	Navy	USA	1987	1	1	6	17.7	8.5	1.3	9.6	0.161	0.237	0.33399999999999996	0.5589999999999999	0.111	1996-97
180	David Vaughn	ORL	24.0	205.74	108.86208	Memphis	USA	1995	1	25	35	2.3	2.7	0.2	-7.5	0.128	0.21600000000000003	0.172	0.475	0.045	1996-97
181	David Wesley	BOS	26.0	185.42	89.811216	Baylor	USA	Undrafted	Undrafted	Undrafted	74	16.8	3.6	7.3	-7.4	0.024	0.084	0.18899999999999997	0.563	0.28600000000000003	1996-97
182	David Wingate	SEA	33.0	195.58	83.91452	Georgetown	USA	1986	2	44	65	3.6	1.1	1.2	2.8	0.031	0.069	0.134	0.509	0.13699999999999998	1996-97
183	David Wood	MIL	32.0	205.74	104.32616	Nevada-Reno	USA	Undrafted	Undrafted	Undrafted	46	1.2	0.6	0.3	3.9	0.026000000000000002	0.128	0.1	0.621	0.085	1996-97
184	Dean Garrett	MIN	30.0	210.82	113.398	Indiana	USA	1988	2	38	68	8.0	7.3	0.6	1.2	0.10800000000000001	0.247	0.135	0.603	0.035	1996-97
185	Dee Brown	BOS	28.0	187.96	87.089664	Jacksonville	USA	1990	1	19	21	7.6	2.3	3.2	-7.5	0.015	0.095	0.163	0.455	0.20199999999999999	1996-97
186	Dell Curry	CHH	33.0	195.58	92.98635999999999	Virginia Tech	USA	1986	1	15	68	14.8	3.1	1.7	1.6	0.024	0.098	0.226	0.562	0.10400000000000001	1996-97
187	Dell Demps	ORL	27.0	190.5	92.98635999999999	Pacific	USA	Undrafted	Undrafted	Undrafted	2	1.0	0.0	0.0	-53.7	0.0	0.0	0.185	0.258	0.0	1996-97
188	Dennis Rodman	CHI	36.0	198.12	99.79024	Southeastern Oklahoma State	USA	1986	2	27	55	5.7	16.1	3.1	16.1	0.18600000000000003	0.32299999999999995	0.1	0.479	0.113	1996-97
189	Dennis Scott	ORL	28.0	203.2	106.59411999999999	Georgia Tech	USA	1990	1	4	66	12.5	3.1	2.1	1.9	0.021	0.092	0.188	0.519	0.106	1996-97
190	Derek Fisher	LAL	22.0	185.42	90.7184	Arkansas-Little Rock	USA	1996	1	24	80	3.9	1.2	1.5	5.1	0.031	0.087	0.18600000000000003	0.491	0.223	1996-97
191	Derek Harper	DAL	35.0	193.04	93.439952	Illinois	USA	1983	1	11	75	10.0	1.8	4.3	-7.7	0.016	0.057	0.18100000000000002	0.516	0.252	1996-97
192	Derek Strong	ORL	29.0	205.74	108.86208	Xavier	USA	1990	2	47	82	8.5	6.3	0.9	-0.7	0.1	0.20800000000000002	0.182	0.513	0.064	1996-97
193	Derrick Alston	ATL	24.0	210.82	102.0582	Duquesne	USA	1994	2	33	2	0.0	2.0	0.0	-39.9	0.188	0.2	0.213	0.0	0.0	1996-97
194	Derrick McKey	IND	30.0	205.74	92.98635999999999	Alabama	USA	1987	1	9	50	8.0	4.8	2.7	-0.2	0.067	0.127	0.16699999999999998	0.462	0.154	1996-97
195	Brett Szabo	BOS	29.0	210.82	104.32616	Augustana (SD)	USA	Undrafted	Undrafted	Undrafted	70	2.2	2.4	0.2	-11.1	0.08900000000000001	0.196	0.11900000000000001	0.517	0.039	1996-97
196	Juwan Howard	WAS	24.0	205.74	113.398	Michigan	USA	1994	1	5	82	19.1	8.0	3.8	1.3	0.073	0.156	0.23399999999999999	0.529	0.15	1996-97
197	Keith Askins	MIA	29.0	203.2	101.604608	Alabama	USA	Undrafted	Undrafted	Undrafted	78	4.9	3.5	1.0	6.1	0.059000000000000004	0.127	0.10800000000000001	0.557	0.068	1996-97
198	Scott Burrell	GSW	26.0	200.66	102.511792	Connecticut	USA	1993	1	20	57	5.2	2.8	1.3	1.4	0.061	0.134	0.16899999999999998	0.485	0.121	1996-97
199	Scott Williams	PHI	29.0	208.28	104.32616	North Carolina	USA	Undrafted	Undrafted	Undrafted	62	5.8	6.4	0.7	-4.6	0.126	0.205	0.127	0.529	0.049	1996-97
200	Scottie Pippen	CHI	31.0	200.66	103.418976	Central Arkansas	USA	1987	1	5	82	20.2	6.5	5.7	13.5	0.059000000000000004	0.133	0.245	0.5539999999999999	0.237	1996-97
201	Sean Elliott	SAS	29.0	203.2	99.79024	Arizona	USA	1989	1	3	39	14.9	4.9	3.2	-5.7	0.040999999999999995	0.126	0.22	0.529	0.161	1996-97
202	Sean Rooks	LAL	27.0	208.28	117.93392	Arizona	USA	1992	2	30	69	3.8	2.4	0.6	1.3	0.08800000000000001	0.166	0.177	0.547	0.098	1996-97
203	Sedale Threatt	HOU	35.0	187.96	83.91452	West Virginia Tech	USA	1983	6	139	21	3.3	1.1	1.9	-3.5	0.017	0.063	0.122	0.451	0.185	1996-97
204	Shandon Anderson	UTA	23.0	198.12	94.34713599999999	Georgia	USA	1996	2	54	65	5.9	2.8	0.8	2.5	0.065	0.139	0.193	0.534	0.07400000000000001	1996-97
205	Shane Heal	MIN	26.0	182.88	81.64656	None	USA	Undrafted	Undrafted	Undrafted	43	1.7	0.4	0.8	-0.7	0.008	0.075	0.204	0.37799999999999995	0.214	1996-97
206	Shaquille O'Neal	LAL	25.0	215.9	136.0776	Louisiana State	USA	1992	1	1	51	26.2	12.5	3.1	6.9	0.11900000000000001	0.26	0.314	0.556	0.159	1996-97
207	Scott Brooks	NYK	31.0	180.34	74.84268	California-Irvine	USA	Undrafted	Undrafted	Undrafted	38	1.5	0.5	0.8	3.8	0.032	0.057999999999999996	0.11599999999999999	0.625	0.191	1996-97
208	Shareef Abdur-Rahim	VAN	20.0	205.74	104.32616	California	USA	1996	1	3	80	18.7	6.9	2.2	-12.3	0.08900000000000001	0.142	0.275	0.518	0.12	1996-97
209	Shawn Bradley	DAL	25.0	228.6	112.490816	Brigham Young	USA	1993	1	2	73	13.2	8.4	0.7	-5.9	0.102	0.19699999999999998	0.22399999999999998	0.478	0.042	1996-97
210	Shawn Kemp	SEA	27.0	208.28	116.119552	Trinity Valley Community College	USA	1989	1	17	81	18.7	10.0	1.9	8.9	0.122	0.23	0.262	0.583	0.098	1996-97
211	Shawn Respert	TOR	25.0	187.96	83.91452	Michigan State	USA	1995	1	8	41	4.2	1.0	1.0	-4.1	0.031	0.065	0.16399999999999998	0.551	0.132	1996-97
212	Shawnelle Scott	CLE	25.0	210.82	113.398	St. John's (NY)	USA	1994	2	43	16	1.3	1.0	0.0	6.8	0.16	0.222	0.191	0.48	0.0	1996-97
213	Sherman Douglas	MIL	30.0	185.42	88.45044	Syracuse	USA	1989	2	28	79	9.7	2.4	5.4	-3.0	0.03	0.069	0.168	0.557	0.289	1996-97
214	Stacey Augmon	POR	28.0	203.2	92.98635999999999	Nevada-Las Vegas	USA	1991	1	9	60	4.7	2.3	0.9	6.0	0.06	0.109	0.158	0.531	0.09300000000000001	1996-97
215	Stacey King	DAL	30.0	210.82	113.398	Oklahoma	USA	1989	1	6	11	2.2	2.5	0.1	-18.7	0.11199999999999999	0.23199999999999998	0.135	0.478	0.018000000000000002	1996-97
216	Stanley Roberts	LAC	27.0	213.36	131.54168	Louisiana State	USA	1991	1	23	18	9.5	5.1	0.5	2.6	0.071	0.218	0.23800000000000002	0.485	0.049	1996-97
217	Stephen Howard	UTA	26.0	205.74	111.13004	DePaul	USA	Undrafted	Undrafted	Undrafted	49	3.6	1.7	0.2	0.1	0.094	0.16399999999999998	0.187	0.613	0.046	1996-97
218	Sharone Wright	TOR	24.0	210.82	117.93392	Clemson	USA	1994	1	6	60	6.5	3.1	0.5	-9.3	0.08900000000000001	0.126	0.255	0.423	0.054000000000000006	1996-97
219	Sasha Danilovic	DAL	27.0	198.12	90.7184	None	USA	1992	2	43	56	12.5	2.4	1.8	1.5	0.019	0.069	0.196	0.552	0.10300000000000001	1996-97
220	Sarunas Marciulionis	DEN	33.0	195.58	90.7184	None	USA	1987	6	127	17	6.8	1.8	1.5	-7.6	0.057	0.086	0.27	0.496	0.188	1996-97
221	Samaki Walker	DAL	21.0	205.74	108.86208	Louisville	USA	1996	1	9	43	4.9	3.4	0.4	-12.6	0.094	0.198	0.201	0.485	0.05	1996-97
222	Rex Walters	PHI	27.0	193.04	86.18248	Kansas	USA	1993	1	16	59	6.8	1.8	1.9	-11.1	0.021	0.09300000000000001	0.16899999999999998	0.5710000000000001	0.18	1996-97
223	Richard Manning	LAC	27.0	210.82	111.13004	Washington	USA	1993	2	40	26	2.9	1.5	0.1	-6.8	0.079	0.136	0.21100000000000002	0.425	0.027000000000000003	1996-97
224	Rick Fox	BOS	27.0	200.66	112.94440800000001	North Carolina	Canada	1991	1	24	76	15.4	5.2	3.8	-6.9	0.047	0.134	0.20199999999999999	0.551	0.175	1996-97
225	Rick Mahorn	DET	38.0	208.28	117.93392	Hampton	USA	1980	2	35	22	2.5	2.4	0.3	-0.1	0.091	0.192	0.16399999999999998	0.44	0.049	1996-97
226	Ricky Pierce	CHH	37.0	193.04	97.52228000000001	Rice	USA	1982	1	18	60	11.0	2.0	1.3	-1.6	0.035	0.078	0.231	0.583	0.111	1996-97
227	Rik Smits	IND	30.0	223.52	120.20188	Marist	USA	1988	1	2	52	17.1	6.9	1.3	1.4	0.085	0.201	0.289	0.535	0.083	1996-97
228	Robert Horry	LAL	26.0	208.28	99.79024	Alabama	USA	1992	1	11	54	7.8	4.4	2.0	2.7	0.055999999999999994	0.14300000000000002	0.149	0.529	0.11900000000000001	1996-97
229	Robert Pack	DAL	28.0	187.96	86.18248	Southern California	USA	Undrafted	Undrafted	Undrafted	54	14.3	2.7	8.4	-8.3	0.016	0.078	0.244	0.48200000000000004	0.435	1996-97
230	Robert Parish	CHI	43.0	215.9	110.676448	Centenary (LA)	USA	1976	1	8	43	3.7	2.1	0.5	14.9	0.114	0.13	0.201	0.514	0.08199999999999999	1996-97
231	Robert Werdann	NJN	26.0	210.82	113.398	St. John's (NY)	USA	1992	2	46	6	1.5	1.0	0.0	-14.5	0.107	0.14300000000000002	0.14300000000000002	0.541	0.0	1996-97
232	Rod Strickland	WAS	30.0	190.5	83.91452	DePaul	USA	1988	1	19	82	17.2	4.1	8.9	1.7	0.038	0.09300000000000001	0.237	0.5329999999999999	0.366	1996-97
233	Rodney Rogers	LAC	26.0	200.66	115.66596000000001	Wake Forest	USA	1993	1	9	81	13.2	5.1	2.7	-3.5	0.063	0.132	0.223	0.53	0.152	1996-97
234	Ron Harper	CHI	33.0	198.12	97.975872	Miami (OH)	USA	1986	1	8	76	6.3	2.5	2.5	14.0	0.03	0.091	0.127	0.5429999999999999	0.152	1996-97
235	Rony Seikaly	ORL	32.0	210.82	114.758776	Syracuse	USA	1988	1	9	74	17.3	9.5	1.2	-1.7	0.122	0.19699999999999998	0.23800000000000002	0.5670000000000001	0.064	1996-97
236	Roy Rogers	VAN	23.0	208.28	106.59411999999999	Alabama	USA	1996	1	22	82	6.6	4.7	0.6	-13.6	0.08800000000000001	0.155	0.154	0.518	0.042	1996-97
237	Ruben Nembhard	POR	25.0	190.5	94.34713599999999	Weber State	USA	Undrafted	Undrafted	Undrafted	10	4.0	0.8	1.7	-0.3	0.033	0.054000000000000006	0.19899999999999998	0.483	0.25	1996-97
238	Rumeal Robinson	POR	30.0	187.96	88.45044	Michigan	USA	1990	1	10	54	3.3	0.9	1.4	4.5	0.013999999999999999	0.086	0.19899999999999998	0.491	0.233	1996-97
239	Sam Cassell	NJN	27.0	190.5	83.91452	Florida State	USA	1993	1	24	61	15.9	3.0	5.0	-1.7	0.03	0.08900000000000001	0.27399999999999997	0.541	0.313	1996-97
240	Sam Mack	HOU	27.0	200.66	99.79024	Houston	USA	Undrafted	Undrafted	Undrafted	52	5.6	2.0	1.1	-1.7	0.026000000000000002	0.10400000000000001	0.165	0.521	0.10800000000000001	1996-97
241	Sam Mitchell	MIN	33.0	200.66	97.52228000000001	Mercer	USA	1985	3	54	82	9.3	4.0	1.0	-4.9	0.064	0.124	0.183	0.523	0.068	1996-97
242	Sam Perkins	SEA	36.0	205.74	115.66596000000001	North Carolina	USA	1984	1	4	81	11.0	3.7	1.3	10.6	0.047	0.145	0.198	0.584	0.08900000000000001	1996-97
243	Stephon Marbury	MIN	20.0	187.96	81.64656	Georgia Tech	USA	1996	1	4	67	15.8	2.7	7.8	-3.1	0.027999999999999997	0.066	0.244	0.519	0.373	1996-97
244	Rex Chapman	PHX	29.0	193.04	88.45044	Kentucky	USA	1988	1	8	65	13.8	2.8	2.8	2.7	0.016	0.099	0.223	0.551	0.159	1996-97
245	Steve Hamer	BOS	23.0	213.36	111.13004	Tennessee	USA	1996	2	38	35	2.2	1.7	0.2	-3.1	0.065	0.18100000000000002	0.126	0.545	0.037000000000000005	1996-97
246	Steve Nash	PHX	23.0	190.5	88.45044	Santa Clara	Canada	1996	1	15	65	3.3	1.0	2.1	-8.5	0.026000000000000002	0.083	0.17	0.539	0.301	1996-97
247	Willie Anderson	MIA	30.0	203.2	90.7184	Georgia	USA	1988	1	10	28	3.0	1.5	1.2	-1.0	0.06	0.11800000000000001	0.146	0.57	0.191	1996-97
248	Will Perdue	SAS	31.0	213.36	108.86208	Vanderbilt	USA	1988	1	11	65	8.7	9.8	0.6	-4.7	0.155	0.25	0.139	0.5820000000000001	0.033	1996-97
249	Wesley Person	PHX	26.0	198.12	88.45044	Auburn	USA	1994	1	23	80	13.5	3.7	1.5	0.7	0.033	0.114	0.195	0.5670000000000001	0.084	1996-97
250	Wayman Tisdale	PHX	33.0	205.74	117.93392	Oklahoma	USA	1985	1	2	53	6.5	2.3	0.4	-3.5	0.052000000000000005	0.127	0.253	0.441	0.045	1996-97
251	Walter McCarty	NYK	23.0	208.28	104.32616	Kentucky	USA	1996	1	19	35	1.8	0.7	0.4	3.2	0.055999999999999994	0.08	0.217	0.431	0.11599999999999999	1996-97
252	Walt Williams	TOR	27.0	203.2	104.32616	Maryland	USA	1992	1	7	73	16.4	5.0	2.7	-1.7	0.046	0.122	0.215	0.551	0.128	1996-97
253	Voshon Lenard	MIA	24.0	193.04	92.98635999999999	Minnesota	USA	1994	2	46	73	12.3	3.0	2.2	8.2	0.022000000000000002	0.095	0.187	0.614	0.131	1996-97
254	Vlade Divac	CHH	29.0	215.9	117.93392	None	Serbia and Montenegro	1989	1	26	81	12.6	9.0	3.7	5.4	0.107	0.19699999999999998	0.19399999999999998	0.5329999999999999	0.172	1996-97
255	Vitaly Potapenko	CLE	22.0	208.28	127.00576000000001	Wright State	Ukraine	1996	1	12	80	5.8	2.7	0.5	-0.2	0.106	0.11900000000000001	0.23399999999999999	0.486	0.064	1996-97
256	Willie Burton	ATL	29.0	203.2	95.25432	Minnesota	USA	1990	1	9	24	6.2	1.7	0.5	-4.8	0.033	0.09699999999999999	0.21	0.507	0.055999999999999994	1996-97
257	Vinny Del Negro	SAS	30.0	193.04	90.7184	North Carolina State	USA	1988	2	29	72	12.3	2.9	3.2	-8.1	0.02	0.094	0.192	0.528	0.17800000000000002	1996-97
258	Vin Baker	MIL	25.0	210.82	111.13004	Hartford	USA	1993	1	8	78	21.0	10.3	2.7	-1.6	0.107	0.20600000000000002	0.255	0.5529999999999999	0.12	1996-97
259	Vernon Maxwell	SAS	31.0	193.04	86.18248	Florida	USA	1988	2	47	72	12.9	2.2	2.1	-7.0	0.015	0.079	0.248	0.47100000000000003	0.136	1996-97
260	Tyus Edney	SAC	24.0	177.8	68.945984	UCLA	USA	1995	2	47	70	6.9	1.6	3.2	-2.0	0.027999999999999997	0.067	0.192	0.499	0.264	1996-97
261	Tyrone Hill	CLE	29.0	205.74	111.13004	Xavier	USA	1990	1	11	74	12.9	9.9	1.2	5.3	0.131	0.245	0.17800000000000002	0.626	0.065	1996-97
262	Tyrone Corbin	ATL	34.0	198.12	102.0582	DePaul	USA	1985	2	35	70	9.5	4.2	1.8	10.5	0.040999999999999995	0.111	0.153	0.514	0.08900000000000001	1996-97
263	Travis Knight	LAL	22.0	213.36	106.59411999999999	Connecticut	USA	1996	1	29	71	4.8	4.5	0.5	6.2	0.127	0.182	0.142	0.536	0.052000000000000005	1996-97
264	Travis Best	IND	24.0	180.34	82.553744	Georgia Tech	USA	1995	1	23	76	9.9	2.2	4.2	2.5	0.021	0.07400000000000001	0.193	0.5329999999999999	0.265	1996-97
265	Tracy Murray	WAS	25.0	200.66	103.418976	UCLA	USA	1992	1	18	82	10.0	3.1	1.0	1.9	0.054000000000000006	0.10800000000000001	0.205	0.546	0.068	1996-97
266	Tracy Moore	HOU	31.0	193.04	90.7184	Tulsa	USA	Undrafted	Undrafted	Undrafted	27	3.7	1.0	0.7	-7.7	0.055999999999999994	0.068	0.20800000000000002	0.502	0.147	1996-97
267	Vincent Askew	DEN	31.0	198.12	106.59411999999999	Memphis	USA	1987	2	39	43	5.6	2.3	2.1	0.0	0.038	0.096	0.152	0.532	0.187	1996-97
268	Xavier McDaniel	NJN	34.0	200.66	98.88305600000001	Wichita State	USA	1985	1	4	62	5.6	5.1	1.0	-0.8	0.113	0.182	0.168	0.439	0.085	1996-97
269	Yinka Dare	NJN	24.0	213.36	120.20188	George Washington	USA	1994	1	14	41	1.4	2.0	0.1	-1.4	0.113	0.191	0.12	0.406	0.013000000000000001	1996-97
270	Zan Tabak	TOR	27.0	213.36	111.13004	None	USA	1991	2	51	13	6.5	3.8	1.1	-12.2	0.11	0.135	0.21899999999999997	0.501	0.111	1996-97
271	Steve Scheffler	SEA	29.0	205.74	113.398	Purdue	USA	1990	2	39	7	1.6	0.4	0.0	-19.9	0.043	0.077	0.18600000000000003	0.799	0.0	1996-97
272	Steven Smith	ATL	28.0	203.2	97.52228000000001	Michigan State	USA	1991	1	5	72	20.1	3.3	4.2	7.4	0.04	0.061	0.253	0.5479999999999999	0.203	1996-97
273	Stevin Smith	DAL	25.0	187.96	94.34713599999999	Arizona State	USA	Undrafted	Undrafted	Undrafted	8	1.8	1.3	0.5	-6.8	0.028999999999999998	0.157	0.163	0.38	0.11800000000000001	1996-97
274	Stojko Vrankovic	MIN	33.0	218.44	117.93392	None	USA	Undrafted	Undrafted	Undrafted	53	3.4	3.2	0.3	-7.1	0.08900000000000001	0.16899999999999998	0.125	0.583	0.027999999999999997	1996-97
275	Terrell Brandon	CLE	27.0	180.34	81.64656	Oregon	USA	1991	1	11	78	19.5	3.9	6.3	2.7	0.022000000000000002	0.11900000000000001	0.28300000000000003	0.526	0.337	1996-97
276	Terry Cummings	SEA	36.0	205.74	113.398	DePaul	USA	1982	1	2	45	8.2	4.1	0.9	1.3	0.10400000000000001	0.174	0.23199999999999998	0.521	0.08800000000000001	1996-97
277	Terry Dehere	LAC	25.0	193.04	86.18248	Seton Hall	USA	1993	1	13	73	6.4	1.3	2.2	-0.5	0.016	0.08800000000000001	0.233	0.524	0.261	1996-97
278	Terry Mills	DET	29.0	208.28	113.398	Michigan	USA	1990	1	16	79	10.8	4.8	1.3	11.4	0.045	0.188	0.205	0.585	0.08900000000000001	1996-97
279	Terry Porter	MIN	34.0	190.5	88.45044	Wisconsin-Stevens Point	USA	1985	1	24	82	6.9	2.1	3.6	2.1	0.024	0.109	0.19	0.544	0.316	1996-97
280	Theo Ratliff	DET	24.0	208.28	102.0582	Wyoming	USA	1995	1	18	76	5.8	3.4	0.2	7.3	0.11	0.134	0.168	0.5660000000000001	0.016	1996-97
281	Tim Hardaway	MIA	30.0	182.88	88.45044	Texas-El Paso	USA	1989	1	14	81	20.3	3.4	8.6	8.9	0.018000000000000002	0.083	0.264	0.532	0.40399999999999997	1996-97
282	Tim Kempton	SAS	33.0	208.28	111.13004	Notre Dame	USA	1986	6	124	10	0.4	0.8	0.2	-6.2	0.051	0.08800000000000001	0.099	0.34	0.061	1996-97
283	Tim Legler	WAS	30.0	193.04	90.7184	La Salle	USA	Undrafted	Undrafted	Undrafted	15	2.9	1.4	0.5	-3.5	0.0	0.133	0.151	0.431	0.055	1996-97
284	Todd Day	BOS	27.0	198.12	85.275296	Arkansas	USA	1992	1	8	81	14.5	4.1	1.4	-7.8	0.05	0.122	0.23600000000000002	0.514	0.085	1996-97
285	Todd Fuller	GSW	22.0	210.82	115.66596000000001	North Carolina State	USA	1996	1	11	75	4.0	3.3	0.3	-8.6	0.127	0.171	0.166	0.48	0.04	1996-97
286	Tom Chambers	CHH	38.0	208.28	99.79024	Utah	USA	1981	1	8	12	1.6	1.2	0.3	-33.6	0.043	0.16899999999999998	0.23600000000000002	0.29	0.077	1996-97
287	Tom Gugliotta	MIN	27.0	208.28	108.86208	North Carolina State	USA	1992	1	6	81	20.6	8.7	4.1	-2.0	0.07200000000000001	0.193	0.27699999999999997	0.526	0.19399999999999998	1996-97
288	Tom Hammonds	DEN	30.0	205.74	102.0582	Georgia Tech	USA	1989	1	9	81	6.2	5.0	0.8	-7.3	0.09	0.172	0.142	0.534	0.057999999999999996	1996-97
289	Toni Kukoc	CHI	28.0	210.82	105.23334399999999	None	Croatia	1990	2	29	57	13.2	4.6	4.5	15.2	0.069	0.12	0.214	0.5529999999999999	0.23199999999999998	1996-97
290	Tony Delk	CHH	23.0	187.96	85.728888	Kentucky	USA	1996	1	16	61	5.4	1.6	1.6	0.9	0.044000000000000004	0.09	0.182	0.596	0.187	1996-97
291	Tony Dumas	PHX	24.0	198.12	86.18248	Missouri-Kansas City	USA	1994	1	19	24	3.6	0.7	1.0	-4.1	0.012	0.055	0.19899999999999998	0.402	0.134	1996-97
292	Steve Kerr	CHI	31.0	190.5	81.64656	Arizona	USA	1988	2	50	82	8.1	1.6	2.1	10.1	0.018000000000000002	0.062	0.13	0.667	0.14	1996-97
293	Reggie Williams	NJN	33.0	201.0	86.0	Georgetown	USA	1987	1	4	13	5.8	2.4	0.8	-12.8	0.026000000000000002	0.142	0.196	0.46799999999999997	0.09300000000000001	1996-97
294	Reggie Slater	TOR	26.0	200.66	97.52228000000001	Wyoming	USA	Undrafted	Undrafted	Undrafted	26	7.8	3.7	0.8	1.5	0.10800000000000001	0.163	0.228	0.5579999999999999	0.092	1996-97
295	Reggie Miller	IND	31.0	200.66	83.91452	UCLA	USA	1987	1	11	81	21.6	3.5	3.4	0.9	0.021	0.092	0.25	0.603	0.17	1996-97
296	Lindsey Hunter	DET	26.0	187.96	88.45044	Jackson State	USA	1993	1	10	82	14.2	2.8	1.9	5.1	0.025	0.071	0.201	0.515	0.08800000000000001	1996-97
297	Lionel Simmons	SAC	28.0	200.66	95.25432	La Salle	USA	1990	1	7	41	3.4	2.5	1.4	-10.5	0.065	0.17300000000000001	0.162	0.442	0.179	1996-97
298	Litterial Green	DET	27.0	185.42	83.91452	Georgia	USA	1992	2	39	45	2.0	0.5	0.9	17.0	0.025	0.055	0.159	0.531	0.22399999999999998	1996-97
299	Tony Smith	CHH	29.0	193.04	92.98635999999999	Marquette	USA	1990	2	51	69	5.0	1.4	2.2	0.7	0.035	0.051	0.156	0.47700000000000004	0.175	1996-97
300	Loren Meyer	PHX	24.0	208.28	117.93392	Iowa State	USA	1995	1	24	54	4.9	2.7	0.4	-6.7	0.085	0.14	0.215	0.489	0.046	1996-97
301	Lorenzen Wright	LAC	21.0	210.82	108.86208	Memphis	USA	1996	1	7	77	7.3	6.1	0.6	-3.7	0.12	0.168	0.146	0.503	0.039	1996-97
302	Lorenzo Williams	WAS	27.0	205.74	104.32616	Stetson	USA	Undrafted	Undrafted	Undrafted	19	2.4	3.6	0.2	-10.9	0.121	0.18100000000000002	0.087	0.66	0.022000000000000002	1996-97
303	Lou Roe	GSW	24.0	200.66	99.79024	Massachusetts	USA	1995	2	30	17	2.4	0.8	0.4	-14.4	0.054000000000000006	0.069	0.249	0.355	0.10300000000000001	1996-97
304	Loy Vaught	LAC	29.0	205.74	108.86208	Michigan	USA	1990	1	13	82	14.9	10.0	1.3	-7.7	0.08800000000000001	0.255	0.20800000000000002	0.523	0.07	1996-97
305	Lee Mayberry	VAN	27.0	185.42	81.64656	Arkansas	USA	1992	1	23	80	5.1	1.7	4.1	-11.0	0.017	0.064	0.115	0.525	0.265	1996-97
306	Luc Longley	CHI	28.0	218.44	132.448864	New Mexico	USA	1991	1	7	59	9.1	5.6	2.4	10.4	0.095	0.159	0.19699999999999998	0.499	0.141	1996-97
307	Mahmoud Abdul-Rauf	SAC	28.0	185.42	73.481904	Louisiana State	USA	1990	1	3	75	13.7	1.6	2.5	-4.9	0.009000000000000001	0.059000000000000004	0.23399999999999999	0.524	0.154	1996-97
308	Malik Rose	CHH	22.0	200.66	113.398	Drexel	USA	1996	2	44	54	3.0	3.0	0.6	1.3	0.16899999999999998	0.21899999999999997	0.161	0.515	0.08900000000000001	1996-97
309	Malik Sealy	LAC	27.0	203.2	90.7184	St. John's (NY)	USA	1992	1	14	80	13.5	3.0	2.1	-8.0	0.027000000000000003	0.09	0.222	0.504	0.114	1996-97
310	Marcus Brown	POR	23.0	190.5	83.91452	Murray State	USA	1996	2	46	21	3.9	0.7	1.0	4.0	0.027000000000000003	0.07	0.221	0.523	0.16899999999999998	1996-97
311	Marcus Camby	TOR	23.0	210.82	99.79024	Massachusetts	USA	1996	1	2	63	14.8	6.3	1.5	-1.5	0.079	0.165	0.24100000000000002	0.523	0.092	1996-97
312	Mario Elie	HOU	33.0	195.58	95.25432	American International	USA	1985	7	160	78	11.7	3.0	4.0	5.6	0.027999999999999997	0.075	0.139	0.662	0.172	1996-97
313	Mark Bradtke	PHI	28.0	208.28	120.20188	None	USA	Undrafted	Undrafted	Undrafted	36	1.6	1.9	0.2	0.9	0.107	0.17600000000000002	0.11800000000000001	0.46299999999999997	0.043	1996-97
314	Mark Bryant	PHX	32.0	205.74	111.13004	Seton Hall	USA	1988	1	21	41	9.3	5.2	1.1	3.3	0.084	0.18600000000000003	0.16699999999999998	0.589	0.07200000000000001	1996-97
315	Mark Davis	PHI	24.0	200.66	95.25432	Texas Tech	USA	1995	2	48	75	8.5	4.3	1.8	-7.4	0.086	0.122	0.177	0.525	0.125	1996-97
316	Lucious Harris	PHI	26.0	195.58	92.98635999999999	Long Beach State	USA	1993	2	28	54	5.4	1.3	0.9	-5.5	0.036000000000000004	0.065	0.184	0.466	0.105	1996-97
317	Lawrence Moten	VAN	25.0	195.58	86.18248	Syracuse	USA	1995	2	36	67	6.7	1.8	1.9	-10.6	0.04	0.076	0.215	0.461	0.18	1996-97
318	Latrell Sprewell	GSW	26.0	195.58	86.18248	Alabama	USA	1992	1	24	80	24.2	4.6	6.3	-3.3	0.021	0.11	0.271	0.57	0.27	1996-97
319	Larry Stewart	SEA	28.0	203.2	104.32616	Coppin State	USA	Undrafted	Undrafted	Undrafted	70	4.3	2.4	0.7	5.8	0.08900000000000001	0.115	0.161	0.512	0.079	1996-97
320	Keith Tower	MIL	27.0	210.82	113.398	Notre Dame	USA	Undrafted	Undrafted	Undrafted	5	1.4	1.8	0.2	5.6	0.028999999999999998	0.106	0.087	0.304	0.024	1996-97
321	Ken Norman	ATL	32.0	203.2	97.52228000000001	Illinois	USA	1987	1	19	17	3.8	2.3	0.7	-9.1	0.039	0.142	0.23399999999999999	0.322	0.107	1996-97
322	Kendall Gill	NJN	29.0	195.58	97.975872	Illinois	USA	1990	1	5	82	21.8	6.1	4.0	-3.6	0.057999999999999996	0.114	0.255	0.53	0.182	1996-97
323	Kenny Anderson	POR	26.0	185.42	76.203456	Georgia Tech	USA	1991	1	2	82	17.5	4.4	7.1	4.8	0.036000000000000004	0.102	0.222	0.54	0.31	1996-97
324	Kenny Smith	DEN	32.0	190.5	77.11064	North Carolina	USA	1987	1	6	48	6.3	0.9	2.4	-14.2	0.006	0.057999999999999996	0.19399999999999998	0.58	0.262	1996-97
325	Kerry Kittles	NJN	23.0	195.58	81.19296800000001	Villanova	USA	1996	1	8	82	16.4	3.9	3.0	-5.2	0.035	0.08199999999999999	0.19899999999999998	0.523	0.139	1996-97
326	Kevin Duckworth	LAC	33.0	213.36	136.0776	Eastern Illinois	USA	1986	2	33	26	4.0	2.3	0.6	-19.5	0.07	0.12300000000000001	0.172	0.473	0.069	1996-97
327	Kevin Edwards	NJN	31.0	190.5	95.25432	DePaul	USA	1988	1	20	32	5.9	1.3	1.8	-10.1	0.02	0.086	0.22399999999999998	0.47	0.19899999999999998	1996-97
328	Kevin Gamble	SAC	31.0	195.58	95.25432	Iowa	USA	1987	3	63	62	5.0	1.7	1.2	-5.6	0.015	0.11900000000000001	0.149	0.529	0.131	1996-97
329	Kevin Garnett	MIN	21.0	210.82	99.79024	None	USA	1995	1	5	77	17.0	8.0	3.1	2.8	0.077	0.166	0.215	0.537	0.139	1996-97
330	Kevin Johnson	PHX	31.0	185.42	86.18248	California	USA	1987	1	7	70	20.1	3.6	9.3	2.9	0.024	0.085	0.226	0.631	0.38799999999999996	1996-97
331	Kevin Salvadori	SAC	26.0	213.36	104.779752	North Carolina	USA	Undrafted	Undrafted	Undrafted	23	1.6	1.1	0.4	3.5	0.047	0.124	0.15	0.452	0.08900000000000001	1996-97
332	Kevin Willis	HOU	34.0	213.36	111.13004	Michigan State	USA	1984	1	11	75	11.2	7.5	0.9	0.9	0.092	0.24100000000000002	0.22	0.515	0.064	1996-97
333	Khalid Reeves	DAL	24.0	190.5	91.171992	Arizona	USA	1994	1	12	63	8.2	1.9	3.6	-9.7	0.025	0.07200000000000001	0.193	0.508	0.272	1996-97
334	Kobe Bryant	LAL	18.0	200.66	90.7184	None	USA	1996	1	13	71	7.6	1.9	1.3	2.2	0.048	0.084	0.244	0.544	0.14400000000000002	1996-97
335	Kurt Thomas	MIA	24.0	205.74	106.59411999999999	Texas Christian	USA	1995	1	10	18	6.3	5.9	0.5	-0.8	0.094	0.239	0.183	0.451	0.042	1996-97
336	LaPhonso Ellis	DEN	27.0	203.2	108.86208	Notre Dame	USA	1992	1	5	55	21.9	7.0	2.4	-5.9	0.061	0.163	0.28	0.529	0.122	1996-97
337	LaSalle Thompson	IND	36.0	208.28	111.13004	Texas	USA	1982	1	5	26	0.4	1.3	0.1	-12.8	0.062	0.205	0.098	0.231	0.024	1996-97
338	Lamond Murray	LAC	24.0	200.66	107.047712	California	USA	1994	1	7	74	7.4	3.1	0.8	-1.4	0.071	0.138	0.209	0.52	0.077	1996-97
339	Larry Johnson	NYK	28.0	200.66	119.294696	Nevada-Las Vegas	USA	1991	1	1	76	12.8	5.2	2.3	4.7	0.08	0.10300000000000001	0.17800000000000002	0.57	0.115	1996-97
340	Larry Krystkowiak	LAL	32.0	205.74	99.79024	Montana	USA	1986	2	28	3	1.0	1.7	1.0	13.9	0.182	0.3	0.14	0.521	0.273	1996-97
341	Mark Hendrickson	PHI	23.0	205.74	99.79024	Washington State	USA	1996	2	31	29	2.9	3.2	0.1	-5.1	0.113	0.201	0.133	0.48100000000000004	0.013999999999999999	1996-97
342	Mark Jackson	IND	32.0	190.5	83.91452	St. John's (NY)	USA	1987	1	18	82	9.9	4.8	11.4	-2.0	0.035	0.11599999999999999	0.155	0.525	0.46399999999999997	1996-97
343	Mark Price	GSW	33.0	182.88	81.64656	Georgia Tech	USA	1986	2	25	70	11.3	2.6	4.9	-3.1	0.023	0.08800000000000001	0.192	0.597	0.289	1996-97
344	Mark Strickland	MIA	26.0	208.28	99.79024	Temple	USA	Undrafted	Undrafted	Undrafted	31	2.0	1.2	0.0	-17.1	0.109	0.152	0.23199999999999998	0.44799999999999995	0.013000000000000001	1996-97
345	Nick Anderson	ORL	29.0	198.12	103.418976	Illinois	USA	1989	1	11	63	12.0	4.8	2.9	3.6	0.035	0.128	0.18	0.494	0.13699999999999998	1996-97
346	Nick Van Exel	LAL	25.0	185.42	83.007336	Cincinnati	USA	1993	2	37	79	15.3	2.9	8.5	3.8	0.017	0.071	0.209	0.518	0.358	1996-97
347	Olden Polynice	SAC	32.0	213.36	113.398	Virginia	USA	1987	1	8	82	12.5	9.4	2.2	-3.2	0.11	0.203	0.19399999999999998	0.47600000000000003	0.1	1996-97
348	Oliver Miller	TOR	27.0	205.74	140.61352	Arkansas	USA	1992	1	22	61	4.8	5.0	1.4	-1.0	0.107	0.204	0.141	0.539	0.11599999999999999	1996-97
349	Othella Harrington	HOU	23.0	205.74	106.59411999999999	Georgetown	USA	1996	2	30	57	4.8	3.5	0.3	0.4	0.10300000000000001	0.155	0.154	0.57	0.033	1996-97
350	Otis Thorpe	DET	34.0	208.28	111.58363200000001	Providence	USA	1984	1	9	79	13.1	7.9	1.7	6.2	0.10800000000000001	0.182	0.2	0.563	0.08900000000000001	1996-97
351	P.J. Brown	MIA	27.0	210.82	108.86208	Louisiana Tech	USA	1992	2	29	80	9.5	8.4	1.2	7.4	0.11	0.192	0.157	0.505	0.059000000000000004	1996-97
352	Patrick Ewing	NYK	34.0	213.36	108.86208	Georgetown	Jamaica	1985	1	1	78	22.4	10.7	2.0	6.4	0.077	0.258	0.297	0.5479999999999999	0.106	1996-97
353	Pervis Ellison	BOS	30.0	205.74	95.25432	Louisville	USA	1989	1	1	6	2.5	4.3	0.7	1.2	0.08800000000000001	0.16699999999999998	0.09	0.41200000000000003	0.04	1996-97
354	Pete Chilcutt	VAN	28.0	208.28	108.86208	North Carolina	USA	1991	1	27	54	3.4	2.9	0.9	-16.2	0.11599999999999999	0.17	0.139	0.521	0.11699999999999999	1996-97
355	Pooh Richardson	LAC	31.0	185.42	81.64656	UCLA	USA	1989	1	10	59	5.6	1.7	2.9	-5.2	0.026000000000000002	0.08	0.17800000000000002	0.455	0.271	1996-97
356	Popeye Jones	TOR	27.0	203.2	113.398	Murray State	USA	1992	2	41	79	7.8	8.6	1.1	-2.8	0.127	0.209	0.13	0.521	0.055999999999999994	1996-97
357	Priest Lauderdale	ATL	23.0	223.52	155.582056	Central State (OH)	USA	1996	1	28	35	3.2	1.2	0.3	-4.0	0.09300000000000001	0.16399999999999998	0.284	0.56	0.107	1996-97
358	Rafael Addison	CHH	32.0	203.2	109.315672	Syracuse	USA	1986	2	39	41	3.1	1.1	0.8	-4.0	0.07	0.086	0.193	0.47600000000000003	0.15	1996-97
359	Randolph Childress	DET	24.0	187.96	85.275296	Wake Forest	USA	1995	1	19	23	1.7	0.3	0.7	-0.9	0.008	0.037000000000000005	0.17600000000000002	0.44799999999999995	0.205	1996-97
360	Randy Brown	CHI	29.0	187.96	86.18248	New Mexico State	USA	1991	2	31	72	4.7	1.5	1.8	10.4	0.037000000000000005	0.079	0.17800000000000002	0.461	0.17800000000000002	1996-97
361	Rasheed Wallace	POR	22.0	210.82	102.0582	North Carolina	USA	1995	1	4	62	15.1	6.8	1.2	7.8	0.079	0.18100000000000002	0.218	0.588	0.067	1996-97
362	Ray Allen	MIL	21.0	195.58	92.98635999999999	Connecticut	USA	1996	1	5	82	13.4	4.0	2.6	-2.0	0.046	0.109	0.21100000000000002	0.541	0.133	1996-97
363	Ray Owes	GSW	24.0	205.74	101.604608	Arizona	USA	Undrafted	Undrafted	Undrafted	57	3.1	2.9	0.3	-8.0	0.11699999999999999	0.187	0.166	0.442	0.043	1996-97
364	Reggie Geary	CLE	23.0	187.96	84.821704	Arizona	USA	1996	2	56	39	1.5	0.4	0.9	7.7	0.019	0.054000000000000006	0.154	0.45399999999999996	0.26899999999999996	1996-97
365	Reggie Jordan	MIN	29.0	193.04	88.45044	New Mexico State	USA	Undrafted	Undrafted	Undrafted	19	2.1	1.4	0.6	4.2	0.10300000000000001	0.13	0.13699999999999998	0.597	0.174	1996-97
366	Nate McMillan	SEA	32.0	195.58	90.7184	North Carolina State	USA	1986	2	30	37	4.6	3.2	3.8	14.1	0.023	0.161	0.113	0.522	0.265	1996-97
367	Karl Malone	UTA	33.0	205.74	116.119552	Louisiana Tech	USA	1985	1	13	82	27.4	9.9	4.5	12.8	0.086	0.243	0.325	0.6	0.23399999999999999	1996-97
368	Nate Driggers	BOS	23.0	195.58	97.52228000000001	Montevallo	USA	Undrafted	Undrafted	Undrafted	15	2.4	1.5	0.4	-24.0	0.079	0.098	0.162	0.366	0.078	1996-97
369	Mookie Blaylock	ATL	30.0	185.42	83.91452	Oklahoma	USA	1989	1	12	78	17.4	5.3	5.9	10.5	0.046	0.114	0.221	0.5479999999999999	0.272	1996-97
370	Mark West	CLE	36.0	208.28	111.58363200000001	Old Dominion	USA	1983	2	30	70	3.2	2.7	0.3	3.5	0.092	0.146	0.13699999999999998	0.555	0.034	1996-97
371	Martin Lewis	TOR	22.0	198.12	102.0582	Seward County Community College	USA	1995	2	50	9	1.6	0.7	0.4	-3.5	0.087	0.045	0.135	0.47	0.125	1996-97
372	Martin Muursepp	DAL	22.0	205.74	106.59411999999999	None	USA	1996	1	25	42	3.7	1.6	0.5	-14.5	0.109	0.11800000000000001	0.233	0.48200000000000004	0.114	1996-97
373	Marty Conlon	BOS	29.0	210.82	111.13004	Providence	USA	Undrafted	Undrafted	Undrafted	74	7.8	4.4	1.4	-9.0	0.083	0.152	0.16699999999999998	0.542	0.10099999999999999	1996-97
374	Matt Bullard	HOU	30.0	208.28	106.59411999999999	Iowa	USA	Undrafted	Undrafted	Undrafted	71	4.5	1.6	0.9	0.9	0.016	0.115	0.151	0.535	0.099	1996-97
375	Matt Fish	MIA	27.0	210.82	106.59411999999999	North Carolina-Wilmington	USA	1992	2	50	6	0.3	0.8	0.0	-15.1	0.14300000000000002	0.267	0.265	0.33299999999999996	0.0	1996-97
376	Matt Geiger	CHH	27.0	215.9	111.13004	Georgia Tech	USA	1992	2	42	49	8.9	5.3	0.8	0.9	0.12	0.179	0.215	0.5379999999999999	0.065	1996-97
377	Matt Maloney	HOU	25.0	190.5	90.7184	Pennsylvania	USA	Undrafted	Undrafted	Undrafted	82	9.4	2.0	3.7	6.3	0.01	0.064	0.147	0.585	0.188	1996-97
378	Matt Steigenga	CHI	27.0	200.66	102.0582	Michigan State	USA	1992	2	52	2	1.5	1.5	1.0	-19.8	0.0	0.16699999999999998	0.341	0.307	0.33299999999999996	1996-97
379	Melvin Booker	GSW	24.0	187.96	83.91452	Missouri	USA	Undrafted	Undrafted	Undrafted	21	5.8	1.4	2.5	-3.8	0.018000000000000002	0.064	0.14400000000000002	0.536	0.196	1996-97
380	Michael Cage	PHI	35.0	205.74	112.490816	San Diego State	USA	1984	1	14	82	1.8	3.9	0.5	-12.0	0.09699999999999999	0.193	0.062	0.475	0.053	1996-97
381	Michael Curry	DET	28.0	195.58	95.25432	Georgia Southern	USA	Undrafted	Undrafted	Undrafted	81	3.9	1.5	0.5	6.7	0.024	0.094	0.12	0.5920000000000001	0.062	1996-97
382	Michael Finley	DAL	24.0	200.66	97.52228000000001	Wisconsin	USA	1995	1	21	83	15.0	4.5	2.7	-6.5	0.036000000000000004	0.12	0.221	0.53	0.147	1996-97
383	Michael Hawkins	BOS	24.0	182.88	80.73937600000001	Xavier	USA	Undrafted	Undrafted	Undrafted	29	2.8	1.1	2.2	-10.3	0.027999999999999997	0.08199999999999999	0.126	0.536	0.281	1996-97
384	Michael Jordan	CHI	34.0	198.12	97.975872	North Carolina	USA	1984	1	3	82	29.6	5.9	4.3	13.4	0.042	0.132	0.331	0.5670000000000001	0.20800000000000002	1996-97
385	Michael Smith	SAC	25.0	203.2	104.32616	Providence	USA	1994	2	35	81	6.5	9.5	2.4	-1.8	0.11800000000000001	0.239	0.11	0.545	0.11199999999999999	1996-97
386	Mike Brown	PHX	33.0	208.28	117.93392	George Washington	USA	1985	3	69	6	2.7	4.2	0.8	1.7	0.141	0.271	0.109	0.488	0.08900000000000001	1996-97
387	Mitch Richmond	SAC	32.0	195.58	97.52228000000001	Kansas State	USA	1988	1	5	81	25.9	3.9	4.2	-2.0	0.022000000000000002	0.09699999999999999	0.294	0.578	0.203	1996-97
388	Mitchell Butler	POR	26.0	195.58	95.25432	UCLA	USA	Undrafted	Undrafted	Undrafted	49	3.0	1.1	0.6	4.6	0.046	0.07400000000000001	0.168	0.503	0.114	1996-97
389	Monty Williams	SAS	25.0	203.2	102.0582	Notre Dame	USA	1994	1	24	65	9.0	3.2	1.4	-6.3	0.085	0.099	0.225	0.5429999999999999	0.127	1996-97
390	Moochie Norris	VAN	23.0	187.96	85.275296	West Florida	USA	1996	2	33	8	1.5	1.5	2.9	-30.5	0.038	0.105	0.149	0.248	0.418	1996-97
391	Muggsy Bogues	CHH	32.0	160.02	63.956472	Wake Forest	USA	1987	1	12	65	8.0	2.2	7.2	6.0	0.017	0.07400000000000001	0.149	0.5539999999999999	0.366	1996-97
392	Brent Scott	IND	26.0	208.28	113.398	Rice	USA	Undrafted	Undrafted	Undrafted	16	1.2	0.6	0.2	4.9	0.073	0.109	0.18600000000000003	0.484	0.086	1996-97
393	Lloyd Daniels	NJN	29.0	200.66	92.98635999999999	Mt. San Antonio	USA	Undrafted	Undrafted	Undrafted	22	4.5	2.0	1.2	-8.9	0.057999999999999996	0.10300000000000001	0.185	0.40299999999999997	0.135	1996-97
394	Tony Massenburg	NJN	29.0	205.74	113.398	Maryland	USA	1990	2	43	79	7.2	6.5	0.3	-6.2	0.11900000000000001	0.172	0.139	0.523	0.018000000000000002	1996-97
395	Antonio McDyess	DEN	22.0	205.74	99.79024	Alabama	USA	1995	1	2	74	18.3	7.3	1.4	-7.5	0.07	0.163	0.267	0.509	0.079	1996-97
396	Armen Gilliam	MIL	33.0	205.74	117.93392	Nevada-Las Vegas	USA	1987	1	2	80	8.6	6.2	0.7	-3.7	0.084	0.21899999999999997	0.16899999999999998	0.5429999999999999	0.042	1996-97
397	Arvydas Sabonis	POR	32.0	220.98	132.448864	None	Lithuania	1986	1	24	69	13.4	7.9	2.1	8.1	0.08199999999999999	0.282	0.24	0.5920000000000001	0.136	1996-97
398	Ashraf Amaya	WAS	25.0	203.2	104.32616	Southern Illinois	USA	Undrafted	Undrafted	Undrafted	31	1.3	1.7	0.1	-8.6	0.127	0.289	0.184	0.382	0.038	1996-97
399	Avery Johnson	SAS	32.0	180.34	81.64656	Southern	USA	Undrafted	Undrafted	Undrafted	76	10.5	1.9	6.8	-8.6	0.015	0.057999999999999996	0.175	0.517	0.353	1996-97
400	B.J. Armstrong	GSW	29.0	187.96	79.3786	Iowa	USA	1989	1	18	49	7.9	1.5	2.6	-6.5	0.008	0.078	0.18600000000000003	0.5379999999999999	0.209	1996-97
401	Ben Davis	PHX	24.0	205.74	108.86208	Arizona	USA	1996	2	43	20	1.5	1.4	0.0	-0.4	0.132	0.192	0.156	0.41700000000000004	0.0	1996-97
402	Ben Wallace	WAS	22.0	205.74	108.86208	Virginia Union	USA	Undrafted	Undrafted	Undrafted	34	1.1	1.7	0.1	-3.5	0.132	0.18	0.165	0.34700000000000003	0.018000000000000002	1996-97
403	Benoit Benjamin	TOR	32.0	213.36	113.398	Creighton	USA	1985	1	3	4	3.3	2.3	0.3	-9.1	0.067	0.16699999999999998	0.157	0.47200000000000003	0.036000000000000004	1996-97
404	Antonio Lang	CLE	25.0	203.2	104.32616	Duke	USA	1994	2	29	64	2.7	2.0	0.5	0.7	0.081	0.11800000000000001	0.136	0.467	0.068	1996-97
405	Bill Wennington	CHI	34.0	213.36	111.13004	St. John's (NY)	USA	1985	1	16	61	4.6	2.1	0.7	7.7	0.068	0.11900000000000001	0.168	0.5379999999999999	0.079	1996-97
406	Bimbo Coles	GSW	29.0	187.96	82.553744	Virginia Tech	USA	1990	2	40	51	6.1	2.3	2.9	-6.3	0.04	0.078	0.153	0.46299999999999997	0.204	1996-97
407	Bison Dele	CHI	28.0	210.82	117.93392	Arizona	USA	1991	1	10	9	7.0	3.7	1.3	0.9	0.11800000000000001	0.154	0.27699999999999997	0.45299999999999996	0.14	1996-97
408	Blue Edwards	VAN	31.0	193.04	103.418976	East Carolina	USA	1989	1	21	61	7.8	3.1	1.9	-11.1	0.039	0.11599999999999999	0.193	0.47200000000000003	0.14	1996-97
409	Bo Outlaw	LAC	26.0	203.2	95.25432	Houston	USA	Undrafted	Undrafted	Undrafted	82	7.6	5.5	1.9	4.0	0.092	0.152	0.129	0.602	0.113	1996-97
410	Bob Sura	CLE	24.0	195.58	90.7184	Florida State	USA	1995	1	17	82	9.2	3.8	4.8	1.0	0.042	0.134	0.19899999999999998	0.519	0.318	1996-97
411	Bobby Hurley	SAC	26.0	182.88	74.84268	Duke	USA	1993	1	7	49	2.9	0.8	3.0	-2.6	0.015	0.05	0.14	0.48200000000000004	0.336	1996-97
412	Bobby Phills	CLE	27.0	195.58	99.79024	Southern	USA	1991	2	45	69	12.6	3.6	3.4	3.3	0.034	0.10099999999999999	0.20800000000000002	0.514	0.17800000000000002	1996-97
413	Brad Lohaus	TOR	32.0	210.82	104.32616	Iowa	USA	1987	2	45	6	1.7	1.2	0.2	-38.4	0.023	0.171	0.153	0.33299999999999996	0.048	1996-97
414	Brent Price	HOU	28.0	185.42	83.91452	Oklahoma	USA	1992	2	32	25	5.0	1.2	2.6	2.9	0.032	0.052000000000000005	0.17	0.551	0.249	1996-97
415	Billy Owens	SAC	28.0	205.74	102.0582	Syracuse	USA	1991	1	3	66	11.0	5.9	2.8	-3.0	0.077	0.152	0.18899999999999997	0.514	0.154	1996-97
416	Antonio Harvey	SEA	26.0	210.82	102.0582	Pfeiffer	USA	Undrafted	Undrafted	Undrafted	6	2.5	1.7	0.2	1.4	0.07400000000000001	0.22899999999999998	0.217	0.55	0.063	1996-97
417	Brent Barry	LAC	25.0	198.12	88.45044	Oregon State	USA	1995	1	15	59	7.5	1.9	2.6	4.1	0.03	0.08900000000000001	0.2	0.526	0.22399999999999998	1996-97
418	Antoine Walker	BOS	20.0	205.74	101.604608	Kentucky	USA	1996	1	6	82	17.5	9.0	3.2	-9.3	0.10300000000000001	0.18899999999999997	0.251	0.474	0.15	1996-97
419	A.C. Green	DAL	33.0	205.74	102.0582	Oregon State	USA	1985	1	23	83	7.2	7.9	0.8	-8.0	0.1	0.207	0.11900000000000001	0.523	0.045	1996-97
420	Aaron McKie	DET	24.0	195.58	94.800728	Temple	USA	1994	1	17	83	5.2	2.7	1.9	5.2	0.031	0.129	0.147	0.524	0.163	1996-97
421	Aaron Williams	VAN	25.0	205.74	102.0582	Xavier	USA	Undrafted	Undrafted	Undrafted	33	6.2	4.3	0.5	-8.3	0.129	0.163	0.168	0.599	0.051	1996-97
422	Acie Earl	MIL	27.0	210.82	108.86208	Iowa	USA	1993	1	19	47	4.0	2.0	0.4	-6.4	0.079	0.14	0.22399999999999998	0.435	0.077	1996-97
423	Adam Keefe	UTA	27.0	205.74	109.315672	Stanford	USA	1992	1	10	62	3.8	3.5	0.5	6.7	0.11	0.177	0.126	0.5720000000000001	0.051	1996-97
424	Adrian Caldwell	PHI	30.0	203.2	120.20188	Lamar	USA	Undrafted	Undrafted	Undrafted	45	2.2	3.7	0.3	-6.2	0.10800000000000001	0.20800000000000002	0.105	0.44299999999999995	0.03	1996-97
425	Antonio Davis	IND	28.0	205.74	104.32616	Texas-El Paso	USA	1990	2	45	82	10.5	7.3	0.8	3.4	0.098	0.20600000000000002	0.187	0.537	0.049	1996-97
426	Aleksandar Djordjevic	POR	29.0	187.96	89.811216	None	USA	Undrafted	Undrafted	Undrafted	8	3.1	0.6	0.6	4.8	0.021	0.07	0.179	0.687	0.135	1996-97
427	Allan Houston	NYK	26.0	198.12	90.7184	Tennessee	USA	1993	1	11	81	14.8	3.0	2.2	2.9	0.02	0.086	0.223	0.531	0.11699999999999999	1996-97
428	Allen Iverson	PHI	22.0	182.88	74.84268	Georgetown	USA	1996	1	1	76	23.5	4.1	7.5	-7.0	0.04	0.07200000000000001	0.284	0.513	0.32	1996-97
429	Alan Henderson	ATL	24.0	205.74	106.59411999999999	Indiana	USA	1995	1	16	30	6.6	3.9	0.8	-9.7	0.114	0.184	0.20199999999999999	0.51	0.078	1996-97
430	Alton Lister	BOS	38.0	213.36	111.13004	Arizona State	USA	1981	1	21	53	1.6	3.2	0.2	-13.3	0.136	0.249	0.1	0.48	0.038	1996-97
431	Antoine Carr	UTA	35.0	205.74	115.66596000000001	Wichita State	USA	1983	1	8	82	7.4	2.4	0.9	2.2	0.054000000000000006	0.111	0.21	0.522	0.08900000000000001	1996-97
432	Alonzo Mourning	MIA	27.0	208.28	118.38751200000002	Georgetown	USA	1992	1	2	66	19.8	9.9	1.6	10.5	0.1	0.22899999999999998	0.275	0.578	0.086	1996-97
433	Anthony Miller	ATL	25.0	205.74	115.66596000000001	Michigan State	USA	1994	2	39	1	0.0	7.0	0.0	-50.0	0.111	0.7140000000000001	0.149	0.0	0.0	1996-97
434	Anthony Mason	CHH	30.0	203.2	113.398	Tennessee State	USA	1988	3	53	73	16.2	11.4	5.7	2.6	0.07400000000000001	0.239	0.179	0.585	0.21600000000000003	1996-97
435	Anthony Goldwire	DEN	25.0	187.96	82.553744	Houston	USA	1994	2	52	60	6.5	1.4	3.7	-4.1	0.011000000000000001	0.066	0.168	0.531	0.305	1996-97
436	Anthony Peeler	VAN	27.0	193.04	94.34713599999999	Missouri	USA	1992	1	15	72	14.5	3.4	3.6	-10.4	0.027000000000000003	0.096	0.248	0.48700000000000004	0.20800000000000002	1996-97
437	Andrew Lang	MIL	31.0	210.82	124.7378	Arkansas	USA	1988	2	28	52	5.3	5.3	0.5	-1.2	0.096	0.182	0.12300000000000001	0.498	0.031	1996-97
438	Andrew DeClercq	GSW	24.0	208.28	104.32616	Florida	USA	1995	2	34	71	5.3	4.2	0.5	-5.6	0.132	0.198	0.17300000000000001	0.552	0.05	1996-97
439	Amal McCaskill	ORL	23.0	210.82	106.59411999999999	Marquette	USA	1996	2	49	17	1.6	1.3	0.4	-15.7	0.038	0.2	0.20600000000000002	0.376	0.146	1996-97
440	Anfernee Hardaway	ORL	25.0	200.66	97.52228000000001	Memphis	USA	1993	1	3	59	20.5	4.5	5.6	4.6	0.040999999999999995	0.096	0.254	0.5539999999999999	0.27	1996-97
441	Nick Van Exel	LAL	26.0	185.42	86.18248	Cincinnati	USA	1993	2	37	64	13.8	3.0	6.9	8.1	0.017	0.08800000000000001	0.198	0.5379999999999999	0.335	1997-98
442	Nick Anderson	ORL	30.0	198.12	103.418976	Illinois	USA	1989	1	11	58	15.3	5.1	2.1	0.1	0.066	0.13699999999999998	0.249	0.529	0.135	1997-98
443	Nate McMillan	SEA	33.0	195.58	95.25432	North Carolina State	USA	1986	2	30	18	3.4	2.2	3.1	10.4	0.055	0.13699999999999998	0.136	0.46	0.29600000000000004	1997-98
444	Muggsy Bogues	GSW	33.0	160.02	63.956472	Wake Forest	USA	1987	1	12	61	5.7	2.2	5.4	-8.4	0.02	0.07400000000000001	0.129	0.49200000000000005	0.344	1997-98
445	Mookie Blaylock	ATL	31.0	185.42	83.91452	Oklahoma	USA	1989	1	12	70	13.2	4.9	6.7	8.4	0.037000000000000005	0.11	0.20199999999999999	0.462	0.28800000000000003	1997-98
446	Monty Williams	SAS	26.0	203.2	102.0582	Notre Dame	USA	1994	1	24	72	6.3	2.5	1.2	0.7	0.064	0.091	0.188	0.505	0.115	1997-98
447	Mitchell Butler	CLE	27.0	195.58	95.25432	UCLA	USA	Undrafted	Undrafted	Undrafted	18	2.1	1.2	1.0	2.0	0.036000000000000004	0.08900000000000001	0.129	0.36	0.15	1997-98
448	Mitch Richmond	SAC	33.0	195.58	97.52228000000001	Kansas State	USA	1988	1	5	70	23.2	3.3	4.0	-2.6	0.021	0.079	0.276	0.569	0.19899999999999998	1997-98
449	Micheal Williams	MIN	31.0	187.96	79.3786	Baylor	USA	1988	2	48	25	2.6	0.6	1.3	0.4	0.015	0.077	0.209	0.512	0.299	1997-98
450	Matt Geiger	CHH	28.0	215.9	111.13004	Georgia Tech	USA	1992	2	42	78	11.3	6.7	1.0	-1.1	0.128	0.214	0.231	0.544	0.076	1997-98
451	Michael Smith	VAN	26.0	203.2	104.32616	Providence	USA	1994	2	35	48	5.2	6.4	1.8	-6.6	0.129	0.20600000000000002	0.12300000000000001	0.524	0.121	1997-98
452	Michael McDonald	CHH	29.0	208.28	105.23334399999999	New Orleans	USA	1995	2	55	1	0.0	1.0	0.0	-71.4	0.25	0.0	0.25	0.0	0.0	1997-98
453	Michael Jordan	CHI	35.0	198.12	97.975872	North Carolina	USA	1984	1	3	82	28.7	5.8	3.5	8.5	0.047	0.125	0.336	0.5329999999999999	0.174	1997-98
454	Michael Finley	DAL	25.0	200.66	97.52228000000001	Wisconsin	USA	1995	1	21	82	21.5	5.3	4.9	-6.7	0.048	0.096	0.256	0.522	0.222	1997-98
455	Michael Curry	MIL	29.0	195.58	102.965384	Georgia Southern	USA	Undrafted	Undrafted	Undrafted	82	6.6	1.2	1.7	-3.9	0.016	0.045	0.134	0.5479999999999999	0.11699999999999999	1997-98
456	Michael Cage	NJN	36.0	205.74	112.490816	San Diego State	USA	1984	1	14	79	1.3	3.9	0.4	2.4	0.106	0.203	0.046	0.531	0.038	1997-98
457	Maurice Taylor	LAC	21.0	205.74	117.93392	Michigan	USA	1997	1	14	71	11.5	4.2	0.7	-9.5	0.08900000000000001	0.136	0.262	0.521	0.069	1997-98
458	Matt Maloney	HOU	26.0	190.5	90.7184	Pennsylvania	USA	Undrafted	Undrafted	Undrafted	78	8.6	1.8	2.8	-1.9	0.009000000000000001	0.065	0.151	0.539	0.151	1997-98
459	Olden Polynice	SAC	33.0	213.36	113.398	Virginia	USA	1987	1	8	70	7.9	6.3	1.5	-5.9	0.126	0.218	0.207	0.46399999999999997	0.122	1997-98
460	Matt Bullard	HOU	31.0	208.28	106.59411999999999	Iowa	USA	Undrafted	Undrafted	Undrafted	67	7.0	2.2	0.9	-3.1	0.024	0.11800000000000001	0.16699999999999998	0.581	0.08199999999999999	1997-98
461	Michael Stewart	SAC	23.0	208.28	104.32616	California	USA	Undrafted	Undrafted	Undrafted	81	4.6	6.6	0.8	-3.0	0.125	0.21100000000000002	0.12	0.486	0.054000000000000006	1997-98
462	Oliver Miller	TOR	28.0	205.74	147.4174	Arkansas	USA	1992	1	22	64	6.3	6.3	3.1	-9.9	0.099	0.177	0.149	0.485	0.187	1997-98
463	Randy Livingston	ATL	23.0	193.04	95.25432	Louisiana State	USA	1996	2	42	12	0.8	0.5	0.4	-5.0	0.013000000000000001	0.063	0.10400000000000001	0.35200000000000004	0.10400000000000001	1997-98
464	Otis Thorpe	SAC	35.0	208.28	111.58363200000001	Providence	USA	1984	1	9	74	10.2	7.3	3.0	-12.5	0.079	0.19899999999999998	0.18100000000000002	0.515	0.168	1997-98
465	Rick Fox	LAL	28.0	200.66	109.769264	North Carolina	Canada	1991	1	24	82	12.0	4.4	3.4	7.8	0.034	0.11199999999999999	0.177	0.564	0.155	1997-98
466	Marty Conlon	MIA	30.0	210.82	111.13004	Providence	USA	Undrafted	Undrafted	Undrafted	18	4.9	2.6	0.7	4.4	0.083	0.162	0.191	0.541	0.10099999999999999	1997-98
467	Rick Brunson	POR	26.0	193.04	88.45044	Temple	USA	Undrafted	Undrafted	Undrafted	38	4.3	1.5	2.6	-1.4	0.027999999999999997	0.076	0.161	0.48100000000000004	0.253	1997-98
468	Rex Walters	MIA	28.0	193.04	86.18248	Kansas	USA	1993	1	16	38	2.1	0.6	0.9	-9.9	0.025	0.085	0.17	0.612	0.25	1997-98
469	Rex Chapman	PHX	30.0	193.04	88.45044	Kentucky	USA	1988	1	8	68	15.9	2.5	3.0	3.2	0.015	0.07200000000000001	0.22899999999999998	0.521	0.149	1997-98
470	Reggie Slater	TOR	27.0	200.66	115.66596000000001	Wyoming	USA	Undrafted	Undrafted	Undrafted	78	8.0	3.9	0.9	-7.2	0.091	0.12	0.188	0.52	0.073	1997-98
471	Reggie Miller	IND	32.0	200.66	83.91452	UCLA	USA	1987	1	11	81	19.5	2.9	2.1	10.5	0.021	0.075	0.237	0.619	0.106	1997-98
472	Reggie Jordan	MIN	30.0	193.04	88.45044	New Mexico State	USA	Undrafted	Undrafted	Undrafted	57	2.6	1.7	0.9	6.8	0.135	0.098	0.156	0.515	0.147	1997-98
473	Reggie Hanson	BOS	29.0	203.2	88.45044	Kentucky	USA	1998	Undrafted	Undrafted	8	0.8	0.8	0.1	7.3	0.16699999999999998	0.188	0.161	0.5	0.055999999999999994	1997-98
474	Reggie Geary	SAS	24.0	187.96	84.821704	Arizona	USA	1996	2	56	62	2.5	1.1	1.2	7.5	0.034	0.078	0.16399999999999998	0.392	0.175	1997-98
475	Ray Allen	MIL	22.0	195.58	92.98635999999999	Connecticut	USA	1996	1	5	82	19.5	4.9	4.3	-0.9	0.047	0.10400000000000001	0.243	0.539	0.18899999999999997	1997-98
476	Rasheed Wallace	POR	23.0	210.82	102.0582	North Carolina	USA	1995	1	4	77	14.6	6.2	2.5	4.5	0.057	0.134	0.184	0.564	0.114	1997-98
477	Randy Brown	CHI	30.0	187.96	86.636072	New Mexico State	USA	1991	2	31	71	4.1	1.3	2.1	3.0	0.033	0.061	0.157	0.428	0.207	1997-98
478	Priest Lauderdale	DEN	24.0	223.52	147.4174	Central State (OH)	USA	1996	1	28	39	3.7	2.6	0.5	-6.2	0.09300000000000001	0.251	0.268	0.46	0.121	1997-98
479	Popeye Jones	TOR	28.0	203.2	120.20188	Murray State	USA	1992	2	41	14	8.6	7.3	1.3	-1.4	0.151	0.183	0.184	0.44299999999999995	0.08199999999999999	1997-98
480	Pooh Richardson	LAC	32.0	185.42	81.64656	UCLA	USA	1989	1	10	69	4.2	1.4	3.3	-12.8	0.015	0.07200000000000001	0.14400000000000002	0.41100000000000003	0.28	1997-98
481	Pete Myers	NYK	34.0	198.12	81.64656	Arkansas-Little Rock	USA	1986	6	120	9	1.6	1.1	0.3	6.8	0.14300000000000002	0.14300000000000002	0.198	0.5539999999999999	0.158	1997-98
482	Pete Chilcutt	VAN	29.0	208.28	108.86208	North Carolina	USA	1991	1	27	82	4.9	3.7	1.3	-8.3	0.063	0.191	0.138	0.526	0.11199999999999999	1997-98
483	Pervis Ellison	BOS	31.0	205.74	95.25432	Louisville	USA	1989	1	1	33	3.0	3.3	0.9	0.8	0.131	0.163	0.11	0.589	0.102	1997-98
484	Patrick Ewing	NYK	35.0	213.36	115.66596000000001	Georgetown	Jamaica	1985	1	1	26	20.8	10.2	1.1	6.6	0.083	0.278	0.303	0.557	0.065	1997-98
485	P.J. Brown	MIA	28.0	210.82	108.86208	Louisiana Tech	USA	1992	2	29	74	9.6	8.6	1.4	8.0	0.121	0.193	0.154	0.522	0.071	1997-98
486	Othella Harrington	HOU	24.0	205.74	106.59411999999999	Georgetown	USA	1996	2	30	58	6.0	3.6	0.4	-7.3	0.099	0.183	0.182	0.547	0.047	1997-98
487	Martin Muursepp	DAL	23.0	205.74	106.59411999999999	None	USA	1996	1	25	41	5.7	2.8	0.7	-3.7	0.085	0.133	0.179	0.528	0.079	1997-98
488	Lee Mayberry	VAN	28.0	185.42	81.64656	Arkansas	USA	1992	1	23	79	4.6	1.4	4.4	-3.5	0.012	0.06	0.11699999999999999	0.489	0.271	1997-98
489	Mark West	IND	37.0	208.28	111.58363200000001	Old Dominion	USA	1983	2	30	15	1.5	1.0	0.1	-4.5	0.067	0.10300000000000001	0.135	0.486	0.036000000000000004	1997-98
490	Latrell Sprewell	GSW	27.0	195.58	86.18248	Alabama	USA	1992	1	24	14	21.4	3.6	4.9	-16.7	0.012	0.091	0.273	0.47	0.22699999999999998	1997-98
491	Larry Robinson	VAN	30.0	190.5	81.64656	Centenary (LA)	USA	Undrafted	Undrafted	Undrafted	6	2.8	2.0	0.2	-2.8	0.043	0.233	0.221	0.428	0.043	1997-98
492	Larry Johnson	NYK	29.0	200.66	119.294696	Nevada-Las Vegas	USA	1991	1	1	70	15.5	5.7	2.1	2.3	0.087	0.11599999999999999	0.22399999999999998	0.539	0.11199999999999999	1997-98
493	Lamond Murray	LAC	25.0	200.66	107.047712	California	USA	1994	1	7	79	15.4	6.1	1.8	-8.2	0.077	0.14	0.223	0.5479999999999999	0.099	1997-98
494	LaPhonso Ellis	DEN	28.0	203.2	108.86208	Notre Dame	USA	1992	1	5	76	14.3	7.2	2.8	-13.2	0.065	0.187	0.22899999999999998	0.484	0.158	1997-98
495	Kurt Thomas	DAL	25.0	205.74	104.32616	Texas Christian	USA	1995	1	10	5	7.4	4.8	0.6	-5.5	0.11599999999999999	0.25	0.34700000000000003	0.39899999999999997	0.077	1997-98
496	Kobe Bryant	LAL	19.0	200.66	95.25432	None	USA	1996	1	13	79	15.4	3.1	2.5	6.9	0.044000000000000004	0.08800000000000001	0.268	0.5479999999999999	0.165	1997-98
497	Kiwane Garris	DEN	23.0	187.96	83.007336	Illinois	USA	Undrafted	Undrafted	Undrafted	28	2.4	0.7	1.0	-17.4	0.016	0.08199999999999999	0.179	0.447	0.214	1997-98
498	Khalid Reeves	DAL	25.0	190.5	91.171992	Arizona	USA	1994	1	12	82	8.7	2.3	2.8	-4.5	0.031	0.075	0.195	0.522	0.196	1997-98
499	Kevin Willis	HOU	35.0	213.36	111.13004	Michigan State	USA	1984	1	11	81	16.1	8.4	1.0	-1.9	0.109	0.209	0.244	0.555	0.057999999999999996	1997-98
500	Kevin Salvadori	SAC	27.0	213.36	104.779752	North Carolina	USA	Undrafted	Undrafted	Undrafted	16	0.3	1.3	0.2	-9.4	0.055999999999999994	0.156	0.106	0.16	0.051	1997-98
501	Kevin Ollie	ORL	25.0	193.04	88.45044	Connecticut	USA	Undrafted	Undrafted	Undrafted	35	3.5	1.1	1.9	-1.9	0.023	0.078	0.18600000000000003	0.47700000000000004	0.263	1997-98
502	Kevin Johnson	PHX	32.0	185.42	86.18248	California	USA	1987	1	7	50	9.5	3.3	4.9	6.8	0.034	0.114	0.18899999999999997	0.555	0.28800000000000003	1997-98
503	Kevin Garnett	MIN	22.0	210.82	99.79024	None	USA	1995	1	5	82	18.5	9.6	4.2	2.5	0.08	0.19699999999999998	0.225	0.527	0.17800000000000002	1997-98
504	Kevin Edwards	ORL	32.0	190.5	86.18248	DePaul	USA	1988	1	20	39	3.8	1.4	1.0	-2.7	0.04	0.087	0.18100000000000002	0.41600000000000004	0.125	1997-98
505	Kerry Kittles	NJN	24.0	195.58	81.19296800000001	Villanova	USA	1996	1	8	77	17.2	4.7	2.3	1.9	0.051	0.1	0.21	0.525	0.10400000000000001	1997-98
506	Kenny Anderson	BOS	27.0	185.42	76.203456	Georgia Tech	USA	1991	1	2	61	12.2	2.8	5.7	-0.5	0.024	0.081	0.21600000000000003	0.491	0.311	1997-98
507	Kendall Gill	NJN	30.0	195.58	97.975872	Illinois	USA	1990	1	5	81	13.4	4.8	2.5	1.1	0.044000000000000004	0.128	0.19899999999999998	0.486	0.12	1997-98
508	Kelvin Cato	POR	23.0	210.82	115.66596000000001	Iowa State	USA	1997	1	15	74	3.8	3.4	0.3	-2.3	0.10300000000000001	0.17300000000000001	0.147	0.496	0.038	1997-98
509	Keith Van Horn	NJN	22.0	208.28	99.79024	Utah	USA	1997	1	2	62	19.7	6.6	1.7	2.9	0.068	0.139	0.251	0.516	0.075	1997-98
510	Keith Closs	LAC	22.0	220.98	96.16150400000001	Central Connecticut State	USA	Undrafted	Undrafted	Undrafted	58	4.0	2.9	0.3	-8.0	0.092	0.155	0.162	0.48200000000000004	0.040999999999999995	1997-98
511	Lawrence Funderburke	SAC	27.0	205.74	104.32616	Ohio State	USA	1994	2	51	52	9.5	4.5	1.2	-7.0	0.081	0.168	0.212	0.534	0.102	1997-98
512	Marko Milic	PHX	21.0	198.12	106.59411999999999	None	Slovenia	1997	2	33	33	2.8	0.8	0.4	7.4	0.076	0.099	0.245	0.644	0.113	1997-98
513	Lawrence Moten	WAS	26.0	195.58	83.91452	Syracuse	USA	1995	2	36	8	1.1	0.1	0.4	-29.5	0.034	0.0	0.253	0.305	0.214	1997-98
514	Rick Mahorn	DET	39.0	208.28	117.93392	Hampton	USA	1980	2	35	59	2.4	3.3	0.3	5.5	0.10800000000000001	0.207	0.11800000000000001	0.49	0.034	1997-98
515	Mark Strickland	MIA	27.0	208.28	99.79024	Temple	USA	Undrafted	Undrafted	Undrafted	51	6.8	4.2	0.5	1.3	0.10800000000000001	0.17800000000000002	0.18899999999999997	0.5710000000000001	0.052000000000000005	1997-98
516	Mark Price	ORL	34.0	182.88	81.64656	Georgia Tech	USA	1986	2	25	63	9.5	2.0	4.7	-3.1	0.019	0.086	0.23	0.518	0.363	1997-98
517	Mark Pope	IND	25.0	208.28	106.59411999999999	Kentucky	USA	1996	2	52	28	1.4	0.9	0.3	-0.2	0.055999999999999994	0.115	0.145	0.402	0.062	1997-98
518	Mark Jackson	IND	33.0	190.5	83.91452	St. John's (NY)	USA	1987	1	18	82	8.3	3.9	8.7	10.2	0.035	0.11599999999999999	0.166	0.501	0.44299999999999995	1997-98
519	Mark Hendrickson	SAC	24.0	205.74	99.79024	Washington State	USA	1996	2	31	48	3.4	3.0	0.9	-7.6	0.049	0.16399999999999998	0.125	0.46799999999999997	0.086	1997-98
520	Mark Davis	PHI	25.0	200.66	95.25432	Texas Tech	USA	1995	2	48	71	4.0	2.2	1.0	-4.4	0.079	0.11699999999999999	0.185	0.489	0.141	1997-98
521	Mark Bryant	PHX	33.0	205.74	111.13004	Seton Hall	USA	1988	1	21	70	4.2	3.5	0.7	6.5	0.106	0.16	0.134	0.545	0.059000000000000004	1997-98
522	Mario Elie	HOU	34.0	195.58	95.25432	American International	USA	1985	7	160	73	8.4	2.1	3.0	-0.6	0.024	0.069	0.145	0.575	0.17300000000000001	1997-98
523	Mario Bennett	LAL	24.0	205.74	106.59411999999999	Arizona State	USA	1995	1	27	45	3.9	2.8	0.4	5.0	0.16399999999999998	0.207	0.201	0.573	0.084	1997-98
524	Marcus Camby	TOR	24.0	210.82	99.79024	Massachusetts	USA	1996	1	2	63	12.1	7.4	1.8	-7.5	0.106	0.151	0.217	0.44799999999999995	0.095	1997-98
525	Malik Sealy	DET	28.0	203.2	90.7184	St. John's (NY)	USA	1992	1	14	77	7.7	2.8	1.3	4.2	0.035	0.126	0.187	0.505	0.10800000000000001	1997-98
526	Malik Rose	SAS	23.0	200.66	113.398	Drexel	USA	1996	2	44	53	3.0	1.7	0.4	-6.8	0.10400000000000001	0.131	0.212	0.485	0.086	1997-98
527	Mahmoud Abdul-Rauf	SAC	29.0	185.42	73.481904	Louisiana State	USA	1990	1	3	31	7.3	1.2	1.9	-6.4	0.012	0.067	0.24600000000000002	0.405	0.195	1997-98
528	Lucious Harris	NJN	27.0	195.58	92.98635999999999	Long Beach State	USA	1993	2	28	50	3.8	1.0	0.8	2.0	0.036000000000000004	0.057	0.14800000000000002	0.475	0.098	1997-98
529	Luc Longley	CHI	29.0	218.44	132.448864	New Mexico	USA	1991	1	7	58	11.4	5.9	2.8	7.5	0.075	0.151	0.212	0.49200000000000005	0.151	1997-98
530	Loy Vaught	LAC	30.0	205.74	104.32616	Michigan	USA	1990	1	13	10	7.5	6.5	0.7	-16.6	0.062	0.228	0.168	0.428	0.045	1997-98
531	Lorenzo Williams	WAS	28.0	205.74	90.7184	Stetson	USA	Undrafted	Undrafted	Undrafted	14	1.9	1.9	0.2	-18.2	0.152	0.11	0.076	0.727	0.039	1997-98
532	Lorenzen Wright	LAC	22.0	210.82	108.86208	Memphis	USA	1996	1	7	69	9.0	8.8	0.8	-5.5	0.099	0.233	0.156	0.49	0.044000000000000004	1997-98
533	Lloyd Daniels	TOR	30.0	200.66	92.98635999999999	Mt. San Antonio	USA	Undrafted	Undrafted	Undrafted	6	5.7	1.2	0.7	-16.9	0.057999999999999996	0.045	0.201	0.509	0.08900000000000001	1997-98
534	Litterial Green	MIL	28.0	185.42	88.45044	Georgia	USA	1992	2	39	21	1.2	0.3	0.8	-1.0	0.009000000000000001	0.054000000000000006	0.142	0.39299999999999996	0.21100000000000002	1997-98
535	Lindsey Hunter	DET	27.0	187.96	88.45044	Jackson State	USA	1993	1	10	71	12.1	3.5	3.2	-0.3	0.028999999999999998	0.08800000000000001	0.191	0.47200000000000003	0.15	1997-98
536	Ledell Eackles	WAS	31.0	195.58	104.779752	New Orleans	USA	1988	2	36	42	5.2	1.8	0.4	0.4	0.05	0.102	0.184	0.542	0.054000000000000006	1997-98
537	Ricky Pierce	MIL	38.0	193.04	97.52228000000001	Rice	USA	1982	1	18	39	3.9	1.2	0.9	-12.5	0.049	0.078	0.195	0.455	0.155	1997-98
538	Sean Higgins	POR	29.0	205.74	92.98635999999999	Michigan	USA	1990	2	54	2	0.0	0.0	0.0	-49.8	0.0	0.0	0.18100000000000002	0.0	0.0	1997-98
539	Robert Horry	LAL	27.0	208.28	99.79024	Alabama	USA	1992	1	11	72	7.4	7.5	2.3	11.6	0.1	0.179	0.121	0.542	0.10400000000000001	1997-98
540	Tracy Murray	WAS	26.0	200.66	103.418976	UCLA	USA	1992	1	18	82	15.1	3.4	1.0	-0.2	0.037000000000000005	0.106	0.235	0.563	0.065	1997-98
541	Tracy McGrady	TOR	19.0	203.2	95.25432	None	USA	1997	1	9	64	7.0	4.2	1.5	-9.5	0.095	0.155	0.187	0.505	0.136	1997-98
542	Tony Smith	MIL	30.0	190.5	83.91452	Marquette	USA	1990	2	51	7	2.7	1.0	1.4	-13.7	0.052000000000000005	0.057	0.195	0.369	0.23800000000000002	1997-98
543	Tony Massenburg	VAN	30.0	205.74	113.398	Maryland	USA	1990	2	43	61	6.5	3.8	0.3	-10.5	0.10400000000000001	0.19699999999999998	0.214	0.536	0.04	1997-98
544	Tony Farmer	CHH	28.0	205.74	111.13004	Nebraska	USA	Undrafted	Undrafted	Undrafted	27	2.5	1.2	0.2	-6.4	0.10300000000000001	0.10800000000000001	0.198	0.47700000000000004	0.046	1997-98
545	Tony Dumas	CLE	25.0	198.12	86.18248	Missouri-Kansas City	USA	1994	1	19	7	2.0	0.7	0.7	11.0	0.031	0.10800000000000001	0.20199999999999999	0.526	0.179	1997-98
546	Tony Delk	GSW	24.0	187.96	87.089664	Kentucky	USA	1996	1	16	77	10.1	2.2	2.2	-9.3	0.024	0.086	0.254	0.452	0.19399999999999998	1997-98
547	Tony Battie	DEN	22.0	210.82	108.86208	Texas Tech	USA	1997	1	5	65	8.4	5.4	0.9	-15.6	0.10099999999999999	0.16699999999999998	0.20199999999999999	0.47700000000000004	0.075	1997-98
548	Toni Kukoc	CHI	29.0	210.82	105.23334399999999	None	Croatia	1990	2	29	74	13.3	4.4	4.2	10.2	0.062	0.10400000000000001	0.218	0.524	0.231	1997-98
549	Travis Best	IND	25.0	180.34	82.553744	Georgia Tech	USA	1995	1	23	82	6.5	1.5	3.4	2.2	0.023	0.07400000000000001	0.204	0.498	0.331	1997-98
550	Tom Hammonds	MIN	31.0	205.74	102.0582	Georgia Tech	USA	1989	1	9	57	6.1	4.8	0.6	-2.3	0.1	0.17800000000000002	0.13699999999999998	0.569	0.048	1997-98
551	Tom Chambers	PHI	39.0	208.28	99.79024	Utah	USA	1981	1	8	1	6.0	2.0	0.0	-17.8	0.0	0.16699999999999998	0.157	1.042	0.0	1997-98
552	Todd Fuller	GSW	23.0	210.82	115.66596000000001	North Carolina State	USA	1996	1	11	57	4.0	3.4	0.2	-4.6	0.099	0.233	0.187	0.473	0.027000000000000003	1997-98
553	Todd Day	MIA	28.0	198.12	85.275296	Arkansas	USA	1992	1	8	5	6.0	1.2	1.4	9.7	0.062	0.042	0.22399999999999998	0.429	0.132	1997-98
554	Tim Thomas	PHI	21.0	208.28	104.32616	Villanova	USA	1997	1	7	77	11.0	3.7	1.2	-4.9	0.069	0.11800000000000001	0.22699999999999998	0.5379999999999999	0.092	1997-98
555	Tim Legler	WAS	31.0	193.04	90.7184	La Salle	USA	Undrafted	Undrafted	Undrafted	8	1.1	0.5	0.4	-5.6	0.026000000000000002	0.036000000000000004	0.14400000000000002	0.217	0.057999999999999996	1997-98
556	Tim Kempton	TOR	34.0	208.28	111.13004	Notre Dame	USA	1986	6	124	8	0.5	0.8	0.4	-12.7	0.10800000000000001	0.045	0.128	0.222	0.094	1997-98
557	Tim Hardaway	MIA	31.0	182.88	88.45044	Texas-El Paso	USA	1989	1	14	81	18.9	3.7	8.3	8.1	0.019	0.094	0.254	0.53	0.401	1997-98
558	Tim Duncan	SAS	22.0	213.36	112.490816	Wake Forest	US Virgin Islands	1997	1	1	82	21.1	11.9	2.7	8.0	0.10800000000000001	0.23800000000000002	0.262	0.5770000000000001	0.131	1997-98
559	Tim Breaux	MIL	27.0	200.66	97.52228000000001	Wyoming	USA	Undrafted	Undrafted	Undrafted	6	1.7	0.3	0.3	1.2	0.0	0.069	0.209	0.42100000000000004	0.154	1997-98
560	Tom Gugliotta	MIN	28.0	208.28	108.86208	North Carolina State	USA	1992	1	6	41	20.1	8.7	4.1	3.2	0.078	0.17600000000000002	0.23600000000000002	0.561	0.177	1997-98
561	Travis Knight	BOS	23.0	213.36	106.59411999999999	Connecticut	USA	1996	1	29	74	6.5	4.9	1.4	-4.9	0.10400000000000001	0.188	0.162	0.499	0.10800000000000001	1997-98
562	Travis Williams	CHH	29.0	200.66	113.398	South Carolina State	USA	Undrafted	Undrafted	Undrafted	39	3.5	2.4	0.5	-5.4	0.162	0.134	0.205	0.488	0.094	1997-98
563	Troy Hudson	UTA	22.0	185.42	80.73937600000001	Southern Illinois	USA	Undrafted	Undrafted	Undrafted	8	1.5	0.3	0.5	-6.4	0.053	0.048	0.302	0.429	0.444	1997-98
564	Chuck Person	SAS	34.0	203.2	106.59411999999999	Auburn	USA	1986	1	4	61	6.7	3.3	1.4	5.6	0.013999999999999999	0.14	0.155	0.494	0.095	1997-98
565	Zydrunas Ilgauskas	CLE	23.0	220.98	117.93392	None	Lithuania	1996	1	20	82	13.9	8.8	0.9	4.4	0.147	0.222	0.223	0.564	0.054000000000000006	1997-98
566	Zan Tabak	BOS	28.0	213.36	111.13004	None	USA	1991	2	51	57	5.4	3.7	0.8	-11.4	0.094	0.17	0.18	0.46399999999999997	0.083	1997-98
567	Yinka Dare	NJN	25.0	213.36	120.20188	George Washington	USA	1994	1	14	10	1.2	1.7	0.1	-15.9	0.135	0.163	0.162	0.27899999999999997	0.026000000000000002	1997-98
568	Xavier McDaniel	NJN	35.0	200.66	92.98635999999999	Wichita State	USA	1985	1	4	20	1.3	1.6	0.5	-2.1	0.069	0.135	0.102	0.373	0.083	1997-98
569	Willie Burton	SAS	30.0	203.2	95.25432	Minnesota	USA	1990	1	9	13	2.1	0.7	0.1	-6.8	0.068	0.154	0.276	0.514	0.043	1997-98
570	William Cunningham	PHI	24.0	210.82	113.398	Temple	USA	Undrafted	Undrafted	Undrafted	7	1.1	1.4	0.1	27.4	0.138	0.14	0.11199999999999999	0.444	0.042	1997-98
571	Will Perdue	SAS	32.0	213.36	108.86208	Vanderbilt	USA	1988	1	11	79	5.0	6.8	0.7	7.1	0.14300000000000002	0.264	0.136	0.557	0.059000000000000004	1997-98
572	Wesley Person	CLE	27.0	198.12	88.45044	Auburn	USA	1994	1	23	82	14.7	4.4	2.3	3.5	0.025	0.111	0.16399999999999998	0.583	0.102	1997-98
573	Walter McCarty	BOS	24.0	208.28	104.32616	Kentucky	USA	1996	1	19	82	9.6	4.4	2.2	-4.5	0.066	0.122	0.179	0.483	0.11900000000000001	1997-98
574	Walt Williams	POR	28.0	203.2	104.32616	Maryland	USA	1992	1	7	59	10.3	3.4	2.1	-7.5	0.038	0.124	0.209	0.508	0.149	1997-98
575	Voshon Lenard	MIA	25.0	193.04	92.98635999999999	Minnesota	USA	1994	2	46	81	12.6	3.6	2.2	7.4	0.033	0.094	0.182	0.547	0.115	1997-98
576	Vlade Divac	CHH	30.0	215.9	117.93392	None	Serbia and Montenegro	1989	1	26	64	10.4	8.1	2.7	5.5	0.125	0.22	0.188	0.539	0.154	1997-98
577	Vitaly Potapenko	CLE	23.0	208.28	127.00576000000001	Wright State	Ukraine	1996	1	12	80	7.1	3.9	0.7	0.1	0.09699999999999999	0.177	0.22899999999999998	0.517	0.083	1997-98
578	Vinny Del Negro	SAS	31.0	193.04	90.7184	North Carolina State	USA	1988	2	29	54	9.5	2.8	3.4	4.0	0.009000000000000001	0.09	0.158	0.493	0.172	1997-98
579	Vincent Askew	POR	32.0	198.12	95.25432	Memphis	USA	1987	2	39	30	2.2	2.3	1.3	0.0	0.057999999999999996	0.11800000000000001	0.106	0.46399999999999997	0.134	1997-98
580	Vin Baker	SEA	26.0	210.82	113.398	Hartford	USA	1993	1	8	82	19.2	8.0	1.9	7.7	0.11699999999999999	0.14800000000000002	0.247	0.564	0.092	1997-98
581	Vernon Maxwell	CHH	32.0	193.04	81.64656	Florida	USA	1988	2	47	42	6.9	1.4	1.2	2.9	0.024	0.081	0.22899999999999998	0.512	0.154	1997-98
582	Tyus Edney	BOS	25.0	177.8	68.945984	UCLA	USA	1995	2	47	52	5.3	1.1	2.7	0.2	0.034	0.068	0.217	0.523	0.33399999999999996	1997-98
583	Tyrone Hill	MIL	30.0	205.74	113.398	Xavier	USA	1990	1	11	57	10.0	10.7	1.5	1.1	0.127	0.242	0.142	0.5379999999999999	0.067	1997-98
584	Tyrone Corbin	ATL	35.0	198.12	102.0582	DePaul	USA	1985	2	35	79	10.2	4.6	2.2	7.0	0.036000000000000004	0.11900000000000001	0.155	0.502	0.105	1997-98
585	Theo Ratliff	PHI	25.0	208.28	102.0582	Wyoming	USA	1995	1	18	82	9.9	6.7	0.7	-0.4	0.105	0.153	0.156	0.562	0.039	1997-98
586	Terry Porter	MIN	35.0	190.5	88.45044	Wisconsin-Stevens Point	USA	1985	1	24	82	9.5	2.0	3.3	3.1	0.025	0.085	0.19	0.586	0.23600000000000002	1997-98
587	Terry Mills	MIA	30.0	208.28	113.398	Michigan	USA	1990	1	16	50	4.2	3.0	0.8	2.3	0.053	0.175	0.159	0.48100000000000004	0.08199999999999999	1997-98
588	Terry Dehere	SAC	26.0	193.04	86.18248	Seton Hall	USA	1993	1	13	77	6.4	1.4	2.5	-7.2	0.017	0.07	0.18899999999999997	0.494	0.233	1997-98
589	Keith Booth	CHI	23.0	198.12	102.511792	Maryland	USA	1997	1	28	6	1.7	0.7	0.2	-10.0	0.1	0.125	0.23600000000000002	0.579	0.077	1997-98
590	Sean Elliott	SAS	30.0	203.2	92.98635999999999	Arizona	USA	1989	1	3	36	9.3	3.4	1.7	3.4	0.02	0.11	0.183	0.495	0.1	1997-98
591	Scottie Pippen	CHI	32.0	200.66	103.418976	Central Arkansas	USA	1987	1	5	44	19.2	5.2	5.8	8.9	0.038	0.12300000000000001	0.243	0.534	0.244	1997-98
592	Scott Williams	PHI	30.0	208.28	104.32616	North Carolina	USA	Undrafted	Undrafted	Undrafted	58	4.1	3.6	0.5	-3.0	0.121	0.18600000000000003	0.153	0.49200000000000005	0.061	1997-98
593	Scott Burrell	CHI	27.0	200.66	98.88305600000001	Connecticut	USA	1993	1	20	80	5.2	2.5	0.8	7.2	0.079	0.126	0.183	0.516	0.102	1997-98
594	Scott Brooks	CLE	32.0	180.34	74.84268	California-Irvine	USA	Undrafted	Undrafted	Undrafted	43	1.8	0.7	1.1	-5.0	0.021	0.09300000000000001	0.128	0.528	0.275	1997-98
595	Scot Pollard	DET	23.0	210.82	120.20188	Kansas	USA	1997	1	19	33	2.7	2.2	0.3	0.8	0.133	0.15	0.136	0.555	0.05	1997-98
596	Samaki Walker	DAL	22.0	205.74	108.86208	Louisville	USA	1996	1	9	41	8.9	7.4	0.6	-11.2	0.1	0.226	0.191	0.503	0.043	1997-98
597	Sam Perkins	SEA	37.0	205.74	117.93392	North Carolina	USA	1984	1	4	81	7.2	3.1	1.4	10.8	0.039	0.147	0.168	0.55	0.107	1997-98
598	Sam Mitchell	MIN	34.0	200.66	97.52228000000001	Mercer	USA	1985	3	54	81	12.3	4.8	1.3	1.8	0.059000000000000004	0.135	0.198	0.539	0.078	1997-98
599	Sam Mack	VAN	28.0	200.66	99.79024	Houston	USA	Undrafted	Undrafted	Undrafted	57	10.8	2.3	1.8	-10.5	0.024	0.081	0.207	0.519	0.11800000000000001	1997-98
600	Sam Cassell	NJN	28.0	190.5	83.91452	Florida State	USA	1993	1	24	75	19.6	3.0	8.0	2.1	0.03	0.07400000000000001	0.272	0.5329999999999999	0.38799999999999996	1997-98
601	Rusty LaRue	CHI	24.0	190.5	83.91452	Wake Forest	USA	Undrafted	Undrafted	Undrafted	14	3.5	0.6	0.4	9.9	0.009000000000000001	0.055999999999999994	0.191	0.466	0.054000000000000006	1997-98
602	Roy Rogers	TOR	24.0	208.28	106.59411999999999	Alabama	USA	1996	1	22	15	1.3	1.1	0.1	-21.7	0.083	0.092	0.133	0.36200000000000004	0.032	1997-98
603	Rony Seikaly	NJN	33.0	210.82	114.758776	Syracuse	USA	1988	1	9	56	13.3	7.0	1.4	-7.5	0.102	0.179	0.243	0.514	0.08900000000000001	1997-98
604	Ron Mercer	BOS	22.0	200.66	95.25432	Kentucky	USA	1997	1	6	80	15.3	3.5	2.2	-2.8	0.044000000000000004	0.084	0.22399999999999998	0.491	0.114	1997-98
605	Ron Harper	CHI	34.0	198.12	97.975872	Miami (OH)	USA	1986	1	8	82	9.3	3.5	2.9	10.5	0.054000000000000006	0.091	0.16699999999999998	0.503	0.157	1997-98
606	Rodrick Rhodes	HOU	24.0	198.12	102.0582	Southern California	USA	1997	1	24	58	5.8	1.2	1.9	-4.2	0.03	0.047	0.2	0.439	0.175	1997-98
607	Rodney Rogers	LAC	27.0	200.66	115.66596000000001	Wake Forest	USA	1993	1	9	76	15.1	5.6	2.7	-10.0	0.07	0.127	0.22699999999999998	0.532	0.139	1997-98
608	Rod Strickland	WAS	31.0	190.5	83.91452	DePaul	USA	1988	1	19	76	17.8	5.3	10.5	1.3	0.04	0.115	0.235	0.501	0.41700000000000004	1997-98
609	Robert Pack	DAL	29.0	187.96	86.18248	Southern California	USA	Undrafted	Undrafted	Undrafted	12	7.8	2.8	3.5	-19.7	0.03	0.102	0.235	0.413	0.243	1997-98
610	Sean Rooks	LAL	28.0	208.28	117.93392	Arizona	USA	1992	2	30	41	3.4	2.9	0.6	1.6	0.11699999999999999	0.17300000000000001	0.155	0.512	0.085	1997-98
611	Rik Smits	IND	31.0	223.52	120.20188	Marist	USA	1988	1	2	73	16.7	6.9	1.4	10.7	0.079	0.203	0.292	0.532	0.091	1997-98
612	Shandon Anderson	UTA	24.0	198.12	95.25432	Georgia	USA	1996	2	54	82	8.3	2.8	1.1	3.7	0.073	0.10800000000000001	0.198	0.586	0.099	1997-98
613	Shareef Abdur-Rahim	VAN	21.0	205.74	104.32616	California	USA	1996	1	3	82	22.3	7.1	2.6	-8.4	0.08800000000000001	0.135	0.282	0.561	0.131	1997-98
614	Terry Davis	WAS	31.0	208.28	113.398	Virginia Union	USA	Undrafted	Undrafted	Undrafted	74	4.4	6.5	0.4	-1.2	0.129	0.19399999999999998	0.095	0.524	0.025	1997-98
615	Terry Cummings	NYK	37.0	205.74	113.398	DePaul	USA	1982	1	2	74	6.2	3.8	0.6	1.1	0.098	0.195	0.207	0.495	0.07	1997-98
616	Terrell Brandon	MIL	28.0	180.34	78.471416	Oregon	USA	1991	1	11	50	16.8	3.5	7.7	2.5	0.016	0.106	0.237	0.526	0.363	1997-98
617	Tariq Abdul-Wahad	SAC	23.0	198.12	101.151016	San Jose State	France	1997	1	11	59	6.4	2.0	0.9	-7.0	0.048	0.085	0.217	0.456	0.087	1997-98
618	Stojko Vrankovic	LAC	34.0	218.44	117.93392	None	USA	Undrafted	Undrafted	Undrafted	65	3.0	4.0	0.6	-6.9	0.081	0.21	0.11699999999999999	0.45399999999999996	0.053	1997-98
619	Steven Smith	ATL	29.0	203.2	100.243832	Michigan State	USA	1991	1	5	73	20.1	4.2	4.0	4.4	0.057	0.07	0.242	0.563	0.187	1997-98
620	Steve Nash	PHX	24.0	190.5	88.45044	Santa Clara	Canada	1996	1	15	76	9.1	2.1	3.4	8.1	0.023	0.08900000000000001	0.195	0.556	0.249	1997-98
621	Steve Kerr	CHI	32.0	190.5	82.10015200000001	Arizona	USA	1988	2	50	50	7.5	1.5	1.9	5.5	0.013999999999999999	0.065	0.141	0.581	0.14800000000000002	1997-98
622	Steve Henson	DET	30.0	185.42	81.64656	Kansas State	USA	1990	2	44	23	1.6	0.1	0.2	10.2	0.0	0.040999999999999995	0.249	0.619	0.105	1997-98
623	Stephon Marbury	MIN	21.0	187.96	81.64656	Georgia Tech	USA	1996	1	4	82	17.7	2.8	8.6	0.9	0.021	0.062	0.24100000000000002	0.505	0.359	1997-98
624	Stephen Howard	SEA	27.0	205.74	102.0582	DePaul	USA	Undrafted	Undrafted	Undrafted	13	1.9	0.9	0.2	-16.2	0.115	0.113	0.248	0.43200000000000005	0.094	1997-98
625	Stanley Roberts	MIN	28.0	213.36	131.54168	Louisiana State	USA	1991	1	23	74	6.2	4.9	0.4	-0.3	0.092	0.212	0.177	0.503	0.032	1997-98
626	Stacey Augmon	POR	29.0	203.2	92.98635999999999	Nevada-Las Vegas	USA	1991	1	9	71	5.7	3.3	1.2	0.2	0.086	0.10099999999999999	0.16399999999999998	0.457	0.099	1997-98
627	Spud Webb	ORL	34.0	167.64	60.327736	North Carolina State	USA	1985	4	87	4	3.0	0.8	1.3	-24.6	0.067	0.038	0.252	0.466	0.294	1997-98
628	Sherman Douglas	NJN	31.0	185.42	88.45044	Syracuse	USA	1989	2	28	80	8.0	1.7	4.0	1.6	0.034	0.061	0.184	0.541	0.327	1997-98
629	Shea Seals	LAL	22.0	195.58	95.25432	Tulsa	USA	Undrafted	Undrafted	Undrafted	4	1.0	1.0	0.0	-13.1	0.158	0.1	0.355	0.205	0.0	1997-98
630	Shawnelle Scott	CLE	26.0	210.82	113.398	St. John's (NY)	USA	1994	2	43	41	1.1	1.4	0.2	6.2	0.135	0.247	0.133	0.501	0.071	1997-98
631	Shawn Respert	DAL	26.0	187.96	88.45044	Michigan State	USA	1995	1	8	57	5.9	1.8	1.1	-11.9	0.043	0.085	0.179	0.53	0.109	1997-98
632	Shawn Kemp	CLE	28.0	208.28	116.119552	Trinity Valley Community College	USA	1989	1	17	80	18.0	9.3	2.5	5.3	0.098	0.22899999999999998	0.278	0.512	0.132	1997-98
633	Shawn Bradley	DAL	26.0	228.6	112.490816	Brigham Young	USA	1993	1	2	64	11.4	8.1	0.9	-2.8	0.098	0.21	0.223	0.46299999999999997	0.057999999999999996	1997-98
634	Sharone Wright	TOR	25.0	210.82	117.93392	Clemson	USA	1994	1	6	7	2.3	1.3	0.6	1.2	0.027999999999999997	0.182	0.187	0.508	0.14800000000000002	1997-98
635	Shaquille O'Neal	LAL	26.0	215.9	142.88148	Louisiana State	USA	1992	1	1	60	28.3	11.4	2.4	15.6	0.114	0.23600000000000002	0.331	0.5870000000000001	0.125	1997-98
636	Keith Askins	MIA	30.0	203.2	101.604608	Alabama	USA	Undrafted	Undrafted	Undrafted	46	2.4	2.2	0.6	5.5	0.051	0.13	0.10800000000000001	0.426	0.065	1997-98
637	Christian Laettner	ATL	28.0	210.82	111.13004	Duke	USA	1992	1	3	74	13.8	6.6	2.6	4.0	0.08	0.174	0.22	0.5760000000000001	0.14800000000000002	1997-98
638	Karl Malone	UTA	34.0	205.74	116.119552	Louisiana Tech	USA	1985	1	13	81	27.0	10.3	3.9	9.8	0.085	0.24600000000000002	0.318	0.597	0.204	1997-98
639	Adam Keefe	UTA	28.0	205.74	104.32616	Stanford	USA	1992	1	10	80	7.8	5.5	1.1	9.7	0.11900000000000001	0.147	0.131	0.605	0.063	1997-98
640	Adonal Foyle	GSW	23.0	208.28	113.398	Colgate	St. Vincent & Grenadines	1997	1	8	55	3.0	3.3	0.3	-11.8	0.11199999999999999	0.182	0.162	0.418	0.037000000000000005	1997-98
641	Adrian Caldwell	DAL	31.0	203.2	120.20188	Lamar	USA	Undrafted	Undrafted	Undrafted	1	0.0	0.0	0.0	18.5	0.0	0.0	0.0	0.0	0.0	1997-98
642	Alan Henderson	ATL	25.0	205.74	106.59411999999999	Indiana	USA	1995	1	16	69	14.3	6.4	1.1	3.4	0.11599999999999999	0.134	0.23399999999999999	0.534	0.068	1997-98
643	Allan Houston	NYK	27.0	198.12	90.7184	Tennessee	USA	1993	1	11	82	18.4	3.3	2.6	2.8	0.018000000000000002	0.096	0.266	0.53	0.14	1997-98
644	Allen Iverson	PHI	23.0	182.88	74.84268	Georgetown	USA	1996	1	1	80	22.0	3.7	6.2	-2.8	0.031	0.076	0.267	0.535	0.294	1997-98
645	Alonzo Mourning	MIA	28.0	208.28	118.38751200000002	Georgetown	USA	1992	1	2	58	19.3	9.6	0.9	12.0	0.124	0.212	0.273	0.596	0.052000000000000005	1997-98
646	Alton Lister	POR	39.0	213.36	111.13004	Arizona State	USA	1981	1	21	7	0.9	1.6	0.1	-8.6	0.054000000000000006	0.22	0.105	0.375	0.04	1997-98
647	Alvin Williams	TOR	23.0	195.58	83.91452	Villanova	USA	1997	2	47	54	6.0	1.5	1.9	1.1	0.027000000000000003	0.055999999999999994	0.158	0.504	0.156	1997-98
648	Andrew DeClercq	BOS	25.0	208.28	104.32616	Florida	USA	1995	2	34	81	5.4	4.8	0.7	-3.4	0.126	0.179	0.14300000000000002	0.53	0.061	1997-98
649	Andrew Lang	MIL	32.0	210.82	122.46983999999999	Arkansas	USA	1988	2	28	57	2.7	2.7	0.3	-12.0	0.09300000000000001	0.175	0.132	0.452	0.04	1997-98
650	Anfernee Hardaway	ORL	26.0	200.66	97.52228000000001	Memphis	USA	1993	1	3	19	16.4	4.0	3.6	-5.3	0.015	0.12300000000000001	0.273	0.479	0.21600000000000003	1997-98
651	Aaron Williams	SEA	26.0	205.74	102.0582	Xavier	USA	Undrafted	Undrafted	Undrafted	65	4.6	2.3	0.2	5.5	0.084	0.147	0.18600000000000003	0.5770000000000001	0.028999999999999998	1997-98
652	Anthony Bowie	NYK	34.0	198.12	90.7184	Oklahoma	USA	1986	3	66	27	2.8	1.0	0.4	-2.2	0.049	0.094	0.151	0.586	0.078	1997-98
653	Anthony Johnson	SAC	23.0	190.5	86.18248	College of Charleston	USA	1997	2	39	77	7.5	2.2	4.3	-7.7	0.025	0.061	0.154	0.43700000000000006	0.222	1997-98
654	Anthony Mason	CHH	31.0	203.2	113.398	Tennessee State	USA	1988	3	53	81	12.8	10.2	4.2	2.5	0.07	0.247	0.162	0.552	0.174	1997-98
655	Anthony Miller	ATL	26.0	205.74	115.66596000000001	Michigan State	USA	1994	2	39	37	2.1	1.9	0.1	-2.8	0.145	0.205	0.15	0.5710000000000001	0.02	1997-98
656	Anthony Parker	PHI	23.0	198.12	97.52228000000001	Bradley	USA	1997	1	21	37	1.9	0.7	0.5	-5.0	0.040999999999999995	0.106	0.17800000000000002	0.501	0.179	1997-98
657	Anthony Peeler	MIN	28.0	193.04	94.34713599999999	Missouri	USA	1992	1	15	38	12.3	3.2	3.6	1.0	0.035	0.08199999999999999	0.184	0.532	0.17	1997-98
658	Antoine Carr	UTA	36.0	205.74	122.46983999999999	Wichita State	USA	1983	1	8	66	5.7	2.0	0.7	4.5	0.05	0.098	0.18100000000000002	0.513	0.075	1997-98
659	Antoine Walker	BOS	21.0	205.74	111.13004	Kentucky	USA	1996	1	6	82	22.4	10.2	3.3	-4.9	0.08900000000000001	0.22399999999999998	0.293	0.48100000000000004	0.154	1997-98
660	Antonio Daniels	VAN	23.0	193.04	88.45044	Bowling Green	USA	1997	1	4	74	7.8	1.9	4.5	-12.8	0.013000000000000001	0.069	0.17800000000000002	0.465	0.268	1997-98
661	Antonio Davis	IND	29.0	205.74	104.32616	Texas-El Paso	USA	1990	2	45	82	9.6	6.8	0.7	5.8	0.111	0.19699999999999998	0.177	0.5579999999999999	0.049	1997-98
662	Antonio Lang	MIA	26.0	203.2	92.98635999999999	Duke	USA	1994	2	29	6	2.0	0.8	0.2	-12.6	0.083	0.081	0.174	0.7040000000000001	0.063	1997-98
663	Antonio McDyess	PHX	23.0	205.74	99.79024	Alabama	USA	1995	1	2	81	15.1	7.6	1.3	4.1	0.102	0.188	0.22699999999999998	0.5710000000000001	0.076	1997-98
664	Armen Gilliam	MIL	34.0	205.74	117.93392	Nevada-Las Vegas	USA	1987	1	2	82	11.2	5.4	1.3	-3.2	0.083	0.168	0.209	0.56	0.087	1997-98
665	Anthony Goldwire	DEN	26.0	187.96	82.553744	Houston	USA	1994	2	52	82	9.2	1.8	3.4	-13.0	0.021	0.06	0.166	0.524	0.226	1997-98
666	Aaron McKie	PHI	25.0	195.58	94.800728	Temple	USA	1994	1	17	81	4.1	2.9	2.2	1.6	0.036000000000000004	0.113	0.121	0.41	0.159	1997-98
667	A.C. Green	DAL	34.0	205.74	102.0582	Oregon State	USA	1985	1	23	82	7.3	8.1	1.5	-7.2	0.09	0.196	0.11800000000000001	0.496	0.07400000000000001	1997-98
668	Chucky Brown	ATL	30.0	203.2	97.52228000000001	North Carolina State	USA	1989	2	43	77	5.0	2.4	0.7	2.8	0.057999999999999996	0.11900000000000001	0.177	0.47200000000000003	0.077	1997-98
669	DeJuan Wheat	MIN	24.0	182.88	74.84268	Louisville	USA	1997	2	51	34	1.7	0.3	0.7	-1.6	0.021	0.057	0.182	0.504	0.26899999999999996	1997-98
670	David Wingate	SEA	34.0	195.58	83.91452	Georgetown	USA	1986	2	44	58	2.6	1.4	0.6	-0.7	0.04	0.11699999999999999	0.156	0.494	0.113	1997-98
671	David Wesley	CHH	27.0	185.42	91.625584	Baylor	USA	Undrafted	Undrafted	Undrafted	81	13.0	2.6	6.5	2.3	0.021	0.069	0.2	0.532	0.303	1997-98
672	David Vaughn	NJN	25.0	205.74	108.86208	Memphis	USA	1995	1	25	40	4.1	3.8	0.5	-11.4	0.111	0.215	0.184	0.48	0.069	1997-98
673	David Robinson	SAS	32.0	215.9	113.398	Navy	USA	1987	1	1	73	21.6	10.6	2.7	7.7	0.121	0.231	0.297	0.581	0.159	1997-98
674	David Benoit	ORL	30.0	203.2	99.79024	Alabama	USA	Undrafted	Undrafted	Undrafted	77	5.5	2.6	0.3	-0.6	0.055999999999999994	0.153	0.191	0.47700000000000004	0.037000000000000005	1997-98
675	Darvin Ham	WAS	24.0	200.66	104.32616	Texas Tech	USA	Undrafted	Undrafted	Undrafted	71	2.0	1.8	0.2	7.1	0.133	0.10099999999999999	0.12300000000000001	0.531	0.039	1997-98
676	Darrick Martin	LAC	27.0	180.34	77.11064	UCLA	USA	Undrafted	Undrafted	Undrafted	82	10.3	2.0	4.0	-5.8	0.009000000000000001	0.07200000000000001	0.19	0.509	0.23	1997-98
677	Darrell Armstrong	ORL	30.0	185.42	81.64656	Fayetteville State	USA	Undrafted	Undrafted	Undrafted	48	9.2	3.3	4.9	-2.7	0.061	0.096	0.203	0.509	0.34600000000000003	1997-98
678	Danny Manning	PHX	32.0	208.28	106.140528	Kansas	USA	1988	1	1	70	13.5	5.6	2.0	8.0	0.073	0.17800000000000002	0.24100000000000002	0.5539999999999999	0.138	1997-98
679	Danny Fortson	DEN	22.0	200.66	117.93392	Cincinnati	USA	1997	1	10	80	10.2	5.6	1.0	-13.2	0.12	0.182	0.23	0.537	0.081	1997-98
680	Danny Ferry	CLE	31.0	208.28	106.59411999999999	Duke	USA	1989	1	2	69	4.2	1.7	0.9	-0.5	0.028999999999999998	0.111	0.163	0.479	0.102	1997-98
681	Dana Barros	BOS	31.0	180.34	73.935496	Boston College	USA	1989	1	16	80	9.8	1.9	3.6	-2.2	0.018000000000000002	0.094	0.201	0.583	0.282	1997-98
682	Dan Schayes	ORL	39.0	210.82	117.93392	Syracuse	USA	1981	1	13	74	5.5	3.3	0.6	-0.6	0.08900000000000001	0.146	0.17800000000000002	0.479	0.059000000000000004	1997-98
683	Chris Whitney	WAS	26.0	182.88	77.11064	Clemson	USA	1993	2	47	82	5.1	1.4	2.4	0.9	0.017	0.10800000000000001	0.2	0.512	0.293	1997-98
684	Dan Majerle	MIA	32.0	198.12	99.79024	Central Michigan	USA	1988	1	14	72	7.2	3.7	2.2	8.3	0.031	0.128	0.131	0.562	0.135	1997-98
685	Damon Stoudamire	POR	24.0	177.8	77.56423199999999	Arizona	USA	1995	1	7	71	17.2	4.2	8.2	-4.6	0.035	0.08900000000000001	0.226	0.502	0.34	1997-98
686	Dale Ellis	SEA	37.0	200.66	97.52228000000001	Tennessee	USA	1983	1	9	79	11.8	2.3	1.1	8.4	0.034	0.084	0.205	0.611	0.081	1997-98
687	Dale Davis	IND	29.0	210.82	104.32616	Clemson	USA	1991	1	13	78	8.0	7.8	0.9	10.1	0.134	0.193	0.14	0.546	0.049	1997-98
688	Cory Alexander	DEN	25.0	185.42	86.18248	Virginia	USA	1995	1	29	60	8.1	2.4	3.5	-6.3	0.016	0.11699999999999999	0.2	0.5479999999999999	0.28600000000000003	1997-98
689	Corliss Williamson	SAC	24.0	200.66	111.13004	Arkansas	USA	1995	1	13	79	17.7	5.6	2.9	-4.6	0.063	0.114	0.243	0.527	0.147	1997-98
690	Corie Blount	LAL	29.0	208.28	109.769264	Cincinnati	USA	1993	1	25	70	3.6	4.3	0.5	5.1	0.126	0.201	0.115	0.5720000000000001	0.053	1997-98
691	Corey Beck	CHH	27.0	190.5	90.7184	Arkansas	USA	Undrafted	Undrafted	Undrafted	59	3.2	1.5	1.7	2.4	0.045	0.10400000000000001	0.16	0.516	0.21	1997-98
692	Clyde Drexler	HOU	36.0	200.66	100.697424	Houston	USA	1983	1	14	70	18.4	4.9	5.5	1.1	0.05	0.113	0.256	0.531	0.268	1997-98
693	Clifford Rozier	MIN	25.0	210.82	111.13004	Louisville	USA	1994	1	16	6	1.0	1.0	0.0	-21.5	0.094	0.214	0.145	0.466	0.0	1997-98
694	Clifford Robinson	PHX	31.0	208.28	102.0582	Connecticut	USA	1989	2	36	80	14.2	5.1	2.1	5.2	0.079	0.129	0.23	0.5379999999999999	0.11699999999999999	1997-98
695	Clar. Weatherspoon	GSW	27.0	200.66	108.86208	Southern Mississippi	USA	1992	1	9	79	9.3	7.5	1.1	-4.0	0.096	0.19399999999999998	0.16399999999999998	0.504	0.065	1997-98
696	Arvydas Sabonis	POR	33.0	220.98	132.448864	None	Lithuania	1986	1	24	73	16.0	10.0	3.0	4.6	0.079	0.284	0.231	0.581	0.161	1997-98
697	Dean Garrett	DEN	31.0	210.82	113.398	Indiana	USA	1988	2	38	82	7.3	7.9	1.1	-15.4	0.098	0.193	0.126	0.465	0.057999999999999996	1997-98
698	Austin Croshere	IND	23.0	205.74	106.59411999999999	Providence	USA	1997	1	12	26	2.9	1.7	0.3	-3.1	0.047	0.16899999999999998	0.19399999999999998	0.41200000000000003	0.052000000000000005	1997-98
699	B.J. Armstrong	CHH	30.0	187.96	83.91452	Iowa	USA	1989	1	18	66	4.0	1.2	2.3	-1.8	0.021	0.084	0.147	0.555	0.278	1997-98
700	Chauncey Billups	TOR	21.0	190.5	91.625584	Colorado	USA	1997	1	3	80	11.2	2.4	3.9	-10.6	0.028999999999999998	0.07200000000000001	0.203	0.516	0.242	1997-98
701	Charlie Ward	NYK	27.0	187.96	86.18248	Florida State	USA	1994	1	26	82	7.8	3.3	5.7	6.7	0.016	0.122	0.14800000000000002	0.5670000000000001	0.306	1997-98
702	Charles Smith	LAC	22.0	193.04	87.996848	New Mexico	USA	1997	1	26	34	3.5	0.8	0.6	-7.5	0.05	0.052000000000000005	0.233	0.45799999999999996	0.128	1997-98
703	Charles Oakley	NYK	34.0	205.74	111.13004	Virginia Union	USA	1985	1	9	79	9.0	9.2	2.5	2.7	0.094	0.228	0.149	0.475	0.12	1997-98
704	Charles O'Bannon	DET	23.0	195.58	94.800728	UCLA	USA	1997	2	31	30	2.1	1.1	0.6	4.0	0.065	0.11	0.152	0.423	0.11199999999999999	1997-98
705	Charles Barkley	HOU	35.0	198.12	114.30518400000001	Auburn	USA	1984	1	5	68	15.2	11.7	3.2	2.4	0.131	0.297	0.218	0.564	0.162	1997-98
706	Cedric Henderson	CLE	23.0	200.66	97.52228000000001	Memphis	USA	1997	2	44	82	10.1	4.0	2.0	3.1	0.036000000000000004	0.121	0.17800000000000002	0.514	0.113	1997-98
707	Cedric Ceballos	DAL	28.0	200.66	99.79024	Cal State-Fullerton	USA	1990	2	48	47	11.4	4.7	1.3	0.6	0.085	0.165	0.249	0.56	0.111	1997-98
708	Carlos Rogers	POR	27.0	210.82	99.79024	Tennessee State	USA	1994	1	11	21	5.3	3.2	0.9	-12.0	0.092	0.106	0.14	0.5329999999999999	0.08	1997-98
709	Carl Thomas	CLE	28.0	193.04	88.45044	Eastern Michigan	USA	Undrafted	Undrafted	Undrafted	43	3.4	1.1	0.4	-5.1	0.026000000000000002	0.102	0.179	0.49	0.086	1997-98
710	Carl Herrera	SAS	31.0	205.74	102.0582	Houston	USA	1990	2	30	58	2.9	1.6	0.4	-5.3	0.055999999999999994	0.145	0.21600000000000003	0.43700000000000006	0.083	1997-98
711	Calbert Cheaney	WAS	26.0	200.66	97.52228000000001	Indiana	USA	1993	1	6	82	12.8	4.0	2.1	0.2	0.032	0.10300000000000001	0.185	0.488	0.096	1997-98
712	Cherokee Parks	MIN	25.0	210.82	108.86208	Duke	USA	1995	1	12	79	7.1	5.5	0.7	-0.5	0.095	0.191	0.154	0.5329999999999999	0.046	1997-98
713	Buck Williams	NYK	38.0	203.2	102.0582	Maryland	USA	1981	1	3	41	4.9	4.5	0.5	2.7	0.128	0.172	0.138	0.56	0.046	1997-98
714	Bryon Russell	UTA	27.0	200.66	102.0582	Long Beach State	USA	1993	2	45	82	9.0	4.0	1.2	5.6	0.046	0.131	0.153	0.57	0.075	1997-98
715	Bryant Stith	DEN	27.0	195.58	94.34713599999999	Virginia	USA	1992	1	13	31	7.6	2.1	1.6	-14.5	0.024	0.08900000000000001	0.19	0.447	0.122	1997-98
716	Bryant Reeves	VAN	25.0	213.36	124.7378	Oklahoma State	USA	1995	1	6	74	16.3	7.9	2.1	-8.0	0.09	0.174	0.22	0.5589999999999999	0.10800000000000001	1997-98
717	Bruce Bowen	BOS	27.0	200.66	90.7184	Cal State-Fullerton	USA	Undrafted	Undrafted	Undrafted	61	5.6	2.9	1.3	0.4	0.067	0.09300000000000001	0.133	0.483	0.096	1997-98
718	Brooks Thompson	NYK	27.0	193.04	87.543256	Oklahoma State	USA	1994	1	27	30	2.0	0.5	0.9	-8.3	0.006999999999999999	0.098	0.201	0.496	0.245	1997-98
719	Brian Shaw	PHI	32.0	198.12	90.7184	California-Santa Barbara	USA	1988	1	24	59	6.3	3.6	4.4	-8.2	0.026000000000000002	0.13	0.16399999999999998	0.397	0.273	1997-98
720	Brian Oliver	ATL	30.0	193.04	95.25432	Georgia Tech	USA	1990	2	32	5	3.0	1.8	0.4	-1.8	0.05	0.115	0.14400000000000002	0.361	0.047	1997-98
721	Brian Grant	POR	26.0	205.74	115.212368	Xavier	USA	1994	1	8	61	12.1	9.1	1.4	2.7	0.12300000000000001	0.213	0.18100000000000002	0.561	0.077	1997-98
722	Brian Evans	NJN	24.0	203.2	99.79024	Indiana	USA	1996	1	27	72	4.5	1.9	0.8	-4.0	0.061	0.124	0.185	0.47600000000000003	0.105	1997-98
723	Brevin Knight	CLE	22.0	177.8	78.471416	Stanford	USA	1997	1	16	80	9.0	3.2	8.2	6.4	0.033	0.08800000000000001	0.166	0.515	0.418	1997-98
724	Brent Price	HOU	29.0	185.42	83.91452	Oklahoma	USA	1992	2	32	72	5.6	1.5	2.7	-0.2	0.034	0.06	0.156	0.575	0.22899999999999998	1997-98
725	Kebu Stewart	PHI	24.0	203.2	108.40848799999999	Cal State-Bakersfield	USA	1997	2	35	15	2.7	2.1	0.1	11.7	0.087	0.212	0.17300000000000001	0.541	0.03	1997-98
726	Bubba Wells	DAL	23.0	195.58	104.32616	Austin Peay	USA	1997	2	34	39	3.3	1.7	0.9	-14.0	0.057	0.138	0.185	0.474	0.142	1997-98
727	Chris Anstey	DAL	23.0	213.36	112.94440800000001	None	USA	1997	1	18	41	5.9	3.8	0.9	-9.8	0.08199999999999999	0.174	0.201	0.455	0.094	1997-98
728	Chris Carr	MIN	24.0	198.12	99.79024	Southern Illinois	USA	1995	2	56	51	9.9	3.0	1.7	-0.7	0.043	0.105	0.212	0.509	0.11199999999999999	1997-98
729	Chris Childs	NYK	30.0	190.5	88.45044	Boise State	USA	Undrafted	Undrafted	Undrafted	68	6.3	2.4	3.9	-0.1	0.022000000000000002	0.10300000000000001	0.152	0.524	0.285	1997-98
730	Ben Davis	NYK	25.0	205.74	108.86208	Arizona	USA	1996	2	43	7	0.6	0.9	0.0	-29.9	0.316	0.0	0.256	0.2	0.0	1997-98
731	Ben Wallace	WAS	23.0	205.74	108.86208	Virginia Union	USA	Undrafted	Undrafted	Undrafted	67	3.1	4.8	0.3	8.7	0.111	0.207	0.09300000000000001	0.495	0.023	1997-98
732	Benoit Benjamin	PHI	33.0	213.36	120.20188	Creighton	USA	1985	1	3	14	4.5	3.8	0.2	2.5	0.106	0.24600000000000002	0.147	0.581	0.024	1997-98
733	Bill Curley	MIN	26.0	205.74	111.13004	Boston College	USA	1994	1	22	11	3.1	2.5	0.4	6.6	0.08900000000000001	0.145	0.11599999999999999	0.495	0.037000000000000005	1997-98
734	Bill Wennington	CHI	35.0	213.36	125.64498400000001	St. John's (NY)	USA	1985	1	16	48	3.5	1.7	0.4	3.7	0.073	0.114	0.193	0.461	0.07200000000000001	1997-98
735	Billy Owens	SAC	29.0	205.74	102.0582	Syracuse	USA	1991	1	3	78	10.5	7.5	2.8	-5.2	0.079	0.2	0.183	0.502	0.151	1997-98
736	Bimbo Coles	GSW	30.0	187.96	82.553744	Virginia Tech	USA	1990	2	40	53	8.0	2.3	4.7	-12.2	0.012	0.078	0.166	0.444	0.28	1997-98
737	Bison Dele	DET	29.0	210.82	117.93392	Arizona	USA	1991	1	10	78	16.2	8.9	1.2	0.4	0.10099999999999999	0.22	0.24100000000000002	0.542	0.068	1997-98
738	Blue Edwards	VAN	32.0	193.04	103.872568	East Carolina	USA	1989	1	21	81	10.8	2.7	2.5	-5.0	0.037000000000000005	0.09300000000000001	0.221	0.521	0.17	1997-98
739	Bo Outlaw	ORL	27.0	203.2	95.25432	Houston	USA	Undrafted	Undrafted	Undrafted	82	9.5	7.8	2.6	-0.4	0.10099999999999999	0.154	0.135	0.575	0.122	1997-98
740	Bob McCann	TOR	34.0	198.12	110.676448	Morehead State	USA	1987	2	32	1	0.0	1.0	0.0	-27.5	0.0	0.2	0.08800000000000001	0.0	0.0	1997-98
741	Bob Sura	CLE	25.0	195.58	90.7184	Florida State	USA	1995	1	17	46	5.8	2.0	3.7	-0.3	0.033	0.092	0.187	0.46299999999999997	0.305	1997-98
742	Bobby Hurley	VAN	27.0	182.88	74.84268	Duke	USA	1993	1	7	61	4.1	1.1	2.9	-8.0	0.016	0.07400000000000001	0.18100000000000002	0.461	0.33	1997-98
743	Bobby Jackson	DEN	25.0	185.42	83.91452	Minnesota	USA	1997	1	23	68	11.6	4.4	4.7	-12.5	0.043	0.128	0.23199999999999998	0.45299999999999996	0.28800000000000003	1997-98
744	Bobby Phills	CHH	28.0	195.58	102.511792	Southern	USA	1991	2	45	62	10.4	3.5	3.0	3.6	0.039	0.1	0.17800000000000002	0.523	0.155	1997-98
745	Brad Lohaus	SAS	33.0	210.82	104.32616	Iowa	USA	1987	2	45	9	2.1	1.3	0.6	-17.0	0.031	0.10800000000000001	0.122	0.426	0.08800000000000001	1997-98
746	Brandon Williams	GSW	23.0	198.12	97.52228000000001	Davidson	USA	Undrafted	Undrafted	Undrafted	9	4.1	1.7	0.3	-2.4	0.031	0.07200000000000001	0.182	0.35700000000000004	0.031	1997-98
747	Brent Barry	MIA	26.0	198.12	88.45044	Oregon State	USA	1995	1	15	58	10.9	2.9	2.6	-6.5	0.021	0.102	0.184	0.5579999999999999	0.153	1997-98
748	Chris Webber	WAS	25.0	208.28	111.13004	Michigan	USA	1993	1	1	71	21.9	9.5	3.8	0.9	0.071	0.209	0.268	0.523	0.17600000000000002	1997-98
749	Chris Robinson	SAC	24.0	195.58	90.7184	Western Kentucky	USA	1996	2	51	35	4.6	1.3	1.1	-8.9	0.022000000000000002	0.098	0.225	0.447	0.16699999999999998	1997-98
750	Chris Mullin	IND	34.0	200.66	97.52228000000001	St. John's (NY)	USA	1985	1	7	82	11.3	3.0	2.3	10.6	0.022000000000000002	0.107	0.18899999999999997	0.607	0.135	1997-98
751	Chris Morris	UTA	32.0	203.2	103.418976	Auburn	USA	1988	1	4	54	4.3	2.1	0.4	0.8	0.076	0.16399999999999998	0.226	0.498	0.08	1997-98
752	Chris Mills	NYK	28.0	200.66	97.975872	Arizona	USA	1993	1	22	80	9.7	5.1	1.7	5.3	0.065	0.157	0.18600000000000003	0.512	0.10400000000000001	1997-98
753	Chris Gatling	NJN	30.0	208.28	104.32616	Old Dominion	USA	1991	1	16	57	11.5	5.9	0.9	-0.7	0.096	0.2	0.24100000000000002	0.496	0.066	1997-98
754	Chris Garner	TOR	23.0	177.8	70.760352	Memphis	USA	Undrafted	Undrafted	Undrafted	38	1.4	0.6	1.2	-15.1	0.025	0.073	0.14400000000000002	0.363	0.24100000000000002	1997-98
755	Chris Dudley	NYK	33.0	210.82	108.86208	Yale	USA	1987	4	75	51	3.1	5.4	0.4	8.2	0.153	0.221	0.124	0.428	0.039	1997-98
756	Chris Crawford	ATL	23.0	205.74	106.59411999999999	Marquette	USA	1997	2	50	40	3.8	1.0	0.2	-7.1	0.081	0.084	0.252	0.536	0.062	1997-98
757	Avery Johnson	SAS	33.0	180.34	81.64656	Southern	USA	Undrafted	Undrafted	Undrafted	75	10.2	2.0	7.9	5.6	0.013999999999999999	0.048	0.158	0.514	0.35100000000000003	1997-98
758	Dee Brown	TOR	29.0	187.96	83.91452	Jacksonville	USA	1990	1	19	72	9.1	2.1	2.1	-7.0	0.015	0.09	0.166	0.555	0.149	1997-98
759	Charles Jones	HOU	41.0	205.74	97.52228000000001	Albany State (GA)	USA	1979	8	165	24	0.6	1.0	0.2	-6.2	0.098	0.111	0.049	0.6890000000000001	0.055	1997-98
760	Dennis Rodman	CHI	37.0	198.12	99.79024	Southeastern Oklahoma State	USA	1986	2	27	80	4.7	15.0	2.9	6.7	0.16899999999999998	0.319	0.08800000000000001	0.45899999999999996	0.11199999999999999	1997-98
761	Jamie Feick	MIL	23.0	203.2	115.66596000000001	Michigan State	USA	1996	2	48	45	2.3	2.8	0.4	0.3	0.113	0.218	0.125	0.47200000000000003	0.054000000000000006	1997-98
762	James Robinson	LAC	27.0	187.96	81.64656	Alabama	USA	1993	1	21	70	7.7	1.6	1.9	-11.6	0.033	0.07200000000000001	0.22699999999999998	0.494	0.19399999999999998	1997-98
763	James Cotton	SEA	22.0	195.58	99.79024	Long Beach State	USA	1997	2	32	9	2.7	0.7	0.0	-36.2	0.061	0.121	0.332	0.48100000000000004	0.0	1997-98
764	James Collins	LAC	24.0	193.04	88.904032	Florida State	USA	1997	2	36	23	2.6	0.6	0.1	-13.0	0.057999999999999996	0.067	0.251	0.48200000000000004	0.055999999999999994	1997-98
765	Jamal Mashburn	MIA	25.0	203.2	113.398	Kentucky	USA	1993	1	4	48	15.1	4.9	2.8	4.4	0.051	0.107	0.212	0.5329999999999999	0.134	1997-98
766	Jalen Rose	IND	25.0	203.2	95.25432	Michigan	USA	1994	1	13	82	9.4	2.4	1.9	1.9	0.021	0.12	0.239	0.545	0.18	1997-98
767	Jacque Vaughn	UTA	23.0	185.42	86.18248	Kansas	USA	1997	1	27	45	3.1	0.8	1.9	2.9	0.012	0.086	0.218	0.457	0.315	1997-98
768	Jack Haley	NJN	34.0	208.28	108.86208	UCLA	USA	1987	4	79	16	1.4	0.9	0.0	-6.8	0.08800000000000001	0.25	0.242	0.40399999999999997	0.0	1997-98
769	J.R. Reid	CHH	30.0	208.28	112.037224	North Carolina	USA	1989	1	5	79	4.9	2.7	0.6	1.2	0.078	0.14800000000000002	0.179	0.517	0.078	1997-98
770	Ivano Newbill	VAN	27.0	208.28	111.13004	Georgia Tech	USA	1994	Undrafted	Undrafted	28	2.1	2.5	0.3	-9.5	0.102	0.20199999999999999	0.152	0.413	0.06	1997-98
771	Isaiah Rider	POR	27.0	195.58	97.52228000000001	Nevada-Las Vegas	USA	1993	1	5	74	19.7	4.7	3.1	1.7	0.043	0.099	0.263	0.514	0.153	1997-98
772	Ike Austin	LAC	28.0	208.28	122.46983999999999	Arizona State	USA	1991	2	48	78	13.5	7.1	2.2	-2.5	0.10400000000000001	0.18100000000000002	0.248	0.512	0.14	1997-98
773	Jaren Jackson	SAS	30.0	198.12	97.52228000000001	Georgetown	USA	Undrafted	Undrafted	Undrafted	82	8.8	2.6	1.9	9.0	0.03	0.076	0.171	0.511	0.11599999999999999	1997-98
774	Hubert Davis	DAL	28.0	195.58	83.007336	North Carolina	USA	1992	1	20	81	11.1	2.1	2.0	-6.9	0.015	0.065	0.17300000000000001	0.5489999999999999	0.114	1997-98
775	Hot Rod Williams	PHX	35.0	210.82	111.13004	Tulane	USA	1985	2	45	71	3.6	4.4	0.7	8.7	0.096	0.163	0.096	0.525	0.053	1997-98
776	Horacio Llamas	PHX	24.0	210.82	129.27372	Grand Canyon	USA	Undrafted	Undrafted	Undrafted	8	3.0	2.3	0.1	20.3	0.10800000000000001	0.226	0.331	0.47200000000000003	0.034	1997-98
777	Horace Grant	ORL	32.0	208.28	111.13004	Clemson	USA	1987	1	10	76	12.1	8.1	2.3	-1.5	0.09300000000000001	0.166	0.16899999999999998	0.488	0.11	1997-98
778	Hersey Hawkins	SEA	31.0	190.5	90.7184	Bradley	USA	1988	1	6	82	10.5	4.1	2.7	10.0	0.033	0.11599999999999999	0.146	0.594	0.125	1997-98
779	Herb Williams	NYK	40.0	208.28	109.769264	Ohio State	USA	1981	1	14	27	1.4	1.1	0.1	-8.0	0.042	0.16	0.14300000000000002	0.39799999999999996	0.040999999999999995	1997-98
780	Henry James	CLE	32.0	203.2	99.79024	St. Mary's (TX)	USA	Undrafted	Undrafted	Undrafted	28	2.9	0.5	0.2	-0.5	0.013000000000000001	0.102	0.22399999999999998	0.5820000000000001	0.055	1997-98
781	Harvey Grant	WAS	32.0	205.74	102.0582	Oklahoma	USA	1988	1	12	65	2.6	2.6	0.6	-3.0	0.075	0.131	0.12	0.406	0.067	1997-98
782	Harold Ellis	DEN	27.0	195.58	99.79024	Morehouse	USA	Undrafted	Undrafted	Undrafted	27	6.1	1.9	0.7	-9.4	0.08900000000000001	0.092	0.204	0.591	0.105	1997-98
783	Hakeem Olajuwon	HOU	35.0	213.36	115.66596000000001	Houston	Nigeria	1984	1	1	47	16.4	9.8	3.0	1.8	0.086	0.22899999999999998	0.23800000000000002	0.531	0.159	1997-98
784	Greg Ostertag	UTA	25.0	218.44	127.00576000000001	Kansas	USA	1995	1	28	63	4.7	5.9	0.4	7.0	0.131	0.21	0.133	0.494	0.028999999999999998	1997-98
785	Greg Minor	BOS	26.0	198.12	104.32616	Louisville	USA	1994	1	25	69	5.0	2.2	1.3	-0.2	0.055	0.10800000000000001	0.153	0.48100000000000004	0.11800000000000001	1997-98
786	Greg Graham	CLE	27.0	193.04	78.92500799999999	Indiana	USA	1993	1	17	6	2.7	0.2	1.0	-16.7	0.0	0.024	0.191	0.621	0.2	1997-98
787	Howard Eisley	UTA	25.0	187.96	81.64656	Boston College	USA	1994	2	30	82	7.7	2.0	4.2	0.9	0.019	0.096	0.203	0.541	0.34700000000000003	1997-98
788	Jason Caffey	GSW	25.0	203.2	116.119552	Alabama	USA	1995	1	20	80	7.3	4.3	0.8	-3.4	0.122	0.146	0.207	0.526	0.08800000000000001	1997-98
789	Jason Kidd	PHX	25.0	193.04	96.16150400000001	California	USA	1994	1	2	82	11.6	6.2	9.1	5.1	0.040999999999999995	0.149	0.17600000000000002	0.502	0.35600000000000004	1997-98
790	Jason Lawson	ORL	23.0	210.82	108.86208	Villanova	USA	1997	2	41	17	1.5	1.6	0.3	7.4	0.10400000000000001	0.345	0.111	0.67	0.083	1997-98
791	Juwan Howard	WAS	25.0	205.74	108.86208	Michigan	USA	1994	1	5	64	18.5	7.0	3.3	-0.6	0.07	0.13699999999999998	0.233	0.515	0.135	1997-98
792	Dell Curry	CHH	34.0	195.58	92.98635999999999	Virginia Tech	USA	1986	1	15	52	9.4	1.9	1.3	-1.1	0.032	0.091	0.24100000000000002	0.536	0.127	1997-98
793	Jud Buechler	CHI	30.0	198.12	103.418976	Arizona	USA	1990	2	38	74	2.7	1.0	0.7	-0.9	0.043	0.102	0.142	0.5539999999999999	0.134	1997-98
794	Jon Barry	LAL	28.0	195.58	95.25432	Georgia Tech	USA	1992	1	21	49	2.5	0.8	1.0	4.7	0.021	0.077	0.151	0.518	0.19399999999999998	1997-98
795	Johnny Taylor	ORL	24.0	205.74	99.79024	Tennessee-Chattanooga	USA	1997	1	17	12	3.2	1.1	0.1	4.8	0.043	0.127	0.215	0.431	0.013999999999999999	1997-98
796	Johnny Newman	DEN	34.0	200.66	92.98635999999999	Richmond	USA	1986	2	29	74	14.7	1.9	1.9	-12.0	0.027000000000000003	0.05	0.24	0.547	0.126	1997-98
797	John Wallace	TOR	24.0	205.74	102.0582	Syracuse	USA	1996	1	18	82	14.0	4.5	1.3	-10.4	0.054000000000000006	0.12300000000000001	0.235	0.518	0.083	1997-98
798	John Thomas	TOR	22.0	205.74	120.20188	Minnesota	USA	1997	1	25	54	2.8	2.0	0.3	-2.6	0.099	0.133	0.145	0.552	0.05	1997-98
799	John Stockton	UTA	36.0	185.42	79.3786	Gonzaga	USA	1984	1	16	64	12.0	2.6	8.5	13.4	0.026000000000000002	0.084	0.19399999999999998	0.628	0.447	1997-98
800	John Starks	NYK	32.0	195.58	83.91452	Oklahoma State	USA	Undrafted	Undrafted	Undrafted	82	12.9	2.8	2.7	2.4	0.026000000000000002	0.10099999999999999	0.255	0.505	0.188	1997-98
801	John Crotty	POR	28.0	185.42	83.91452	Virginia	USA	Undrafted	Undrafted	Undrafted	26	3.7	1.2	2.4	-5.5	0.012	0.08800000000000001	0.171	0.457	0.276	1997-98
802	Joe Wolf	DEN	33.0	210.82	104.32616	North Carolina	USA	1987	1	13	57	1.5	2.2	0.5	-9.3	0.067	0.179	0.11	0.34700000000000003	0.08	1997-98
803	Joe Smith	PHI	22.0	208.28	102.0582	Maryland	USA	1995	1	1	79	14.6	6.0	1.2	-9.9	0.087	0.131	0.251	0.48200000000000004	0.077	1997-98
804	Joe Kleine	CHI	36.0	210.82	115.66596000000001	Arkansas	USA	1985	1	6	46	2.0	1.7	0.7	-4.0	0.076	0.14300000000000002	0.162	0.408	0.12300000000000001	1997-98
805	Joe Dumars	DET	35.0	190.5	88.45044	McNeese State	USA	1985	1	18	72	13.1	1.4	3.5	0.8	0.006999999999999999	0.047	0.191	0.5489999999999999	0.187	1997-98
806	Jimmy Oliver	WAS	28.0	195.58	92.98635999999999	Purdue	USA	1991	2	39	1	5.0	2.0	1.0	4.2	0.0	0.222	0.18600000000000003	0.625	0.25	1997-98
807	Jim McIlvaine	SEA	25.0	215.9	119.74828799999999	Marquette	USA	1994	2	32	78	3.2	3.3	0.2	7.0	0.09300000000000001	0.151	0.11699999999999999	0.47700000000000004	0.021	1997-98
808	Jim Jackson	GSW	27.0	198.12	99.79024	Ohio State	USA	1992	1	4	79	15.7	5.1	4.8	-6.1	0.048	0.1	0.21899999999999997	0.505	0.222	1997-98
809	Jerry Stackhouse	DET	23.0	198.12	98.88305600000001	North Carolina	USA	1995	1	3	79	15.8	3.4	3.1	-0.6	0.049	0.07400000000000001	0.25	0.532	0.17	1997-98
810	Jerome Williams	DET	25.0	205.74	93.439952	Georgetown	USA	1996	1	26	77	5.3	4.9	0.6	6.6	0.155	0.185	0.147	0.568	0.061	1997-98
811	Jerome Kersey	SEA	36.0	200.66	102.0582	Longwood	USA	1984	2	46	37	6.3	3.6	1.2	8.7	0.09300000000000001	0.141	0.188	0.447	0.095	1997-98
812	Jermaine O'Neal	POR	19.0	210.82	102.511792	None	USA	1996	1	17	60	4.5	3.4	0.3	-0.1	0.11699999999999999	0.165	0.18100000000000002	0.498	0.037000000000000005	1997-98
813	Jerald Honeycutt	MIL	23.0	205.74	115.212368	Tulane	USA	1997	2	38	38	6.4	2.4	0.9	2.1	0.057999999999999996	0.149	0.245	0.49700000000000005	0.111	1997-98
814	Jeff Nordgaard	MIL	25.0	200.66	102.0582	Wisconsin-Green Bay	USA	1996	2	53	13	1.4	1.1	0.2	4.4	0.071	0.22699999999999998	0.19899999999999998	0.41	0.086	1997-98
815	Jeff Hornacek	UTA	35.0	193.04	86.18248	Iowa State	USA	1986	2	46	80	14.2	3.4	4.4	9.4	0.035	0.095	0.204	0.5870000000000001	0.22899999999999998	1997-98
816	Jeff Grayer	GSW	32.0	195.58	95.25432	Iowa State	USA	1988	1	13	5	2.0	0.8	0.4	-7.3	0.0	0.1	0.19	0.455	0.11800000000000001	1997-98
817	Jayson Williams	NJN	30.0	208.28	111.13004	St. John's (NY)	USA	1990	1	21	65	12.9	13.6	1.0	3.3	0.203	0.23	0.161	0.541	0.045	1997-98
818	Greg Foster	UTA	29.0	210.82	113.398	Texas-El Paso	USA	1990	2	35	78	5.7	3.5	0.7	3.0	0.08	0.157	0.17	0.483	0.054000000000000006	1997-98
819	Greg Anthony	SEA	30.0	185.42	81.64656	Nevada-Las Vegas	USA	1991	1	12	80	5.2	1.4	2.6	0.4	0.022000000000000002	0.106	0.218	0.545	0.344	1997-98
820	Joe Stephens	HOU	25.0	200.66	95.25432	Arkansas-Little Rock	USA	Undrafted	Undrafted	Undrafted	7	3.9	0.9	0.1	-24.2	0.071	0.09699999999999999	0.316	0.441	0.063	1997-98
821	Grant Long	DET	32.0	205.74	112.490816	Eastern Michigan	USA	1988	2	33	40	3.5	3.8	0.6	1.4	0.08900000000000001	0.154	0.105	0.496	0.055999999999999994	1997-98
822	Ed Stokes	TOR	26.0	213.36	119.74828799999999	Arizona	USA	1993	2	35	4	0.8	1.0	0.3	-47.4	0.059000000000000004	0.214	0.134	0.387	0.125	1997-98
823	Ed Gray	ATL	22.0	190.5	95.25432	California	USA	1997	1	22	30	7.6	1.5	1.1	-8.3	0.023	0.09	0.248	0.49200000000000005	0.132	1997-98
824	Duane Ferrell	GSW	33.0	200.66	97.52228000000001	Georgia Tech	USA	Undrafted	Undrafted	Undrafted	50	1.9	0.9	0.5	-17.8	0.055999999999999994	0.055	0.13	0.389	0.09300000000000001	1997-98
825	Duane Causwell	MIA	30.0	213.36	108.86208	Temple	USA	1990	1	18	37	2.4	2.7	0.1	-6.1	0.095	0.21899999999999997	0.154	0.44299999999999995	0.024	1997-98
826	Drew Barry	ATL	25.0	195.58	86.636072	Georgia Tech	USA	1996	2	57	27	2.1	1.3	1.8	16.0	0.024	0.129	0.124	0.64	0.257	1997-98
827	Doug West	MIN	31.0	198.12	90.7184	Villanova	USA	1989	2	38	38	4.1	2.2	1.2	-2.3	0.037000000000000005	0.091	0.13699999999999998	0.41600000000000004	0.105	1997-98
828	Doug Overton	PHI	28.0	190.5	86.18248	La Salle	USA	1991	2	40	23	2.7	0.6	1.6	-8.7	0.009000000000000001	0.052000000000000005	0.15	0.44299999999999995	0.233	1997-98
829	Doug Christie	TOR	28.0	198.12	92.98635999999999	Pepperdine	USA	1992	1	17	78	16.5	5.2	3.6	-7.6	0.035	0.124	0.21600000000000003	0.53	0.16	1997-98
830	Donyell Marshall	GSW	25.0	205.74	104.32616	Connecticut	USA	1994	1	4	73	15.4	8.6	2.2	-9.5	0.08199999999999999	0.17300000000000001	0.221	0.474	0.109	1997-98
831	Dontonio Wingfield	POR	24.0	203.2	116.119552	Cincinnati	USA	1994	2	37	3	0.3	1.3	0.0	-35.3	0.14300000000000002	0.222	0.23399999999999999	0.129	0.0	1997-98
832	Dontae' Jones	BOS	23.0	203.2	99.79024	Mississippi State	USA	1996	1	21	15	2.9	0.6	0.3	-7.1	0.03	0.08	0.289	0.386	0.08900000000000001	1997-98
833	Donald Whiteside	ATL	29.0	177.8	72.57472	Northern Illinois	USA	Undrafted	Undrafted	Undrafted	3	0.7	0.3	0.3	-52.7	0.0	0.083	0.12300000000000001	0.34700000000000003	0.111	1997-98
834	Eddie Johnson	HOU	39.0	200.66	97.52228000000001	Illinois	USA	1981	2	29	75	8.4	2.0	1.2	-3.9	0.040999999999999995	0.084	0.20199999999999999	0.524	0.10300000000000001	1997-98
835	Donald Royal	CHH	32.0	203.2	98.88305600000001	Notre Dame	USA	1987	3	52	31	2.5	1.3	0.5	7.7	0.065	0.081	0.131	0.473	0.08	1997-98
836	Don MacLean	NJN	28.0	208.28	106.59411999999999	UCLA	USA	1992	1	19	9	0.3	0.6	0.0	-18.0	0.067	0.067	0.115	0.15	0.0	1997-98
837	Dikembe Mutombo	ATL	32.0	218.44	118.38751200000002	Georgetown	Congo	1991	1	4	82	13.4	11.4	1.0	8.0	0.11599999999999999	0.254	0.18	0.584	0.048	1997-98
838	Dickey Simpkins	CHI	26.0	205.74	119.74828799999999	Providence	USA	1994	1	21	40	3.3	1.9	0.8	4.8	0.077	0.139	0.157	0.551	0.115	1997-98
839	Detlef Schrempf	SEA	35.0	208.28	106.59411999999999	Washington	USA	1985	1	8	78	15.7	7.1	4.4	10.7	0.06	0.17800000000000002	0.20600000000000002	0.584	0.198	1997-98
840	Derrick McKey	IND	31.0	208.28	102.0582	Alabama	USA	1987	1	9	57	6.3	3.7	1.5	2.2	0.073	0.126	0.16399999999999998	0.49700000000000005	0.11900000000000001	1997-98
841	Derek Strong	ORL	30.0	205.74	108.86208	Xavier	USA	1990	2	47	58	12.7	7.4	0.9	1.0	0.109	0.19699999999999998	0.226	0.498	0.055999999999999994	1997-98
842	Derek Harper	ORL	36.0	193.04	93.439952	Illinois	USA	1983	1	11	66	8.6	1.6	3.5	-0.4	0.015	0.055	0.179	0.491	0.233	1997-98
843	Derek Grimm	SAC	23.0	205.74	104.32616	Missouri	USA	Undrafted	Undrafted	Undrafted	9	1.6	0.4	0.0	-18.2	0.0	0.14800000000000002	0.19899999999999998	0.47	0.0	1997-98
844	Greg Anderson	ATL	34.0	208.28	113.398	Houston	USA	1987	1	23	50	1.8	2.4	0.3	-6.9	0.11	0.231	0.126	0.444	0.055999999999999994	1997-98
845	Derek Fisher	LAL	23.0	185.42	90.7184	Arkansas-Little Rock	USA	1996	1	24	82	5.8	2.4	4.1	9.1	0.026000000000000002	0.099	0.141	0.5329999999999999	0.27	1997-98
846	Derek Anderson	CLE	23.0	195.58	88.45044	Kentucky	USA	1997	1	13	66	11.7	2.8	3.4	3.9	0.038	0.091	0.215	0.531	0.21899999999999997	1997-98
847	Dennis Scott	PHX	29.0	203.2	103.872568	Georgia Tech	USA	1990	1	4	81	11.0	3.0	1.9	-4.7	0.023	0.1	0.19899999999999998	0.502	0.115	1997-98
848	Don Reid	DET	24.0	203.2	113.398	Georgetown	USA	1995	2	58	68	3.5	2.6	0.4	0.9	0.09300000000000001	0.122	0.11199999999999999	0.574	0.04	1997-98
849	Eddie Jones	LAL	26.0	198.12	90.7184	Temple	USA	1994	1	10	80	16.8	3.8	3.1	10.3	0.034	0.083	0.196	0.591	0.133	1997-98
850	Derrick Coleman	PHI	31.0	208.28	117.93392	Syracuse	USA	1990	1	1	59	17.6	9.9	2.5	-2.8	0.079	0.23199999999999998	0.252	0.5	0.12300000000000001	1997-98
851	Eldridge Recasner	ATL	30.0	193.04	86.18248	Washington	USA	1992	Undrafted	Undrafted	59	9.3	2.4	2.0	-1.9	0.027000000000000003	0.087	0.18600000000000003	0.563	0.14300000000000002	1997-98
852	Glenn Robinson	MIL	25.0	200.66	104.32616	Purdue	USA	1994	1	1	56	23.4	5.5	2.8	0.9	0.045	0.11900000000000001	0.289	0.522	0.132	1997-98
853	Elden Campbell	LAL	29.0	213.36	115.66596000000001	Clemson	USA	1990	1	27	81	10.1	5.6	1.0	1.7	0.09300000000000001	0.201	0.223	0.527	0.075	1997-98
854	God Shammgod	WAS	22.0	182.88	76.657048	Providence	USA	1997	2	45	20	3.1	0.4	1.8	-5.9	0.013000000000000001	0.036000000000000004	0.256	0.428	0.419	1997-98
855	Gerald Wilkins	ORL	34.0	198.12	102.0582	Tennessee-Chattanooga	USA	1985	2	47	72	5.3	1.3	1.1	-7.6	0.013999999999999999	0.075	0.20600000000000002	0.39799999999999996	0.11199999999999999	1997-98
856	Gerald Madkins	GSW	29.0	193.04	90.7184	UCLA	USA	Undrafted	Undrafted	Undrafted	19	1.9	0.8	2.4	-2.8	0.009000000000000001	0.063	0.094	0.499	0.313	1997-98
857	Glen Rice	CHH	31.0	203.2	99.79024	Michigan	USA	1989	1	4	82	22.3	4.3	2.2	2.0	0.033	0.09699999999999999	0.253	0.568	0.099	1997-98
858	Grant Hill	DET	25.0	203.2	102.0582	Duke	USA	1994	1	3	81	21.1	7.7	6.8	3.2	0.033	0.192	0.272	0.52	0.309	1997-98
859	George McCloud	PHX	31.0	203.2	102.0582	Florida State	USA	1989	1	7	63	7.2	3.5	1.3	3.5	0.042	0.16699999999999998	0.18899999999999997	0.507	0.105	1997-98
860	George Lynch	VAN	27.0	203.2	103.418976	North Carolina	USA	1993	1	12	82	7.5	4.4	1.5	-3.3	0.115	0.17	0.207	0.526	0.146	1997-98
861	Gary Trent	TOR	23.0	203.2	113.398	Ohio	USA	1995	1	11	54	11.7	6.3	1.3	-5.6	0.106	0.17800000000000002	0.228	0.527	0.1	1997-98
862	Gary Payton	SEA	29.0	193.04	81.64656	Oregon State	USA	1990	1	2	82	19.2	4.6	8.3	10.4	0.03	0.113	0.24600000000000002	0.544	0.361	1997-98
863	Gary Grant	POR	33.0	190.5	83.91452	Michigan	USA	1988	1	15	22	4.8	2.2	3.8	0.0	0.024	0.127	0.154	0.529	0.389	1997-98
864	Fred Hoiberg	IND	25.0	193.04	92.079176	Iowa State	USA	1995	2	52	65	4.0	1.9	0.7	1.5	0.02	0.142	0.15	0.517	0.08900000000000001	1997-98
865	Felton Spencer	GSW	30.0	213.36	120.20188	Louisville	USA	1990	1	6	68	2.4	3.3	0.3	-11.3	0.12	0.187	0.114	0.495	0.033	1997-98
866	George Zidek	SEA	24.0	213.36	113.398	UCLA	USA	1995	1	22	12	2.4	1.4	0.2	-12.3	0.069	0.18600000000000003	0.266	0.402	0.061	1997-98
867	Ervin Johnson	MIL	30.0	210.82	111.13004	New Orleans	USA	1993	1	23	81	8.0	8.5	0.7	-1.3	0.131	0.24100000000000002	0.141	0.564	0.04	1997-98
868	Elliot Perry	MIL	29.0	182.88	68.945984	Memphis	USA	1991	2	37	81	7.3	1.3	2.8	-6.4	0.013999999999999999	0.061	0.19399999999999998	0.485	0.233	1997-98
869	Etdrick Bohannon	IND	25.0	205.74	99.79024	Auburn-Montgomery	USA	Undrafted	Undrafted	Undrafted	5	0.0	1.2	0.2	-20.6	0.14300000000000002	0.222	0.256	0.0	0.14300000000000002	1997-98
870	Eric Montross	DET	26.0	213.36	122.46983999999999	North Carolina	USA	1994	1	9	48	2.9	4.1	0.2	-12.3	0.111	0.223	0.126	0.42700000000000005	0.025	1997-98
871	Eric Piatkowski	LAC	27.0	200.66	97.52228000000001	Nebraska	USA	1994	1	15	67	11.3	3.5	1.3	-8.3	0.045	0.11	0.184	0.591	0.084	1997-98
872	Eric Riley	DAL	28.0	213.36	111.13004	Michigan	USA	1993	2	33	39	3.6	3.4	0.6	-6.3	0.08900000000000001	0.19399999999999998	0.16	0.461	0.065	1997-98
873	Eric Murdock	MIA	30.0	185.42	90.7184	Providence	USA	1991	1	21	82	6.2	1.9	2.7	2.0	0.034	0.098	0.20199999999999999	0.52	0.284	1997-98
874	Eric Washington	DEN	24.0	193.04	86.18248	Alabama	USA	1997	2	46	66	7.7	1.9	1.2	-18.1	0.034	0.063	0.17600000000000002	0.478	0.09300000000000001	1997-98
875	Eric Williams	DEN	25.0	203.2	99.79024	Providence	USA	1995	1	14	4	19.8	5.3	3.0	-7.6	0.07	0.105	0.257	0.489	0.14300000000000002	1997-98
876	Erick Dampier	GSW	22.0	210.82	120.20188	Mississippi State	USA	1996	1	10	82	11.8	8.7	1.1	-10.1	0.10800000000000001	0.182	0.191	0.502	0.06	1997-98
877	Erick Strickland	DAL	24.0	190.5	95.25432	Nebraska	USA	Undrafted	Undrafted	Undrafted	67	7.6	2.4	2.5	-7.4	0.025	0.098	0.214	0.429	0.187	1997-98
878	Eric Snow	PHI	25.0	190.5	92.532768	Michigan State	USA	1995	2	43	64	3.3	1.3	2.8	-0.3	0.025	0.08	0.14	0.486	0.317	1997-98
879	Emanual Davis	HOU	29.0	195.58	88.45044	Delaware State	USA	Undrafted	Undrafted	Undrafted	45	4.1	1.0	1.3	-2.0	0.019	0.075	0.156	0.581	0.158	1997-98
880	Derek Strong	ORL	31.0	205.74	108.86208	Xavier	USA	1990	2	47	44	5.1	3.7	0.4	2.4	0.107	0.18100000000000002	0.165	0.499	0.042	1998-99
881	Dirk Nowitzki	DAL	21.0	213.36	107.501304	None	Germany	1998	1	9	47	8.2	3.4	1.0	-1.5	0.052000000000000005	0.139	0.223	0.49200000000000005	0.08199999999999999	1998-99
882	Derrick Coleman	CHH	32.0	208.28	117.93392	Syracuse	USA	1990	1	1	37	13.1	8.9	2.1	-4.1	0.078	0.242	0.23399999999999999	0.496	0.128	1998-99
883	Derrick McKey	IND	32.0	208.28	102.0582	Alabama	USA	1987	1	9	13	4.6	3.2	1.0	12.8	0.09	0.13	0.14800000000000002	0.504	0.094	1998-99
884	Detlef Schrempf	SEA	36.0	208.28	106.59411999999999	Washington	USA	1985	1	8	50	15.0	7.4	3.7	2.3	0.05	0.193	0.196	0.573	0.177	1998-99
885	Dickey Simpkins	CHI	27.0	205.74	119.74828799999999	Providence	USA	1994	1	21	50	9.1	6.8	1.3	-10.0	0.086	0.2	0.162	0.528	0.08199999999999999	1998-99
886	Dikembe Mutombo	ATL	33.0	218.44	118.38751200000002	Georgetown	Congo	1991	1	4	50	10.8	12.2	1.1	6.0	0.127	0.265	0.14400000000000002	0.584	0.055999999999999994	1998-99
887	Derek Harper	LAL	37.0	193.04	93.439952	Illinois	USA	1983	1	11	45	6.9	1.5	4.2	-2.6	0.013999999999999999	0.052000000000000005	0.14300000000000002	0.506	0.255	1998-99
888	Doug Overton	PHI	29.0	190.5	86.18248	La Salle	USA	1991	2	40	24	3.8	0.9	1.0	-5.1	0.027999999999999997	0.065	0.198	0.496	0.174	1998-99
889	Don MacLean	SEA	29.0	208.28	106.59411999999999	UCLA	USA	1992	1	19	17	10.9	3.8	0.9	-8.6	0.057999999999999996	0.14400000000000002	0.271	0.47600000000000003	0.078	1998-99
890	Don Reid	DET	25.0	203.2	113.398	Georgetown	USA	1995	2	58	47	5.1	3.6	0.7	5.5	0.084	0.135	0.12300000000000001	0.58	0.057	1998-99
891	Donyell Marshall	GSW	26.0	205.74	104.32616	Connecticut	USA	1994	1	4	48	11.0	7.1	1.4	-1.2	0.095	0.195	0.218	0.484	0.094	1998-99
892	Doug Christie	TOR	29.0	198.12	92.98635999999999	Pepperdine	USA	1992	1	17	50	15.2	4.1	3.7	-3.3	0.038	0.1	0.226	0.501	0.198	1998-99
893	Doug West	VAN	32.0	198.12	90.7184	Villanova	USA	1989	2	38	14	5.8	1.8	1.4	-6.7	0.021	0.085	0.136	0.5329999999999999	0.109	1998-99
894	Drew Barry	SEA	26.0	195.58	86.636072	Georgia Tech	USA	1996	2	57	17	2.2	1.2	1.7	0.4	0.02	0.09300000000000001	0.12	0.49	0.23800000000000002	1998-99
895	Duane Causwell	MIA	31.0	213.36	115.66596000000001	Temple	USA	1990	1	18	19	2.3	1.8	0.1	-20.5	0.12300000000000001	0.16899999999999998	0.2	0.546	0.028999999999999998	1998-99
896	Duane Ferrell	GSW	34.0	200.66	97.52228000000001	Georgia Tech	USA	Undrafted	Undrafted	Undrafted	8	0.6	0.8	0.0	21.3	0.102	0.024	0.149	0.159	0.0	1998-99
897	Earl Boykins	CLE	23.0	165.1	65.77083999999999	Eastern Michigan	USA	Undrafted	Undrafted	Undrafted	22	3.0	0.8	1.5	-10.8	0.037000000000000005	0.057999999999999996	0.22	0.405	0.303	1998-99
898	Dwayne Schintzius	BOS	30.0	218.44	129.27372	Florida	USA	1990	1	24	16	0.7	1.2	0.5	-29.2	0.10099999999999999	0.17600000000000002	0.175	0.31	0.2	1998-99
899	Dominique Wilkins	ORL	39.0	203.2	104.32616	Georgia	USA	1982	1	3	27	5.0	2.6	0.6	-1.6	0.133	0.182	0.301	0.445	0.131	1998-99
900	Derek Fisher	LAL	24.0	185.42	90.7184	Arkansas-Little Rock	USA	1996	1	24	50	5.9	1.8	3.9	8.9	0.023	0.07400000000000001	0.149	0.49700000000000005	0.256	1998-99
901	Darrick Martin	LAC	28.0	180.34	77.11064	UCLA	USA	Undrafted	Undrafted	Undrafted	37	8.0	1.3	3.9	-11.2	0.006	0.057	0.184	0.475	0.257	1998-99
902	Dennis Scott	MIN	30.0	203.2	103.872568	Georgia Tech	USA	1990	1	4	36	6.5	1.6	1.1	-0.1	0.013000000000000001	0.084	0.157	0.516	0.091	1998-99
903	Cory Carr	CHI	23.0	193.04	95.25432	Texas Tech	USA	1998	2	49	42	4.1	1.2	1.6	-14.0	0.015	0.08199999999999999	0.21	0.37200000000000005	0.20600000000000002	1998-99
904	Cuttino Mobley	HOU	23.0	193.04	86.18248	Rhode Island	USA	1998	2	41	49	9.9	2.3	2.5	3.7	0.019	0.067	0.174	0.537	0.13699999999999998	1998-99
905	Ed Gray	ATL	23.0	190.5	95.25432	California	USA	1997	1	22	30	4.9	0.9	0.4	-12.5	0.022000000000000002	0.079	0.304	0.368	0.083	1998-99
906	Dale Davis	IND	30.0	210.82	104.32616	Clemson	USA	1991	1	13	50	8.0	8.3	0.4	6.9	0.13699999999999998	0.205	0.138	0.5589999999999999	0.025	1998-99
907	Dale Ellis	SEA	38.0	200.66	92.98635999999999	Tennessee	USA	1983	1	9	48	10.3	2.4	0.8	-0.7	0.024	0.085	0.175	0.581	0.055	1998-99
908	Damon Jones	BOS	22.0	190.5	83.91452	Houston	USA	Undrafted	Undrafted	Undrafted	24	5.2	1.8	1.8	-3.0	0.018000000000000002	0.12	0.183	0.494	0.209	1998-99
909	Damon Stoudamire	POR	25.0	177.8	77.56423199999999	Arizona	USA	1995	1	7	50	12.6	3.3	6.2	2.0	0.028999999999999998	0.084	0.215	0.462	0.322	1998-99
910	Dan Majerle	MIA	33.0	198.12	99.79024	Central Michigan	USA	1988	1	14	48	7.0	4.3	3.1	8.1	0.017	0.13	0.113	0.529	0.151	1998-99
911	Dan Schayes	ORL	40.0	210.82	117.93392	Syracuse	USA	1981	1	13	19	1.5	0.7	0.2	7.2	0.026000000000000002	0.098	0.131	0.431	0.044000000000000004	1998-99
912	Dana Barros	BOS	32.0	180.34	73.935496	Boston College	USA	1989	1	16	50	9.3	2.1	4.2	0.3	0.016	0.09	0.192	0.5760000000000001	0.3	1998-99
913	Danny Ferry	CLE	32.0	208.28	106.59411999999999	Duke	USA	1989	1	2	50	7.0	2.0	1.1	-0.9	0.021	0.105	0.16899999999999998	0.562	0.10099999999999999	1998-99
914	Danny Fortson	DEN	23.0	200.66	117.93392	Cincinnati	USA	1997	1	10	50	11.0	11.6	0.6	-7.1	0.16699999999999998	0.312	0.179	0.564	0.038	1998-99
915	Danny Manning	PHX	33.0	208.28	110.676448	Kansas	USA	1988	1	1	50	9.1	4.4	2.3	3.9	0.064	0.16	0.2	0.52	0.168	1998-99
916	Darrell Armstrong	ORL	31.0	185.42	81.64656	Fayetteville State	USA	Undrafted	Undrafted	Undrafted	50	13.8	3.6	6.7	4.7	0.04	0.10099999999999999	0.225	0.575	0.401	1998-99
917	David Robinson	SAS	33.0	215.9	113.398	Navy	USA	1987	1	1	49	15.8	10.0	2.1	11.2	0.113	0.235	0.24	0.564	0.12	1998-99
918	David Vaughn	NJN	26.0	205.74	108.86208	Memphis	USA	1995	1	25	10	3.4	3.4	0.1	3.3	0.155	0.196	0.174	0.599	0.015	1998-99
919	David Wesley	CHH	28.0	185.42	91.625584	Baylor	USA	Undrafted	Undrafted	Undrafted	50	14.1	3.2	6.4	2.2	0.015	0.085	0.198	0.561	0.312	1998-99
920	David Wingate	NYK	35.0	195.58	84.821704	Georgetown	USA	1986	2	44	20	0.7	0.4	0.3	14.4	0.038	0.07200000000000001	0.11	0.43799999999999994	0.086	1998-99
921	DeJuan Wheat	VAN	25.0	182.88	74.84268	Louisville	USA	1997	2	51	46	4.5	1.0	2.2	-9.9	0.021	0.073	0.20600000000000002	0.479	0.32899999999999996	1998-99
922	Dean Garrett	MIN	32.0	210.82	113.398	Indiana	USA	1988	2	38	49	5.5	5.2	0.6	-3.3	0.099	0.185	0.12	0.5329999999999999	0.04	1998-99
923	Dee Brown	TOR	30.0	187.96	83.91452	Jacksonville	USA	1990	1	19	49	11.2	2.1	2.9	-1.0	0.013000000000000001	0.075	0.19399999999999998	0.529	0.187	1998-99
924	Dell Curry	MIL	35.0	195.58	92.98635999999999	Virginia Tech	USA	1986	1	15	42	10.1	2.0	1.1	2.2	0.026000000000000002	0.08800000000000001	0.222	0.603	0.105	1998-99
925	Dennis Rodman	LAL	38.0	200.66	95.25432	Southeastern Oklahoma State	USA	1986	2	27	23	2.1	11.2	1.3	-1.4	0.114	0.348	0.065	0.38799999999999996	0.063	1998-99
926	Derek Anderson	CLE	24.0	195.58	88.45044	Kentucky	USA	1997	1	13	38	10.8	2.9	3.8	-1.5	0.027000000000000003	0.12	0.23600000000000002	0.529	0.305	1998-99
927	Eddie Johnson	HOU	40.0	200.66	97.52228000000001	Illinois	USA	1981	2	29	3	4.0	0.7	0.3	-20.8	0.0	0.154	0.292	0.462	0.063	1998-99
928	Gerard King	SAS	26.0	205.74	104.32616	Nicholls State	USA	Undrafted	Undrafted	Undrafted	19	1.2	0.7	0.2	5.7	0.102	0.11599999999999999	0.174	0.525	0.10300000000000001	1998-99
929	Elden Campbell	CHH	30.0	213.36	115.66596000000001	Clemson	USA	1990	1	27	49	12.6	8.1	1.4	1.3	0.10400000000000001	0.214	0.214	0.528	0.091	1998-99
930	Glenn Robinson	MIL	26.0	200.66	104.32616	Purdue	USA	1994	1	1	47	18.4	5.9	2.1	5.7	0.057999999999999996	0.153	0.28300000000000003	0.523	0.11800000000000001	1998-99
931	Grant Hill	DET	26.0	203.2	102.0582	Duke	USA	1994	1	3	50	21.1	7.1	6.0	4.4	0.044000000000000004	0.193	0.295	0.5429999999999999	0.324	1998-99
932	Grant Long	ATL	33.0	205.74	112.490816	Eastern Michigan	USA	1988	2	33	50	9.8	5.9	1.1	8.2	0.08800000000000001	0.168	0.18600000000000003	0.529	0.078	1998-99
933	Greg Anthony	POR	31.0	185.42	81.64656	Nevada-Las Vegas	USA	1991	1	12	50	6.4	1.3	2.0	12.7	0.021	0.068	0.19899999999999998	0.55	0.223	1998-99
934	Greg Foster	UTA	30.0	210.82	113.398	Texas-El Paso	USA	1990	2	35	42	2.8	2.0	0.6	-6.6	0.076	0.14	0.18	0.401	0.10300000000000001	1998-99
935	Greg Minor	BOS	27.0	198.12	95.25432	Louisville	USA	1994	1	25	44	4.9	2.7	1.1	6.9	0.044000000000000004	0.129	0.152	0.475	0.10099999999999999	1998-99
936	Greg Ostertag	UTA	26.0	218.44	127.00576000000001	Kansas	USA	1995	1	28	48	5.7	7.3	0.5	12.6	0.105	0.198	0.11	0.523	0.027000000000000003	1998-99
937	Hakeem Olajuwon	HOU	36.0	213.36	115.66596000000001	Houston	Nigeria	1984	1	1	50	18.9	9.6	1.8	1.9	0.07400000000000001	0.226	0.262	0.5589999999999999	0.09699999999999999	1998-99
938	Harvey Grant	PHI	33.0	205.74	102.0582	Oklahoma	USA	1988	1	12	47	3.1	2.3	0.5	3.5	0.052000000000000005	0.113	0.11699999999999999	0.40399999999999997	0.048	1998-99
939	Haywoode Workman	MIL	33.0	190.5	81.64656	Oral Roberts	USA	1989	2	49	29	6.9	3.5	5.9	4.2	0.022000000000000002	0.129	0.147	0.524	0.32299999999999995	1998-99
940	Herb Williams	NYK	41.0	210.82	117.93392	Ohio State	USA	1981	1	14	6	1.7	1.0	0.0	0.9	0.08800000000000001	0.10300000000000001	0.138	0.563	0.0	1998-99
941	Hersey Hawkins	SEA	32.0	190.5	90.7184	Bradley	USA	1988	1	6	50	10.3	4.0	2.5	1.8	0.036000000000000004	0.107	0.15	0.5539999999999999	0.11900000000000001	1998-99
942	Horace Grant	ORL	33.0	208.28	111.13004	Clemson	USA	1987	1	10	50	8.9	7.0	1.8	0.4	0.081	0.16399999999999998	0.147	0.455	0.095	1998-99
943	Hot Rod Williams	DAL	36.0	210.82	111.13004	Tulane	USA	1985	2	45	25	1.2	3.3	0.6	-11.8	0.09699999999999999	0.131	0.057	0.38799999999999996	0.057	1998-99
944	Howard Eisley	UTA	26.0	187.96	81.64656	Boston College	USA	1994	2	30	50	7.4	1.9	3.7	2.5	0.015	0.091	0.213	0.527	0.35	1998-99
945	Hubert Davis	DAL	29.0	195.58	83.007336	North Carolina	USA	1992	1	20	50	9.1	1.7	1.8	-1.9	0.002	0.07200000000000001	0.162	0.545	0.10800000000000001	1998-99
946	Ike Austin	ORL	29.0	208.28	122.46983999999999	Arizona State	USA	1991	2	48	49	9.7	4.8	1.8	-1.6	0.07400000000000001	0.13699999999999998	0.233	0.457	0.128	1998-99
947	Isaiah Rider	POR	28.0	195.58	97.52228000000001	Nevada-Las Vegas	USA	1993	1	5	47	13.9	4.2	2.2	0.5	0.05	0.11	0.253	0.486	0.141	1998-99
948	J.R. Henderson	VAN	22.0	203.2	105.68693600000002	UCLA	USA	1998	2	56	30	3.2	1.6	0.7	-6.9	0.069	0.09699999999999999	0.18899999999999997	0.419	0.128	1998-99
949	Cory Alexander	DEN	26.0	185.42	86.18248	Virginia	USA	1995	1	29	36	7.3	2.1	3.3	-1.1	0.01	0.102	0.2	0.467	0.275	1998-99
950	J.R. Reid	LAL	31.0	208.28	112.037224	North Carolina	USA	1989	1	5	41	9.0	5.2	1.2	-0.7	0.055	0.18100000000000002	0.18	0.547	0.081	1998-99
951	Glen Rice	LAL	32.0	203.2	99.79024	Michigan	USA	1989	1	4	27	17.5	3.7	2.6	4.2	0.011000000000000001	0.10800000000000001	0.22399999999999998	0.542	0.11800000000000001	1998-99
952	Eddie Jones	CHH	27.0	198.12	90.7184	Temple	USA	1994	1	10	50	15.6	3.9	3.7	5.8	0.032	0.086	0.19899999999999998	0.546	0.17	1998-99
953	Gheorghe Muresan	NJN	28.0	231.14	137.438376	None	USA	1993	2	30	1	0.0	0.0	0.0	-200.0	0.0	0.0	1.0	0.0	0.0	1998-99
954	Gerald Brown	PHX	23.0	193.04	95.25432	Pepperdine	USA	Undrafted	Undrafted	Undrafted	33	2.4	0.7	0.9	-12.1	0.022000000000000002	0.078	0.226	0.42	0.23	1998-99
955	Eldridge Recasner	CHH	31.0	193.04	86.18248	Washington	USA	1992	Undrafted	Undrafted	44	5.0	1.8	2.1	-3.8	0.035	0.095	0.172	0.552	0.23199999999999998	1998-99
956	Elliot Perry	NJN	30.0	182.88	68.945984	Memphis	USA	1991	2	37	35	2.8	1.0	1.3	-7.5	0.024	0.096	0.21100000000000002	0.449	0.305	1998-99
957	Eric Montross	DET	27.0	213.36	122.46983999999999	North Carolina	USA	1994	1	9	46	2.1	3.0	0.3	2.2	0.098	0.201	0.094	0.505	0.042	1998-99
958	Eric Murdock	NJN	31.0	185.42	86.18248	Providence	USA	1991	1	21	15	7.9	2.3	4.4	-3.3	0.008	0.08900000000000001	0.171	0.474	0.289	1998-99
959	Eric Piatkowski	LAC	28.0	200.66	97.52228000000001	Nebraska	USA	1994	1	15	49	10.5	2.9	1.1	-9.0	0.035	0.098	0.188	0.555	0.07400000000000001	1998-99
960	Eric Riley	BOS	29.0	213.36	111.13004	Michigan	USA	1993	2	33	35	2.2	2.8	0.4	2.8	0.121	0.201	0.126	0.5770000000000001	0.06	1998-99
961	Eric Snow	PHI	26.0	190.5	92.532768	Michigan State	USA	1995	2	43	48	8.6	3.4	6.3	3.7	0.017	0.096	0.14	0.499	0.29600000000000004	1998-99
962	Eric Washington	DEN	25.0	193.04	86.18248	Alabama	USA	1997	2	46	38	5.4	2.3	0.8	-6.3	0.05	0.083	0.139	0.517	0.069	1998-99
963	Eric Williams	DEN	26.0	203.2	99.79024	Providence	USA	1995	1	14	38	7.3	2.1	1.0	-9.8	0.049	0.073	0.196	0.494	0.094	1998-99
964	Erick Dampier	GSW	23.0	210.82	120.20188	Mississippi State	USA	1996	1	10	50	8.8	7.6	1.1	-3.5	0.12300000000000001	0.171	0.193	0.439	0.064	1998-99
965	Erick Strickland	DAL	25.0	190.5	95.25432	Nebraska	USA	Undrafted	Undrafted	Undrafted	33	7.5	2.5	1.9	-3.0	0.023	0.14300000000000002	0.221	0.499	0.2	1998-99
966	Ervin Johnson	MIL	31.0	210.82	111.13004	New Orleans	USA	1993	1	23	50	5.1	6.4	0.4	-0.6	0.138	0.226	0.13	0.544	0.031	1998-99
967	Etdrick Bohannon	WAS	26.0	205.74	99.79024	Auburn-Montgomery	USA	Undrafted	Undrafted	Undrafted	2	0.0	0.0	0.0	-14.7	0.0	0.0	0.0	0.0	0.0	1998-99
968	Felipe Lopez	VAN	24.0	198.12	88.45044	St. John's (NY)	Dominican Republic	1998	1	24	47	9.3	3.5	1.3	-9.1	0.065	0.09699999999999999	0.196	0.498	0.09300000000000001	1998-99
969	Felton Spencer	GSW	31.0	213.36	120.20188	Louisville	USA	1990	1	6	26	1.6	1.8	0.0	-3.4	0.113	0.17800000000000002	0.139	0.473	0.0	1998-99
970	Fred Hoiberg	IND	26.0	193.04	92.079176	Iowa State	USA	1995	2	52	12	1.6	0.9	0.3	0.1	0.027000000000000003	0.136	0.14400000000000002	0.402	0.077	1998-99
971	Gary Grant	POR	34.0	190.5	83.91452	Michigan	USA	1988	1	15	2	0.0	0.0	1.5	66.6	0.0	0.0	0.073	0.0	0.5	1998-99
972	Gary Payton	SEA	30.0	193.04	81.64656	Oregon State	USA	1990	1	2	50	21.7	4.9	8.7	-0.1	0.035	0.10800000000000001	0.26899999999999996	0.519	0.39799999999999996	1998-99
973	Gary Trent	DAL	24.0	203.2	113.398	Ohio	USA	1995	1	11	45	16.0	7.8	1.7	-1.5	0.106	0.18600000000000003	0.261	0.51	0.106	1998-99
974	George Lynch	PHI	28.0	203.2	103.418976	North Carolina	USA	1993	1	12	43	8.3	6.5	1.8	5.1	0.095	0.15	0.16	0.461	0.1	1998-99
975	George McCloud	PHX	32.0	203.2	102.0582	Florida State	USA	1989	1	7	48	8.9	3.4	1.6	1.4	0.032	0.125	0.153	0.591	0.10099999999999999	1998-99
976	Gerald Wilkins	ORL	35.0	198.12	83.91452	Tennessee-Chattanooga	USA	1985	2	47	3	0.7	0.3	0.3	-2.0	0.0	0.053	0.192	0.10099999999999999	0.067	1998-99
977	Corliss Williamson	SAC	25.0	200.66	111.13004	Arkansas	USA	1995	1	13	50	13.2	4.1	1.3	-1.5	0.064	0.08900000000000001	0.217	0.517	0.076	1998-99
978	Billy Owens	SEA	30.0	203.2	99.79024	Syracuse	USA	1991	1	3	21	7.8	3.8	1.8	-2.3	0.087	0.128	0.21	0.452	0.133	1998-99
979	Corey Benjamin	CHI	21.0	198.12	90.7184	Oregon State	USA	1998	1	28	30	3.9	1.3	0.3	-16.4	0.057999999999999996	0.095	0.22699999999999998	0.43799999999999994	0.065	1998-99
980	Antoine Carr	HOU	37.0	205.74	122.46983999999999	Wichita State	USA	1983	1	8	18	2.6	1.7	0.5	-6.4	0.065	0.151	0.198	0.42700000000000005	0.107	1998-99
981	Antoine Walker	BOS	22.0	205.74	111.13004	Kentucky	USA	1996	1	6	42	18.7	8.5	3.1	-6.2	0.073	0.19399999999999998	0.273	0.47600000000000003	0.152	1998-99
982	Antonio Daniels	SAS	24.0	193.04	90.7184	Bowling Green	USA	1997	1	4	47	4.7	1.1	2.3	10.1	0.025	0.07	0.192	0.52	0.31	1998-99
983	Antonio Davis	IND	30.0	205.74	104.32616	Texas-El Paso	USA	1990	2	45	49	9.4	7.0	0.7	1.2	0.10800000000000001	0.22	0.18100000000000002	0.535	0.049	1998-99
984	Antonio Lang	CLE	27.0	203.2	92.98635999999999	Duke	USA	1994	2	29	10	1.3	1.6	0.1	-23.9	0.15	0.20800000000000002	0.113	0.653	0.028999999999999998	1998-99
985	Antonio McDyess	DEN	24.0	205.74	99.79024	Alabama	USA	1995	1	2	50	21.2	10.7	1.6	-5.9	0.09699999999999999	0.22899999999999998	0.273	0.515	0.085	1998-99
986	Armen Gilliam	MIL	35.0	205.74	117.93392	Nevada-Las Vegas	USA	1987	1	2	34	8.3	3.7	0.6	-1.3	0.061	0.166	0.222	0.525	0.053	1998-99
987	Arvydas Sabonis	POR	34.0	220.98	132.448864	None	Lithuania	1986	1	24	50	12.1	7.9	2.4	4.4	0.078	0.254	0.21899999999999997	0.546	0.156	1998-99
988	Austin Croshere	IND	24.0	205.74	106.59411999999999	Providence	USA	1997	1	12	27	3.4	1.7	0.4	-12.5	0.071	0.152	0.20800000000000002	0.54	0.075	1998-99
989	Avery Johnson	SAS	34.0	180.34	81.64656	Southern	USA	Undrafted	Undrafted	Undrafted	50	9.7	2.4	7.4	9.7	0.016	0.061	0.171	0.48700000000000004	0.36200000000000004	1998-99
990	B.J. Armstrong	ORL	31.0	187.96	83.91452	Iowa	USA	1989	1	18	32	3.3	1.2	1.9	-5.2	0.006999999999999999	0.111	0.16	0.54	0.305	1998-99
991	Ben Davis	NYK	26.0	205.74	108.86208	Arizona	USA	1996	2	43	8	2.1	1.4	0.4	16.6	0.3	0.154	0.341	0.433	0.25	1998-99
992	Ben Wallace	WAS	24.0	205.74	108.86208	Virginia Union	USA	Undrafted	Undrafted	Undrafted	46	6.0	8.3	0.4	1.8	0.128	0.23199999999999998	0.11	0.537	0.023	1998-99
993	Benoit Benjamin	PHI	34.0	213.36	113.398	Creighton	USA	1985	1	3	6	0.7	1.3	0.2	-1.8	0.1	0.217	0.132	0.28600000000000003	0.043	1998-99
994	Bill Curley	MIN	27.0	205.74	99.79024	Boston College	USA	1994	1	22	35	2.2	1.5	0.4	5.9	0.057999999999999996	0.10300000000000001	0.107	0.47700000000000004	0.05	1998-99
995	Bill Wennington	CHI	36.0	213.36	125.64498400000001	St. John's (NY)	USA	1985	1	16	38	3.8	2.1	0.5	-7.7	0.048	0.159	0.218	0.381	0.085	1998-99
996	Bimbo Coles	GSW	31.0	187.96	82.553744	Virginia Tech	USA	1990	2	40	48	9.5	2.4	4.6	-2.7	0.017	0.08199999999999999	0.187	0.496	0.28600000000000003	1998-99
997	Bison Dele	DET	30.0	210.82	117.93392	Arizona	USA	1991	1	10	49	10.5	5.6	1.4	2.1	0.099	0.187	0.243	0.531	0.115	1998-99
998	Blue Edwards	MIA	33.0	193.04	90.7184	East Carolina	USA	1989	1	21	24	3.2	1.4	1.3	-1.1	0.031	0.096	0.168	0.495	0.19	1998-99
999	Bo Outlaw	ORL	28.0	203.2	95.25432	Houston	USA	Undrafted	Undrafted	Undrafted	31	6.5	5.4	1.8	-0.5	0.073	0.155	0.136	0.535	0.111	1998-99
1000	Bob Sura	CLE	26.0	195.58	90.7184	Florida State	USA	1995	1	17	50	4.3	2.0	3.0	-4.0	0.032	0.124	0.19399999999999998	0.419	0.361	1998-99
1001	Anthony Peeler	MIN	29.0	193.04	94.34713599999999	Missouri	USA	1992	1	15	28	9.6	3.0	2.8	3.4	0.037000000000000005	0.081	0.172	0.465	0.139	1998-99
1002	Bobby Jackson	MIN	26.0	185.42	83.91452	Minnesota	USA	1997	1	23	50	7.1	2.7	3.3	-1.7	0.048	0.11699999999999999	0.217	0.461	0.305	1998-99
1003	Anthony Parker	PHI	24.0	198.12	97.52228000000001	Bradley	USA	1997	1	21	2	1.0	0.0	0.0	38.3	0.0	0.0	0.177	1.0	0.0	1998-99
1004	Anthony Johnson	ATL	24.0	190.5	86.18248	College of Charleston	USA	1997	2	39	49	5.0	1.5	2.2	-1.8	0.022000000000000002	0.077	0.177	0.467	0.249	1998-99
1005	Jacque Vaughn	UTA	24.0	185.42	86.18248	Kansas	USA	1997	1	27	19	2.3	0.6	0.6	-20.1	0.012	0.133	0.276	0.542	0.316	1998-99
1006	A.C. Green	DAL	35.0	205.74	102.0582	Oregon State	USA	1985	1	23	50	4.9	4.6	0.5	-5.6	0.09699999999999999	0.179	0.14800000000000002	0.441	0.043	1998-99
1007	Aaron McKie	PHI	26.0	195.58	94.800728	Temple	USA	1994	1	17	50	4.8	2.8	2.0	-1.9	0.033	0.139	0.152	0.45399999999999996	0.183	1998-99
1008	Aaron Williams	SEA	27.0	205.74	102.0582	Xavier	USA	Undrafted	Undrafted	Undrafted	40	4.0	3.2	0.6	-11.2	0.129	0.191	0.18	0.508	0.094	1998-99
1009	Adam Keefe	UTA	29.0	205.74	104.32616	Stanford	USA	1992	1	10	44	4.0	3.2	0.6	4.2	0.10300000000000001	0.16	0.142	0.5329999999999999	0.07400000000000001	1998-99
1010	Adonal Foyle	GSW	24.0	208.28	113.398	Colgate	St. Vincent & Grenadines	1997	1	8	44	2.9	4.4	0.4	-3.9	0.14	0.20199999999999999	0.126	0.45	0.049	1998-99
1011	Adonis Jordan	MIL	28.0	180.34	77.11064	Kansas	USA	1993	2	42	4	1.5	0.0	0.8	-36.4	0.0	0.0	0.185	0.521	0.273	1998-99
1012	Al Harrington	IND	19.0	205.74	104.32616	None	USA	1998	1	25	21	2.1	1.9	0.2	-8.3	0.132	0.14800000000000002	0.21	0.359	0.06	1998-99
1013	Alan Henderson	ATL	26.0	205.74	106.59411999999999	Indiana	USA	1995	1	16	38	12.5	6.6	0.7	-3.1	0.102	0.152	0.22399999999999998	0.485	0.048	1998-99
1014	Allan Houston	NYK	28.0	198.12	90.7184	Tennessee	USA	1993	1	11	50	16.3	3.0	2.7	1.8	0.013000000000000001	0.08	0.24100000000000002	0.515	0.152	1998-99
1015	Allen Iverson	PHI	24.0	182.88	74.84268	Georgetown	USA	1996	1	1	48	26.8	4.9	4.6	3.6	0.038	0.10099999999999999	0.32299999999999995	0.508	0.23399999999999999	1998-99
1016	Alonzo Mourning	MIA	29.0	208.28	118.38751200000002	Georgetown	USA	1992	1	2	46	20.1	11.0	1.6	10.6	0.125	0.21600000000000003	0.27	0.564	0.086	1998-99
1017	Alvin Sims	PHX	24.0	193.04	106.59411999999999	Louisville	USA	Undrafted	Undrafted	Undrafted	4	2.8	1.0	1.3	-30.0	0.14300000000000002	0.045	0.272	0.451	0.33299999999999996	1998-99
1018	Alvin Williams	TOR	24.0	195.58	83.91452	Villanova	USA	1997	2	47	50	5.0	1.6	2.6	-3.1	0.02	0.067	0.13699999999999998	0.47700000000000004	0.207	1998-99
1019	Andrae Patterson	MIN	23.0	205.74	107.95489599999999	Indiana	USA	1998	2	46	35	3.3	1.9	0.4	-1.6	0.10400000000000001	0.14400000000000002	0.20600000000000002	0.505	0.094	1998-99
1020	Andrew DeClercq	CLE	26.0	208.28	104.32616	Florida	USA	1995	2	34	47	7.9	5.4	0.7	-2.6	0.11	0.172	0.166	0.5489999999999999	0.049	1998-99
1021	Andrew Gaze	SAS	33.0	200.66	92.98635999999999	Seton Hall	USA	Undrafted	Undrafted	Undrafted	19	1.1	0.3	0.3	27.4	0.038	0.048	0.20600000000000002	0.42	0.182	1998-99
1022	Andrew Lang	CHI	33.0	210.82	111.13004	Arkansas	USA	1988	2	28	21	3.8	4.4	0.6	-7.1	0.096	0.196	0.155	0.36700000000000005	0.057999999999999996	1998-99
1023	Anfernee Hardaway	ORL	27.0	200.66	97.52228000000001	Memphis	USA	1993	1	3	50	15.8	5.7	5.3	1.9	0.044000000000000004	0.127	0.22399999999999998	0.488	0.248	1998-99
1024	Antawn Jamison	GSW	23.0	205.74	101.151016	North Carolina	USA	1998	1	4	47	9.6	6.4	0.7	-3.0	0.12	0.17300000000000001	0.21600000000000003	0.48700000000000004	0.057999999999999996	1998-99
1025	Anthony Avent	UTA	29.0	205.74	106.59411999999999	Seton Hall	USA	1991	1	15	5	1.8	2.4	0.2	5.4	0.17800000000000002	0.1	0.20199999999999999	0.324	0.043	1998-99
1026	Anthony Miller	HOU	27.0	205.74	115.66596000000001	Michigan State	USA	1994	2	39	29	2.4	2.3	0.2	7.2	0.136	0.177	0.142	0.502	0.044000000000000004	1998-99
1027	Bobby Phills	CHH	29.0	195.58	102.511792	Southern	USA	1991	2	45	43	14.3	4.0	3.5	3.4	0.031	0.095	0.2	0.537	0.168	1998-99
1028	Bonzi Wells	POR	22.0	195.58	95.25432	Ball State	USA	1998	1	11	7	4.4	1.3	0.4	-8.0	0.125	0.125	0.389	0.555	0.231	1998-99
1029	Brad Miller	CHH	23.0	210.82	113.398	Purdue	USA	Undrafted	Undrafted	Undrafted	38	6.3	3.1	0.6	6.6	0.098	0.19699999999999998	0.214	0.6509999999999999	0.081	1998-99
1030	Charlie Ward	NYK	28.0	187.96	86.18248	Florida State	USA	1994	1	26	50	7.6	3.4	5.4	2.6	0.018000000000000002	0.10800000000000001	0.152	0.513	0.289	1998-99
1031	Chauncey Billups	DEN	22.0	190.5	91.625584	Colorado	USA	1997	1	3	45	13.9	2.1	3.8	-6.0	0.019	0.059000000000000004	0.203	0.547	0.192	1998-99
1032	Cherokee Parks	VAN	26.0	210.82	108.86208	Duke	USA	1995	1	12	48	5.5	5.1	0.8	-12.4	0.076	0.18	0.14400000000000002	0.445	0.057	1998-99
1033	Chris Anstey	DAL	24.0	213.36	112.94440800000001	None	USA	1997	1	18	41	3.3	2.4	0.7	-5.4	0.083	0.155	0.18	0.418	0.09300000000000001	1998-99
1034	Chris Carr	NJN	25.0	198.12	99.79024	Southern Illinois	USA	1995	2	56	39	5.3	1.8	0.6	-6.4	0.054000000000000006	0.129	0.247	0.465	0.102	1998-99
1035	Chris Childs	NYK	31.0	190.5	88.45044	Boise State	USA	Undrafted	Undrafted	Undrafted	48	6.8	2.8	4.0	1.6	0.017	0.102	0.145	0.544	0.267	1998-99
1036	Chris Crawford	ATL	24.0	205.74	106.59411999999999	Marquette	USA	1997	2	50	42	6.9	2.1	0.6	0.5	0.055999999999999994	0.077	0.205	0.504	0.059000000000000004	1998-99
1037	Chris Dudley	NYK	34.0	210.82	117.93392	Yale	USA	1987	4	75	46	2.5	4.2	0.2	7.5	0.145	0.198	0.107	0.45399999999999996	0.017	1998-99
1038	Chris Gatling	MIL	31.0	208.28	104.32616	Old Dominion	USA	1991	1	16	48	5.7	3.7	0.7	-3.1	0.08	0.195	0.223	0.445	0.077	1998-99
1039	Chris King	UTA	29.0	203.2	97.52228000000001	Wake Forest	USA	1992	2	45	8	0.5	1.4	0.1	-16.3	0.026000000000000002	0.25	0.14	0.228	0.048	1998-99
1040	Chris Mills	GSW	29.0	200.66	97.975872	Arizona	USA	1993	1	22	47	10.3	5.0	2.2	-4.3	0.039	0.146	0.18	0.488	0.13	1998-99
1041	Chris Morris	PHX	33.0	203.2	103.418976	Auburn	USA	1988	1	4	44	4.2	2.8	0.5	4.0	0.111	0.15	0.161	0.544	0.073	1998-99
1042	Chris Mullin	IND	35.0	200.66	97.52228000000001	St. John's (NY)	USA	1985	1	7	50	10.1	3.2	1.6	6.2	0.027000000000000003	0.127	0.19399999999999998	0.616	0.11199999999999999	1998-99
1043	Chris Webber	SAC	26.0	208.28	111.13004	Michigan	USA	1993	1	1	42	20.0	13.0	4.1	1.3	0.09300000000000001	0.237	0.249	0.491	0.171	1998-99
1044	Chris Whitney	WAS	27.0	182.88	79.3786	Clemson	USA	1993	2	47	39	4.8	1.2	1.8	0.7	0.02	0.102	0.214	0.551	0.276	1998-99
1045	Christian Laettner	DET	29.0	210.82	111.13004	Duke	USA	1992	1	3	16	7.6	3.4	1.5	3.1	0.07200000000000001	0.132	0.207	0.462	0.14	1998-99
1046	Chuck Person	CHH	35.0	203.2	106.59411999999999	Auburn	USA	1986	1	4	50	6.1	2.6	1.2	-1.3	0.021	0.127	0.163	0.5	0.107	1998-99
1047	Chucky Brown	CHH	31.0	203.2	97.52228000000001	North Carolina State	USA	1989	2	43	48	8.5	3.6	1.2	1.3	0.037000000000000005	0.133	0.175	0.51	0.086	1998-99
1048	Clar. Weatherspoon	MIA	28.0	200.66	120.20188	Southern Mississippi	USA	1992	1	9	49	8.1	5.0	0.7	2.9	0.094	0.191	0.19	0.607	0.065	1998-99
1049	Clifford Robinson	PHX	32.0	208.28	102.0582	Connecticut	USA	1989	2	36	50	16.4	4.5	2.6	6.2	0.045	0.10800000000000001	0.218	0.5589999999999999	0.128	1998-99
1050	Corey Beck	CHH	28.0	190.5	90.7184	Arkansas	USA	Undrafted	Undrafted	Undrafted	24	1.9	1.2	0.8	4.9	0.042	0.142	0.158	0.493	0.183	1998-99
1051	Charles Smith	LAC	23.0	193.04	87.996848	New Mexico	USA	1997	1	26	23	3.7	1.0	0.6	-15.4	0.025	0.069	0.17800000000000002	0.40399999999999997	0.071	1998-99
1052	Charles Shackleford	CHH	33.0	210.82	111.13004	North Carolina State	USA	1988	2	32	32	3.3	4.0	0.4	-5.4	0.142	0.264	0.16899999999999998	0.521	0.07	1998-99
1053	Charles R. Jones	CHI	23.0	190.5	81.64656	Long Island-Brooklyn	USA	Undrafted	Undrafted	Undrafted	29	3.7	1.4	1.4	-12.2	0.022000000000000002	0.087	0.163	0.40700000000000003	0.156	1998-99
1054	Charles Oakley	TOR	35.0	205.74	111.13004	Virginia Union	USA	1985	1	9	50	7.0	7.5	3.4	-0.4	0.068	0.204	0.129	0.479	0.171	1998-99
1055	Brandon Williams	SAS	24.0	198.12	97.52228000000001	Davidson	USA	Undrafted	Undrafted	Undrafted	3	0.7	0.3	0.0	-38.9	0.33299999999999996	0.0	0.187	0.568	0.0	1998-99
1056	Brent Barry	CHI	27.0	198.12	88.45044	Oregon State	USA	1995	1	15	37	11.1	3.9	3.1	-11.2	0.036000000000000004	0.111	0.18600000000000003	0.514	0.193	1998-99
1057	Brent Price	HOU	30.0	185.42	83.91452	Oklahoma	USA	1992	2	32	40	7.3	2.0	2.8	1.6	0.028999999999999998	0.08199999999999999	0.17	0.624	0.22699999999999998	1998-99
1058	Brevin Knight	CLE	23.0	177.8	78.471416	Stanford	USA	1997	1	16	39	9.6	3.4	7.7	1.1	0.017	0.11800000000000001	0.19	0.495	0.442	1998-99
1059	Brian Evans	MIN	25.0	203.2	99.79024	Indiana	USA	1996	1	27	16	2.1	1.2	0.9	-2.5	0.043	0.107	0.135	0.37200000000000005	0.188	1998-99
1060	Brian Grant	POR	27.0	205.74	115.212368	Xavier	USA	1994	1	8	48	11.5	9.8	1.4	8.4	0.138	0.222	0.174	0.5710000000000001	0.073	1998-99
1061	Brian Shaw	POR	33.0	198.12	90.7184	California-Santa Barbara	USA	1988	1	24	1	0.0	1.0	1.0	-31.2	0.0	0.25	0.154	0.0	0.33299999999999996	1998-99
1062	Brian Skinner	LAC	23.0	205.74	115.66596000000001	Baylor	USA	1998	1	22	21	4.1	2.5	0.0	0.5	0.085	0.152	0.182	0.503	0.006999999999999999	1998-99
1063	Bruce Bowen	BOS	28.0	200.66	90.7184	Cal State-Fullerton	USA	Undrafted	Undrafted	Undrafted	30	2.3	1.7	0.9	-3.9	0.032	0.086	0.10400000000000001	0.33799999999999997	0.092	1998-99
1064	Bruno Sundov	DAL	19.0	218.44	99.79024	None	Croatia	1998	2	35	3	1.3	0.0	0.3	-64.9	0.0	0.0	0.287	0.28600000000000003	0.14300000000000002	1998-99
1065	Corie Blount	CLE	30.0	208.28	109.769264	Cincinnati	USA	1993	1	25	34	2.9	4.4	0.4	2.7	0.127	0.196	0.126	0.40399999999999997	0.037000000000000005	1998-99
1066	Bryant Reeves	VAN	26.0	213.36	124.7378	Oklahoma State	USA	1995	1	6	25	10.8	5.5	1.5	-12.1	0.08199999999999999	0.149	0.228	0.449	0.099	1998-99
1067	Bryce Drew	HOU	24.0	190.5	83.91452	Valparaiso	USA	1998	1	16	34	3.5	0.9	1.5	-1.2	0.008	0.073	0.171	0.445	0.193	1998-99
1068	Bryon Russell	UTA	28.0	200.66	102.0582	Long Beach State	USA	1993	2	45	50	12.4	5.3	1.5	9.5	0.049	0.13	0.17	0.5720000000000001	0.07200000000000001	1998-99
1069	Calbert Cheaney	WAS	27.0	200.66	97.52228000000001	Indiana	USA	1993	1	6	50	7.7	2.8	1.5	-1.2	0.03	0.10400000000000001	0.179	0.433	0.096	1998-99
1070	Carl Herrera	DEN	32.0	205.74	102.0582	Houston	USA	1990	2	30	28	2.3	2.2	0.1	-7.8	0.085	0.147	0.14300000000000002	0.402	0.025	1998-99
1071	Carlos Rogers	POR	28.0	210.82	99.79024	Tennessee State	USA	1994	1	11	2	2.5	0.5	0.5	24.9	0.0	0.091	0.22899999999999998	0.665	0.2	1998-99
1072	Casey Shaw	PHI	23.0	210.82	117.93392	Toledo	USA	1998	2	37	9	0.2	0.3	0.0	-10.7	0.16699999999999998	0.0	0.28600000000000003	0.125	0.0	1998-99
1073	Cedric Ceballos	DAL	29.0	198.12	86.18248	Cal State-Fullerton	USA	1990	2	48	13	12.5	6.5	0.9	-8.5	0.066	0.193	0.244	0.504	0.07400000000000001	1998-99
1074	Cedric Henderson	CLE	24.0	200.66	102.0582	Memphis	USA	1997	2	44	50	9.1	3.9	2.3	-3.2	0.037000000000000005	0.121	0.18600000000000003	0.46	0.13699999999999998	1998-99
1075	Charles Barkley	HOU	36.0	198.12	114.30518400000001	Auburn	USA	1984	1	5	42	16.1	12.3	4.6	4.7	0.14	0.261	0.225	0.546	0.21600000000000003	1998-99
1076	Charles O'Bannon	DET	24.0	195.58	94.800728	UCLA	USA	1997	2	31	18	3.1	1.9	0.7	11.4	0.11699999999999999	0.10099999999999999	0.191	0.47	0.126	1998-99
1077	Bryant Stith	DEN	28.0	195.58	94.34713599999999	Virginia	USA	1992	1	13	46	7.0	2.3	1.8	-9.3	0.027999999999999997	0.077	0.139	0.498	0.113	1998-99
1078	Jahidi White	WAS	23.0	205.74	131.54168	Georgetown	USA	1998	2	43	20	2.5	2.9	0.1	-4.7	0.139	0.191	0.147	0.517	0.008	1998-99
1079	Kelvin Cato	POR	24.0	210.82	115.66596000000001	Iowa State	USA	1997	1	15	43	3.5	3.5	0.4	8.6	0.10400000000000001	0.195	0.154	0.47600000000000003	0.059000000000000004	1998-99
1080	Jamal Mashburn	MIA	26.0	203.2	109.315672	Kentucky	USA	1993	1	4	24	14.8	6.1	3.1	7.0	0.037000000000000005	0.162	0.23399999999999999	0.519	0.16399999999999998	1998-99
1081	Rod Strickland	WAS	32.0	190.5	83.91452	DePaul	USA	1988	1	19	44	15.7	4.8	9.9	-1.5	0.039	0.11199999999999999	0.23600000000000002	0.488	0.43799999999999994	1998-99
1082	Rodney Rogers	LAC	28.0	200.66	115.66596000000001	Wake Forest	USA	1993	1	9	47	7.4	3.8	1.6	-11.5	0.073	0.14800000000000002	0.192	0.51	0.14800000000000002	1998-99
1083	Rodrick Rhodes	VAN	25.0	198.12	102.0582	Southern California	USA	1997	1	24	13	3.3	1.3	0.8	-28.3	0.06	0.06	0.235	0.341	0.16399999999999998	1998-99
1084	Ron Harper	CHI	35.0	198.12	97.975872	Miami (OH)	USA	1986	1	8	35	11.2	5.1	3.3	-4.8	0.05	0.149	0.214	0.451	0.19699999999999998	1998-99
1085	Ron Mercer	BOS	23.0	200.66	95.25432	Kentucky	USA	1997	1	6	41	17.0	3.8	2.5	-5.9	0.026000000000000002	0.091	0.24600000000000002	0.46299999999999997	0.12	1998-99
1086	Rony Seikaly	NJN	34.0	210.82	114.758776	Syracuse	USA	1988	1	9	9	1.7	2.3	0.2	-26.5	0.055	0.242	0.18899999999999997	0.26899999999999996	0.049	1998-99
1087	Roshown McLeod	ATL	23.0	203.2	99.79024	Duke	USA	1998	1	20	34	4.8	1.5	0.4	-5.9	0.042	0.131	0.276	0.44299999999999995	0.09	1998-99
1088	Ruben Patterson	LAL	23.0	198.12	102.965384	Cincinnati	USA	1998	2	31	24	2.7	1.3	0.1	-4.0	0.13	0.107	0.22899999999999998	0.503	0.024	1998-99
1089	Rusty LaRue	CHI	25.0	190.5	86.18248	Wake Forest	USA	Undrafted	Undrafted	Undrafted	43	4.7	1.3	1.5	-10.1	0.013999999999999999	0.081	0.168	0.452	0.157	1998-99
1090	Ryan Stack	CLE	23.0	210.82	97.52228000000001	South Carolina	USA	1998	2	48	18	2.6	1.9	0.3	-19.4	0.11699999999999999	0.094	0.14	0.513	0.045	1998-99
1091	Sam Cassell	MIL	29.0	190.5	83.91452	Florida State	USA	1993	1	24	8	15.9	1.9	4.5	9.7	0.027999999999999997	0.057	0.29600000000000004	0.552	0.33	1998-99
1092	Sam Jacobson	LAL	23.0	193.04	97.52228000000001	Minnesota	USA	1998	1	26	2	4.0	1.5	0.0	26.0	0.0	0.214	0.24	0.68	0.0	1998-99
1093	Robert Traylor	MIL	22.0	203.2	128.820128	Michigan	USA	1998	1	6	49	5.3	3.7	0.8	6.9	0.129	0.158	0.16699999999999998	0.5479999999999999	0.07200000000000001	1998-99
1094	Sam Mack	HOU	29.0	200.66	99.79024	Houston	USA	Undrafted	Undrafted	Undrafted	44	10.7	2.2	1.3	-2.8	0.015	0.086	0.19	0.5760000000000001	0.094	1998-99
1095	Sam Perkins	IND	38.0	205.74	117.93392	North Carolina	USA	1984	1	4	48	5.0	2.9	0.5	2.3	0.054000000000000006	0.16699999999999998	0.154	0.526	0.057	1998-99
1096	Samaki Walker	DAL	23.0	205.74	117.02673600000001	Louisville	USA	1996	1	9	39	5.9	3.7	0.2	-12.4	0.08800000000000001	0.188	0.221	0.491	0.021	1998-99
1097	Scott Burrell	NJN	28.0	200.66	98.88305600000001	Connecticut	USA	1993	1	20	32	6.6	3.7	1.4	-1.4	0.048	0.145	0.155	0.46799999999999997	0.111	1998-99
1098	Scott Williams	MIL	31.0	208.28	104.32616	North Carolina	USA	Undrafted	Undrafted	Undrafted	7	2.0	2.0	0.1	-16.1	0.065	0.21600000000000003	0.243	0.349	0.048	1998-99
1099	Scottie Pippen	HOU	33.0	200.66	103.418976	Central Arkansas	USA	1987	1	5	50	14.5	6.5	5.9	1.6	0.04	0.141	0.19899999999999998	0.53	0.248	1998-99
1100	Sean Elliott	SAS	31.0	203.2	99.79024	Arizona	USA	1989	1	3	50	11.2	4.3	2.3	6.2	0.027000000000000003	0.124	0.198	0.493	0.132	1998-99
1101	Sean Marks	TOR	23.0	208.28	113.398	California	New Zealand	1998	2	44	8	1.4	0.1	0.0	-42.6	0.0	0.055999999999999994	0.204	0.619	0.0	1998-99
1102	Sean Rooks	LAL	29.0	208.28	117.93392	Arizona	USA	1992	2	30	36	2.7	2.0	0.3	-7.6	0.111	0.156	0.172	0.489	0.051	1998-99
1103	Jalen Rose	IND	26.0	203.2	95.25432	Michigan	USA	1994	1	13	49	11.1	3.1	1.9	4.8	0.033	0.11800000000000001	0.244	0.479	0.147	1998-99
1104	Shandon Anderson	UTA	25.0	198.12	95.25432	Georgia	USA	1996	2	54	50	8.5	2.6	1.1	2.0	0.059000000000000004	0.09	0.215	0.511	0.105	1998-99
1105	Shaquille O'Neal	LAL	27.0	215.9	142.88148	Louisiana State	USA	1992	1	1	49	26.3	10.7	2.3	6.4	0.135	0.22699999999999998	0.325	0.584	0.132	1998-99
1106	Shareef Abdur-Rahim	VAN	22.0	205.74	104.32616	California	USA	1996	1	3	50	23.0	7.5	3.4	-9.7	0.066	0.154	0.28800000000000003	0.53	0.174	1998-99
1107	Sam Mitchell	MIN	35.0	200.66	97.52228000000001	Mercer	USA	1985	3	54	50	11.2	3.6	2.0	-0.5	0.042	0.115	0.20800000000000002	0.47200000000000003	0.124	1998-99
1108	Shawn Bradley	DAL	27.0	228.6	119.294696	Brigham Young	USA	1993	1	2	49	8.6	8.0	0.8	5.4	0.114	0.226	0.16399999999999998	0.527	0.051	1998-99
1109	Robert Pack	DAL	30.0	187.96	86.18248	Southern California	USA	Undrafted	Undrafted	Undrafted	25	8.9	1.4	3.2	-8.5	0.021	0.062	0.252	0.522	0.33299999999999996	1998-99
1110	Rik Smits	IND	32.0	223.52	120.20188	Marist	USA	1988	1	2	49	14.9	5.6	1.1	6.6	0.07200000000000001	0.179	0.28800000000000003	0.527	0.077	1998-99
1111	Pat Garrity	PHX	22.0	205.74	107.95489599999999	Notre Dame	USA	1998	1	19	39	5.6	1.9	0.5	3.2	0.057999999999999996	0.107	0.185	0.557	0.055	1998-99
1112	Patrick Ewing	NYK	36.0	213.36	115.66596000000001	Georgetown	Jamaica	1985	1	1	38	17.3	9.9	1.1	1.8	0.068	0.24600000000000002	0.28	0.491	0.068	1998-99
1113	Paul Grant	MIL	25.0	213.36	111.13004	Wisconsin	USA	1997	1	20	6	0.7	0.2	0.0	-28.8	0.067	0.0	0.23	0.33299999999999996	0.0	1998-99
1114	Paul Pierce	BOS	21.0	200.66	99.79024	Kansas	USA	1998	1	10	48	16.5	6.4	2.4	-2.0	0.079	0.134	0.23199999999999998	0.54	0.121	1998-99
1115	Peja Stojakovic	SAC	22.0	205.74	103.872568	None	Serbia and Montenegro	1996	1	14	48	8.4	3.0	1.5	1.3	0.045	0.10800000000000001	0.195	0.496	0.115	1998-99
1116	Pete Chilcutt	VAN	30.0	208.28	108.86208	North Carolina	USA	1991	1	27	46	3.6	2.5	0.7	-6.3	0.049	0.14800000000000002	0.138	0.462	0.07200000000000001	1998-99
1117	Peter Aluma	SAC	26.0	208.28	117.93392	Liberty	USA	Undrafted	Undrafted	Undrafted	2	1.0	1.0	0.0	-65.1	0.125	0.125	0.218	0.5	0.0	1998-99
1118	Pooh Richardson	LAC	33.0	185.42	81.64656	UCLA	USA	1989	1	10	11	2.5	1.2	2.7	-14.1	0.008	0.114	0.155	0.371	0.395	1998-99
1119	Popeye Jones	BOS	29.0	203.2	110.22285600000001	Murray State	USA	1992	2	41	18	3.0	2.9	0.8	5.0	0.145	0.14	0.134	0.462	0.105	1998-99
1120	Raef LaFrentz	DEN	23.0	210.82	108.86208	Kansas	USA	1998	1	3	12	13.8	7.6	0.7	-7.9	0.09300000000000001	0.184	0.182	0.5529999999999999	0.038	1998-99
1121	Randell Jackson	WAS	23.0	210.82	97.52228000000001	Florida State	USA	1999	Undrafted	Undrafted	27	4.2	2.0	0.3	-9.6	0.11599999999999999	0.10099999999999999	0.23800000000000002	0.467	0.055999999999999994	1998-99
1122	Randy Brown	CHI	31.0	187.96	86.636072	New Mexico State	USA	1991	2	31	39	8.8	3.4	3.8	-9.6	0.025	0.111	0.182	0.47100000000000003	0.256	1998-99
1123	Robert Horry	LAL	28.0	208.28	106.59411999999999	Alabama	USA	1992	1	11	38	4.9	4.0	1.5	9.0	0.091	0.14800000000000002	0.13	0.565	0.11199999999999999	1998-99
1124	Randy Livingston	PHX	24.0	193.04	94.800728	Louisiana State	USA	1996	2	42	1	12.0	2.0	3.0	16.8	0.0	0.095	0.22	0.6759999999999999	0.25	1998-99
1125	Rasheed Wallace	POR	24.0	210.82	102.0582	North Carolina	USA	1995	1	4	49	12.8	4.9	1.2	10.6	0.05	0.145	0.20600000000000002	0.5660000000000001	0.076	1998-99
1126	Rasho Nesterovic	MIN	23.0	213.36	112.490816	None	Slovenia	1998	1	17	2	4.0	4.0	0.5	2.9	0.086	0.25	0.187	0.311	0.045	1998-99
1127	Ray Allen	MIL	23.0	195.58	92.98635999999999	Connecticut	USA	1996	1	5	50	17.1	4.2	3.6	4.4	0.04	0.109	0.24100000000000002	0.564	0.183	1998-99
1128	Reggie Jordan	MIN	31.0	193.04	88.45044	New Mexico State	USA	Undrafted	Undrafted	Undrafted	27	1.9	2.2	1.5	3.0	0.09	0.14	0.124	0.361	0.19399999999999998	1998-99
1129	Reggie Miller	IND	33.0	200.66	83.91452	UCLA	USA	1987	1	11	50	18.4	2.7	2.2	6.0	0.017	0.069	0.228	0.59	0.109	1998-99
1130	Reggie Slater	TOR	28.0	200.66	115.66596000000001	Wyoming	USA	Undrafted	Undrafted	Undrafted	30	3.8	2.3	0.2	-7.2	0.14300000000000002	0.155	0.235	0.486	0.037000000000000005	1998-99
1131	Rex Chapman	PHX	31.0	193.04	88.45044	Kentucky	USA	1988	1	8	38	12.1	2.7	2.9	4.3	0.011000000000000001	0.091	0.215	0.46	0.149	1998-99
1132	Rex Walters	MIA	29.0	193.04	88.45044	Kansas	USA	1993	1	16	33	3.1	1.5	1.8	3.4	0.026000000000000002	0.086	0.134	0.47600000000000003	0.191	1998-99
1133	Rick Brunson	NYK	27.0	193.04	86.18248	Temple	USA	Undrafted	Undrafted	Undrafted	17	1.0	0.6	1.1	13.5	0.034	0.111	0.2	0.294	0.33299999999999996	1998-99
1134	Rick Fox	LAL	29.0	200.66	109.769264	North Carolina	Canada	1991	1	24	44	9.0	2.0	2.0	4.2	0.033	0.078	0.20199999999999999	0.534	0.16	1998-99
1135	Rick Mahorn	PHI	40.0	208.28	117.93392	Hampton	USA	1980	2	35	16	0.8	1.4	0.1	-12.2	0.061	0.17	0.099	0.302	0.024	1998-99
1136	Ricky Davis	CHH	19.0	200.66	88.45044	Iowa	USA	1998	1	21	46	4.5	1.8	1.3	0.2	0.09	0.091	0.233	0.462	0.18600000000000003	1998-99
1137	Rashard Lewis	SEA	19.0	208.28	97.52228000000001	None	USA	1998	2	32	20	2.4	1.3	0.2	-13.5	0.085	0.085	0.22	0.40399999999999997	0.047	1998-99
1138	P.J. Brown	MIA	29.0	210.82	108.86208	Louisiana Tech	USA	1992	2	29	50	11.4	6.9	1.3	8.3	0.092	0.162	0.187	0.527	0.075	1998-99
1139	Shawn Kemp	CLE	29.0	208.28	127.00576000000001	Trinity Valley Community College	USA	1989	1	17	42	20.5	9.2	2.4	0.5	0.114	0.218	0.281	0.578	0.14	1998-99
1140	Sherman Douglas	LAC	32.0	185.42	88.45044	Syracuse	USA	1989	2	28	30	8.2	1.9	4.1	-10.4	0.021	0.064	0.171	0.48	0.248	1998-99
1141	Tracy Murray	WAS	27.0	200.66	103.418976	UCLA	USA	1992	1	18	36	6.5	2.3	0.8	-5.9	0.028999999999999998	0.12	0.19699999999999998	0.456	0.07	1998-99
1142	Travis Best	IND	26.0	180.34	82.553744	Georgia Tech	USA	1995	1	23	49	7.1	1.6	3.4	2.2	0.022000000000000002	0.073	0.188	0.507	0.308	1998-99
1143	Travis Knight	LAL	24.0	213.36	106.59411999999999	Connecticut	USA	1996	1	29	37	4.2	3.5	0.8	0.9	0.077	0.195	0.15	0.546	0.087	1998-99
1144	Travis Williams	CHH	30.0	198.12	97.52228000000001	South Carolina State	USA	Undrafted	Undrafted	Undrafted	8	1.9	2.4	0.3	-21.5	0.095	0.217	0.14800000000000002	0.508	0.071	1998-99
1145	Trevor Winter	MIN	25.0	213.36	124.7378	Minnesota	USA	Undrafted	Undrafted	Undrafted	1	0.0	3.0	0.0	-21.3	0.1	0.5	0.0	0.0	0.0	1998-99
1146	Troy Hudson	LAC	23.0	185.42	77.11064	Southern Illinois	USA	Undrafted	Undrafted	Undrafted	25	6.8	2.2	3.7	-7.4	0.032	0.094	0.17600000000000002	0.507	0.28600000000000003	1998-99
1147	Tyrone Corbin	ATL	36.0	198.12	102.0582	DePaul	USA	1985	2	35	47	7.5	3.1	0.9	3.6	0.04	0.12	0.179	0.47700000000000004	0.08	1998-99
1148	Tyrone Hill	PHI	31.0	205.74	113.398	Xavier	USA	1990	1	11	38	8.6	7.6	0.9	0.0	0.11599999999999999	0.188	0.165	0.48700000000000004	0.055999999999999994	1998-99
1149	Tyrone Nesby	LAC	23.0	198.12	102.0582	Nevada-Las Vegas	USA	Undrafted	Undrafted	Undrafted	50	10.1	3.5	1.6	-6.4	0.049	0.115	0.183	0.5429999999999999	0.109	1998-99
1150	Tyronn Lue	LAL	22.0	182.88	79.3786	Nebraska	USA	1998	1	23	15	5.0	0.3	1.7	1.7	0.006	0.025	0.19899999999999998	0.505	0.207	1998-99
1151	Tyson Wheeler	DEN	23.0	177.8	74.84268	Rhode Island	USA	1998	2	47	1	4.0	0.0	2.0	62.2	0.0	0.0	0.32	1.064	0.667	1998-99
1152	Vernon Maxwell	SAC	33.0	193.04	86.18248	Florida	USA	1988	2	47	46	10.7	1.8	1.7	2.8	0.013999999999999999	0.078	0.23399999999999999	0.522	0.129	1998-99
1153	Tracy McGrady	TOR	20.0	203.2	95.25432	None	USA	1997	1	9	49	9.3	5.7	2.3	-1.5	0.12300000000000001	0.16899999999999998	0.214	0.504	0.187	1998-99
1154	Vin Baker	SEA	27.0	210.82	113.398	Hartford	USA	1993	1	8	34	13.8	6.2	1.6	2.4	0.08800000000000001	0.125	0.233	0.461	0.086	1998-99
1155	Vinny Del Negro	MIL	32.0	193.04	83.91452	North Carolina State	USA	1988	2	29	48	5.9	2.1	3.6	-0.2	0.015	0.098	0.154	0.48100000000000004	0.26899999999999996	1998-99
1156	Vitaly Potapenko	BOS	24.0	208.28	127.00576000000001	Wright State	Ukraine	1996	1	12	50	10.0	6.6	1.5	-0.4	0.099	0.191	0.195	0.52	0.095	1998-99
1157	Vlade Divac	SAC	31.0	215.9	117.93392	None	Serbia and Montenegro	1989	1	26	50	14.3	10.0	4.3	1.2	0.08199999999999999	0.21	0.19399999999999998	0.5329999999999999	0.19	1998-99
1158	Vladimir Stepania	SEA	23.0	213.36	107.047712	None	Georgia	1998	1	27	23	5.5	3.3	0.5	-6.2	0.10099999999999999	0.166	0.244	0.445	0.065	1998-99
1159	Voshon Lenard	MIA	26.0	193.04	92.98635999999999	Minnesota	USA	1994	2	46	12	6.8	1.3	0.8	-13.5	0.027000000000000003	0.08800000000000001	0.24100000000000002	0.489	0.115	1998-99
1160	Walt Williams	POR	29.0	203.2	104.32616	Maryland	USA	1992	1	7	48	9.3	3.0	1.7	9.8	0.040999999999999995	0.113	0.196	0.5660000000000001	0.132	1998-99
1161	Walter McCarty	BOS	25.0	208.28	104.32616	Kentucky	USA	1996	1	19	32	5.7	3.6	1.3	1.2	0.059000000000000004	0.133	0.161	0.44799999999999995	0.09300000000000001	1998-99
1162	Wesley Person	CLE	28.0	198.12	88.45044	Auburn	USA	1994	1	23	45	11.2	3.2	1.8	-3.7	0.018000000000000002	0.115	0.17800000000000002	0.546	0.111	1998-99
1163	Will Perdue	SAS	33.0	213.36	108.86208	Vanderbilt	USA	1988	1	11	37	2.4	3.7	0.5	5.6	0.096	0.245	0.098	0.63	0.064	1998-99
1164	William Cunningham	NJN	25.0	210.82	108.86208	Temple	USA	Undrafted	Undrafted	Undrafted	16	0.4	1.8	0.1	-14.3	0.08	0.10400000000000001	0.067	0.159	0.009000000000000001	1998-99
1165	Willie Burton	CHH	31.0	203.2	95.25432	Minnesota	USA	1990	1	9	3	1.3	2.0	0.0	7.2	0.308	0.133	0.231	0.228	0.0	1998-99
1166	Zydrunas Ilgauskas	CLE	24.0	220.98	117.93392	None	Lithuania	1996	1	20	5	15.2	8.8	0.8	-4.6	0.127	0.21600000000000003	0.218	0.541	0.05	1998-99
1167	Vince Carter	TOR	22.0	200.66	97.52228000000001	North Carolina	USA	1998	1	5	50	18.3	5.7	3.0	1.2	0.061	0.127	0.257	0.516	0.16399999999999998	1998-99
1168	Shawn Respert	PHX	27.0	185.42	88.45044	Michigan State	USA	1995	1	8	12	3.1	1.1	0.7	-1.4	0.023	0.11599999999999999	0.218	0.45799999999999996	0.17	1998-99
1169	Tony Massenburg	VAN	31.0	205.74	113.398	Maryland	USA	1990	2	43	43	11.2	6.0	0.5	-9.8	0.086	0.184	0.20800000000000002	0.527	0.039	1998-99
1170	Tony Battie	BOS	23.0	210.82	108.86208	Texas Tech	USA	1997	1	5	50	6.7	6.0	1.1	1.2	0.096	0.209	0.14300000000000002	0.541	0.077	1998-99
1171	Stacey Augmon	POR	30.0	203.2	92.98635999999999	Nevada-Las Vegas	USA	1991	1	9	48	4.3	2.6	1.2	8.6	0.066	0.10099999999999999	0.128	0.501	0.109	1998-99
1172	Stanley Roberts	HOU	29.0	213.36	131.54168	Louisiana State	USA	1991	1	23	6	2.3	1.8	0.0	26.5	0.16699999999999998	0.212	0.304	0.424	0.0	1998-99
1173	Stephon Marbury	NJN	22.0	187.96	81.64656	Georgia Tech	USA	1996	1	4	49	21.3	2.9	8.9	2.4	0.02	0.067	0.271	0.519	0.41100000000000003	1998-99
1174	Steve Henson	DET	31.0	180.34	80.28578399999998	Kansas State	USA	1990	2	44	4	1.0	0.0	0.8	1.0	0.0	0.0	0.111	0.6940000000000001	0.3	1998-99
1175	Steve Kerr	SAS	33.0	190.5	82.10015200000001	Arizona	USA	1988	2	50	44	4.4	1.0	1.1	6.3	0.01	0.055	0.134	0.507	0.111	1998-99
1176	Steve Nash	DAL	25.0	190.5	88.45044	Santa Clara	Canada	1996	1	15	40	7.9	2.9	5.5	-1.0	0.027999999999999997	0.073	0.151	0.47100000000000003	0.26899999999999996	1998-99
1177	Steven Smith	ATL	30.0	203.2	97.52228000000001	Michigan State	USA	1991	1	5	36	18.7	4.2	3.3	9.8	0.047	0.086	0.265	0.526	0.17800000000000002	1998-99
1178	Stojko Vrankovic	LAC	35.0	218.44	117.93392	None	USA	Undrafted	Undrafted	Undrafted	2	1.0	3.0	0.0	-56.2	0.267	0.222	0.14	0.25	0.0	1998-99
1179	Tariq Abdul-Wahad	SAC	24.0	198.12	101.151016	San Jose State	France	1997	1	11	49	9.3	3.8	1.0	-2.7	0.062	0.098	0.188	0.486	0.062	1998-99
1180	Terrell Brandon	MIN	29.0	180.34	78.471416	Oregon	USA	1991	1	11	36	13.9	3.7	8.6	1.3	0.024	0.109	0.22899999999999998	0.46299999999999997	0.41100000000000003	1998-99
1181	Terry Cummings	GSW	38.0	205.74	113.398	DePaul	USA	1982	1	2	50	9.1	5.1	1.2	-4.6	0.099	0.179	0.231	0.479	0.107	1998-99
1182	Terry Davis	WAS	32.0	205.74	102.0582	Virginia Union	USA	Undrafted	Undrafted	Undrafted	37	3.4	3.8	0.3	-1.4	0.10099999999999999	0.19899999999999998	0.102	0.579	0.026000000000000002	1998-99
1183	Tony Delk	GSW	25.0	187.96	87.089664	Kentucky	USA	1996	1	16	36	6.8	1.5	2.6	-10.9	0.017	0.07	0.22699999999999998	0.433	0.276	1998-99
1184	Terry Dehere	VAN	27.0	193.04	86.18248	Seton Hall	USA	1993	1	13	26	3.2	0.9	1.0	-12.6	0.027000000000000003	0.067	0.165	0.47100000000000003	0.171	1998-99
1185	Terry Porter	MIA	36.0	190.5	88.45044	Wisconsin-Stevens Point	USA	1985	1	24	50	10.5	2.8	2.9	4.4	0.013000000000000001	0.106	0.187	0.603	0.212	1998-99
1186	Theo Ratliff	PHI	26.0	208.28	102.0582	Wyoming	USA	1995	1	18	50	11.2	8.1	0.6	2.0	0.098	0.19699999999999998	0.174	0.539	0.033	1998-99
1187	Thurl Bailey	UTA	38.0	210.82	112.037224	North Carolina State	USA	1983	1	7	43	4.2	2.2	0.6	2.7	0.085	0.132	0.19	0.47600000000000003	0.09300000000000001	1998-99
1188	Tim Duncan	SAS	23.0	213.36	112.490816	Wake Forest	US Virgin Islands	1997	1	1	50	21.7	11.4	2.4	10.1	0.098	0.221	0.27399999999999997	0.541	0.11699999999999999	1998-99
1189	Tim Hardaway	MIA	32.0	182.88	88.45044	Texas-El Paso	USA	1989	1	14	48	17.4	3.2	7.3	7.2	0.011000000000000001	0.08800000000000001	0.263	0.511	0.38299999999999995	1998-99
1190	Tim Legler	WAS	32.0	193.04	99.79024	La Salle	USA	Undrafted	Undrafted	Undrafted	30	4.0	1.3	0.7	-4.2	0.023	0.095	0.154	0.506	0.091	1998-99
1191	Tim Thomas	MIL	22.0	208.28	104.32616	Villanova	USA	1997	1	7	50	7.2	2.5	0.9	-3.4	0.07400000000000001	0.11800000000000001	0.212	0.545	0.1	1998-99
1192	Toby Bailey	PHX	23.0	198.12	96.615096	UCLA	USA	1998	2	45	27	2.9	2.0	0.5	-7.3	0.10099999999999999	0.146	0.185	0.425	0.083	1998-99
1193	Todd Fuller	UTA	24.0	210.82	115.66596000000001	North Carolina State	USA	1996	1	11	42	3.4	2.4	0.1	-1.5	0.077	0.183	0.175	0.486	0.023	1998-99
1194	Tom Gugliotta	PHX	29.0	208.28	108.86208	North Carolina State	USA	1992	1	6	43	17.0	8.9	2.8	4.9	0.095	0.188	0.222	0.545	0.134	1998-99
1195	Tom Hammonds	MIN	32.0	205.74	102.0582	Georgia Tech	USA	1989	1	9	49	4.3	2.8	0.4	-1.2	0.083	0.142	0.154	0.5	0.047	1998-99
1196	Toni Kukoc	CHI	30.0	210.82	105.23334399999999	None	Croatia	1990	2	29	44	18.8	7.0	5.3	-5.1	0.044000000000000004	0.179	0.275	0.491	0.305	1998-99
1197	Terry Mills	MIA	31.0	208.28	104.32616	Michigan	USA	1990	1	16	1	9.0	4.0	0.0	-13.9	0.158	0.053	0.191	0.507	0.0	1998-99
1198	Otis Thorpe	WAS	36.0	208.28	111.58363200000001	Providence	USA	1984	1	9	49	11.3	6.8	2.1	-3.8	0.07400000000000001	0.18600000000000003	0.175	0.569	0.111	1998-99
1199	Shammond Williams	ATL	24.0	185.42	91.171992	North Carolina	USA	1998	2	34	2	1.5	0.0	0.5	-42.9	0.0	0.0	0.294	0.5429999999999999	1.0	1998-99
1200	Oliver Miller	SAC	29.0	205.74	147.4174	Arkansas	USA	1992	1	22	4	2.5	2.0	0.0	-18.8	0.19399999999999998	0.038	0.177	0.455	0.0	1998-99
1201	John Stockton	UTA	37.0	185.42	79.3786	Gonzaga	USA	1984	1	16	50	11.1	2.9	7.5	11.2	0.028999999999999998	0.092	0.20199999999999999	0.5710000000000001	0.457	1998-99
1202	John Thomas	TOR	23.0	205.74	120.20188	Minnesota	USA	1997	1	25	39	4.3	3.4	0.4	6.0	0.133	0.13	0.127	0.586	0.042	1998-99
1203	John Wallace	TOR	25.0	205.74	102.0582	Syracuse	USA	1996	1	18	48	8.6	3.6	1.0	-4.3	0.078	0.16	0.276	0.489	0.113	1998-99
1204	Johnny Newman	CLE	35.0	200.66	95.25432	Richmond	USA	1986	2	29	50	6.1	1.5	0.8	-1.2	0.022000000000000002	0.084	0.17600000000000002	0.526	0.087	1998-99
1205	Johnny Taylor	DEN	25.0	205.74	99.79024	Tennessee-Chattanooga	USA	1997	1	17	36	5.8	2.8	0.7	-4.0	0.046	0.11699999999999999	0.154	0.49700000000000005	0.055	1998-99
1206	Jon Barry	SAC	29.0	195.58	95.25432	Georgia Tech	USA	1992	1	21	43	5.0	2.2	2.6	6.0	0.038	0.099	0.133	0.609	0.226	1998-99
1207	Jonathan Kerner	ORL	25.0	210.82	111.13004	East Carolina	USA	Undrafted	Undrafted	Undrafted	1	0.0	0.0	0.0	1.3	0.0	0.0	0.09300000000000001	0.0	0.0	1998-99
1208	Jud Buechler	DET	31.0	198.12	103.418976	Arizona	USA	1990	2	38	50	5.5	2.7	1.1	1.9	0.032	0.122	0.11900000000000001	0.5529999999999999	0.09699999999999999	1998-99
1209	Othella Harrington	HOU	25.0	205.74	106.59411999999999	Georgetown	USA	1996	2	30	41	9.8	6.0	0.4	3.0	0.10400000000000001	0.205	0.218	0.5589999999999999	0.031	1998-99
1210	Juwan Howard	WAS	26.0	205.74	113.398	Michigan	USA	1994	1	5	36	19.0	8.2	3.0	-2.5	0.07400000000000001	0.17	0.248	0.511	0.14400000000000002	1998-99
1211	Karl Malone	UTA	35.0	205.74	116.119552	Louisiana Tech	USA	1985	1	13	49	23.8	9.4	4.1	9.9	0.079	0.218	0.305	0.5770000000000001	0.22	1998-99
1212	Keith Askins	MIA	31.0	203.2	97.52228000000001	Alabama	USA	Undrafted	Undrafted	Undrafted	33	1.6	1.3	0.3	9.6	0.028999999999999998	0.09	0.092	0.40399999999999997	0.038	1998-99
1213	John Starks	GSW	33.0	195.58	83.91452	Oklahoma State	USA	Undrafted	Undrafted	Undrafted	50	13.8	3.3	4.7	-2.9	0.02	0.086	0.225	0.447	0.245	1998-99
1214	Keith Booth	CHI	24.0	198.12	102.511792	Maryland	USA	1997	1	28	39	3.1	2.4	1.0	-18.3	0.067	0.19399999999999998	0.22699999999999998	0.354	0.172	1998-99
1215	Keith Van Horn	NJN	23.0	208.28	113.398	Utah	USA	1997	1	2	42	21.8	8.5	1.5	-4.1	0.076	0.18	0.28300000000000003	0.519	0.08199999999999999	1998-99
1216	Kelly McCarty	DEN	23.0	200.66	90.7184	Southern Mississippi	USA	Undrafted	Undrafted	Undrafted	2	2.0	1.5	0.0	6.4	0.33299999999999996	0.071	0.38799999999999996	0.667	0.0	1998-99
1217	Kendall Gill	NJN	31.0	195.58	97.975872	Illinois	USA	1990	1	5	50	11.7	4.9	2.4	-5.3	0.039	0.132	0.2	0.441	0.135	1998-99
1218	Kenny Anderson	BOS	28.0	185.42	76.203456	Georgia Tech	USA	1991	1	2	34	12.1	3.0	5.7	-6.4	0.025	0.092	0.205	0.513	0.316	1998-99
1219	Keon Clark	DEN	24.0	210.82	99.79024	Nevada-Las Vegas	USA	1998	1	13	28	3.3	3.4	0.4	-3.0	0.106	0.18100000000000002	0.133	0.483	0.044000000000000004	1998-99
1220	Kerry Kittles	NJN	25.0	195.58	81.19296800000001	Villanova	USA	1996	1	8	46	12.9	4.2	2.5	-8.7	0.034	0.10400000000000001	0.203	0.446	0.13	1998-99
1221	Kevin Garnett	MIN	23.0	210.82	99.79024	None	USA	1995	1	5	47	20.8	10.4	4.3	2.3	0.09699999999999999	0.21899999999999997	0.278	0.493	0.20600000000000002	1998-99
1222	Kevin Ollie	ORL	26.0	193.04	88.45044	Connecticut	USA	Undrafted	Undrafted	Undrafted	8	1.6	0.9	0.4	-8.6	0.0	0.111	0.12	0.381	0.065	1998-99
1223	Kevin Willis	TOR	36.0	213.36	111.13004	Michigan State	USA	1984	1	11	42	12.0	8.3	1.6	-3.6	0.102	0.231	0.228	0.489	0.107	1998-99
1224	Khalid Reeves	DET	26.0	190.5	90.264808	Arizona	USA	1994	1	12	11	2.3	0.6	1.0	0.3	0.027000000000000003	0.047	0.13699999999999998	0.46	0.18	1998-99
1225	Kobe Bryant	LAL	20.0	200.66	97.52228000000001	None	USA	1996	1	13	50	19.9	5.3	3.8	2.8	0.033	0.128	0.254	0.5489999999999999	0.17600000000000002	1998-99
1226	Korleone Young	DET	20.0	200.66	96.615096	None	USA	1998	2	40	3	4.3	1.3	0.3	26.9	0.14300000000000002	0.154	0.341	0.597	0.125	1998-99
1227	Keith Closs	LAC	23.0	220.98	96.16150400000001	Central Connecticut State	USA	Undrafted	Undrafted	Undrafted	15	2.1	1.7	0.0	-9.8	0.067	0.29	0.17	0.584	0.0	1998-99
1228	Kornel David	CHI	27.0	205.74	106.59411999999999	None	USA	Undrafted	Undrafted	Undrafted	50	6.2	3.5	0.8	-15.2	0.08800000000000001	0.142	0.175	0.528	0.087	1998-99
1229	John Crotty	SEA	29.0	187.96	87.996848	Virginia	USA	Undrafted	Undrafted	Undrafted	27	5.9	1.1	2.3	-7.8	0.026000000000000002	0.068	0.212	0.545	0.28300000000000003	1998-99
1230	Joe Wolf	CHH	34.0	210.82	104.32616	North Carolina	USA	1987	1	13	3	0.0	0.3	0.0	-49.0	0.0	0.111	0.08800000000000001	0.0	0.0	1998-99
1231	James Cotton	SEA	23.0	195.58	99.79024	Long Beach State	USA	1997	2	32	10	2.5	1.0	0.0	-34.0	0.033	0.129	0.214	0.48200000000000004	0.0	1998-99
1232	James Robinson	MIN	28.0	187.96	81.64656	Alabama	USA	1993	1	21	31	5.9	2.0	1.8	-9.5	0.037000000000000005	0.115	0.213	0.451	0.204	1998-99
1233	Jamie Feick	NJN	24.0	203.2	115.66596000000001	Michigan State	USA	1996	2	48	28	6.3	10.3	0.9	-0.5	0.139	0.253	0.10099999999999999	0.552	0.042	1998-99
1234	Jamie Watson	MIA	27.0	200.66	86.18248	South Carolina	USA	1994	2	47	3	0.7	0.3	0.3	32.6	0.0	0.045	0.09	0.5	0.111	1998-99
1235	Jaren Jackson	SAS	31.0	198.12	97.52228000000001	Georgetown	USA	Undrafted	Undrafted	Undrafted	47	6.4	2.1	1.0	12.3	0.028999999999999998	0.09699999999999999	0.18100000000000002	0.5	0.099	1998-99
1236	Jason Caffey	GSW	26.0	203.2	116.119552	Alabama	USA	1995	1	20	35	8.8	5.9	0.5	-5.1	0.096	0.162	0.20800000000000002	0.48100000000000004	0.037000000000000005	1998-99
1237	Jason Kidd	PHX	26.0	193.04	96.16150400000001	California	USA	1994	1	2	50	16.9	6.8	10.8	6.5	0.048	0.146	0.213	0.527	0.431	1998-99
1238	Jason Sasser	VAN	25.0	200.66	102.0582	Texas Tech	USA	1996	2	41	6	1.8	1.2	0.3	-10.4	0.061	0.192	0.177	0.46299999999999997	0.1	1998-99
1239	Jason Williams	SAC	23.0	185.42	86.18248	Florida	USA	1998	1	7	50	12.8	3.1	6.0	-1.4	0.008	0.08	0.18600000000000003	0.483	0.243	1998-99
1240	Jayson Williams	NJN	31.0	205.74	108.86208	St. John's (NY)	USA	1990	1	21	30	8.1	12.0	1.1	-5.7	0.15	0.239	0.13	0.474	0.054000000000000006	1998-99
1241	Jeff Hornacek	UTA	36.0	193.04	86.18248	Iowa State	USA	1986	2	46	48	12.2	3.3	4.0	11.6	0.03	0.099	0.196	0.575	0.231	1998-99
1242	Jeff McInnis	WAS	24.0	193.04	86.18248	North Carolina	USA	1996	2	37	35	3.7	0.6	2.1	-8.5	0.023	0.035	0.193	0.444	0.317	1998-99
1243	John Coker	WAS	27.0	213.36	114.758776	Boise State	USA	Undrafted	Undrafted	Undrafted	14	2.2	1.6	0.0	-25.5	0.061	0.19	0.15	0.461	0.0	1998-99
1244	Jeff Sheppard	ATL	24.0	190.5	86.18248	Kentucky	USA	Undrafted	Undrafted	Undrafted	17	2.4	1.3	0.9	-2.9	0.036000000000000004	0.098	0.13	0.447	0.157	1998-99
1245	Jerald Honeycutt	PHI	24.0	205.74	115.212368	Tulane	USA	1997	2	38	16	1.9	0.8	0.2	-10.6	0.028999999999999998	0.11	0.2	0.41200000000000003	0.067	1998-99
1246	Jermaine O'Neal	POR	20.0	210.82	102.511792	None	USA	1996	1	17	36	2.5	2.7	0.4	-7.7	0.14800000000000002	0.188	0.16399999999999998	0.457	0.07	1998-99
1247	Jerome James	SAC	23.0	215.9	136.0776	Florida A&M	USA	1998	2	36	16	1.5	1.1	0.1	-20.5	0.11800000000000001	0.268	0.33799999999999997	0.41	0.053	1998-99
1248	Jerome Kersey	SAS	37.0	200.66	102.0582	Longwood	USA	1984	2	46	45	3.2	2.9	0.9	7.6	0.07	0.139	0.157	0.35200000000000004	0.099	1998-99
1249	Jerome Williams	DET	26.0	205.74	93.439952	Georgetown	USA	1996	1	26	50	7.1	7.0	0.5	3.0	0.16699999999999998	0.21	0.149	0.5579999999999999	0.036000000000000004	1998-99
1250	Jerry Stackhouse	DET	24.0	198.12	98.88305600000001	North Carolina	USA	1995	1	3	42	14.5	2.5	2.8	0.6	0.026000000000000002	0.083	0.27899999999999997	0.509	0.198	1998-99
1251	Jim Jackson	POR	28.0	198.12	99.79024	Ohio State	USA	1992	1	4	49	8.4	3.2	2.6	9.7	0.037000000000000005	0.11800000000000001	0.192	0.499	0.188	1998-99
1252	Jim McIlvaine	NJN	26.0	215.9	108.86208	Marquette	USA	1994	2	32	22	2.2	2.5	0.1	-3.8	0.11800000000000001	0.099	0.107	0.447	0.013000000000000001	1998-99
1253	Jimmy Oliver	PHX	29.0	195.58	92.98635999999999	Purdue	USA	1991	2	39	2	1.5	0.0	0.0	2.1	0.0	0.0	0.131	0.5	0.0	1998-99
1254	Joe Dumars	DET	36.0	190.5	88.45044	McNeese State	USA	1985	1	18	38	11.3	1.8	3.5	3.9	0.013000000000000001	0.063	0.18600000000000003	0.568	0.2	1998-99
1255	Joe Kleine	PHX	37.0	213.36	122.923432	Arkansas	USA	1985	1	6	31	2.2	2.2	0.4	-7.6	0.084	0.135	0.113	0.429	0.05	1998-99
1256	Joe Smith	MIN	23.0	208.28	102.0582	Maryland	USA	1995	1	1	43	13.7	8.2	1.6	1.0	0.109	0.16699999999999998	0.20600000000000002	0.486	0.079	1998-99
1257	Jelani McCoy	SEA	21.0	208.28	111.13004	UCLA	USA	1998	2	33	26	5.1	3.0	0.2	-6.6	0.096	0.171	0.147	0.7040000000000001	0.023	1998-99
1258	Kurt Thomas	NYK	26.0	205.74	104.32616	Texas Christian	USA	1995	1	10	50	8.1	5.7	1.1	-0.6	0.087	0.19899999999999998	0.2	0.489	0.091	1998-99
1259	Scot Pollard	SAC	24.0	210.82	120.20188	Kansas	USA	1997	1	19	16	5.1	5.1	0.3	11.0	0.152	0.183	0.12300000000000001	0.5760000000000001	0.024	1998-99
1260	Lamond Murray	LAC	26.0	200.66	107.047712	California	USA	1994	1	7	50	12.2	3.9	1.2	-13.3	0.049	0.13	0.254	0.473	0.08900000000000001	1998-99
1261	Mikki Moore	DET	23.0	213.36	104.32616	Nebraska	USA	Undrafted	Undrafted	Undrafted	2	2.0	0.5	0.0	89.7	0.0	0.16699999999999998	0.158	1.064	0.0	1998-99
1262	Mike Bibby	VAN	21.0	187.96	86.18248	Arizona	USA	1998	1	2	50	13.2	2.7	6.5	-9.6	0.02	0.07200000000000001	0.215	0.48700000000000004	0.34299999999999997	1998-99
1263	Micheal Williams	TOR	32.0	187.96	79.3786	Baylor	USA	1988	2	48	2	1.0	0.5	0.0	-20.4	0.1	0.0	0.20199999999999999	0.2	0.0	1998-99
1264	Michael Stewart	TOR	24.0	208.28	104.32616	California	USA	Undrafted	Undrafted	Undrafted	42	1.5	2.4	0.1	-2.4	0.121	0.17300000000000001	0.085	0.47700000000000004	0.021	1998-99
1265	Michael Smith	VAN	27.0	203.2	104.32616	Providence	USA	1994	2	35	48	4.8	7.3	1.0	-6.8	0.14300000000000002	0.235	0.11	0.574	0.07400000000000001	1998-99
1266	Michael Olowokandi	LAC	24.0	213.36	122.016248	Pacific	Nigeria	1998	1	1	45	8.9	7.9	0.6	-12.1	0.107	0.24	0.19399999999999998	0.445	0.034	1998-99
1267	Michael Hawkins	SAC	26.0	182.88	80.73937600000001	Xavier	USA	Undrafted	Undrafted	Undrafted	24	1.5	1.0	1.1	-0.4	0.057	0.087	0.12300000000000001	0.436	0.203	1998-99
1268	Michael Finley	DAL	26.0	200.66	97.52228000000001	Wisconsin	USA	1995	1	21	50	20.2	5.3	4.4	-2.4	0.037000000000000005	0.106	0.242	0.517	0.193	1998-99
1269	Michael Doleac	ORL	22.0	210.82	118.841104	Utah	USA	1998	1	12	49	6.2	3.0	0.4	5.5	0.09699999999999999	0.13	0.18600000000000003	0.503	0.044000000000000004	1998-99
1270	Michael Dickerson	HOU	24.0	195.58	86.18248	Arizona	USA	1998	1	14	50	10.9	1.7	1.9	4.4	0.021	0.039	0.16899999999999998	0.5539999999999999	0.10099999999999999	1998-99
1271	Michael Curry	MIL	30.0	195.58	102.965384	Georgia Southern	USA	Undrafted	Undrafted	Undrafted	50	4.9	2.2	1.6	1.9	0.021	0.09	0.12	0.507	0.113	1998-99
1272	Maurice Taylor	LAC	22.0	205.74	117.93392	Michigan	USA	1997	1	14	46	16.8	5.3	1.5	-12.2	0.075	0.11900000000000001	0.27	0.505	0.087	1998-99
1273	Matt Maloney	HOU	27.0	190.5	87.089664	Pennsylvania	USA	Undrafted	Undrafted	Undrafted	15	1.4	0.7	1.4	-3.6	0.012	0.047	0.11199999999999999	0.32	0.159	1998-99
1274	Matt Harpring	ORL	23.0	200.66	104.779752	Georgia Tech	USA	1998	1	15	50	8.2	4.3	0.9	-0.3	0.09	0.14	0.184	0.5329999999999999	0.07200000000000001	1998-99
1275	Matt Bullard	HOU	32.0	208.28	106.59411999999999	Iowa	USA	Undrafted	Undrafted	Undrafted	41	2.9	1.0	0.4	-1.6	0.026000000000000002	0.09	0.149	0.494	0.067	1998-99
1276	Marty Conlon	MIA	31.0	208.28	101.604608	Providence	USA	Undrafted	Undrafted	Undrafted	7	1.1	0.7	0.1	-10.7	0.033	0.125	0.204	0.28800000000000003	0.045	1998-99
1277	Marlon Garnett	BOS	23.0	187.96	84.368112	Santa Clara	USA	Undrafted	Undrafted	Undrafted	24	2.1	0.9	0.8	-9.5	0.013999999999999999	0.08800000000000001	0.15	0.426	0.171	1998-99
1278	Marko Milic	PHX	22.0	198.12	106.59411999999999	None	Slovenia	1997	2	33	11	1.5	0.5	0.2	-19.5	0.061	0.044000000000000004	0.21899999999999997	0.4	0.07400000000000001	1998-99
1279	Mark West	ATL	38.0	208.28	111.58363200000001	Old Dominion	USA	1983	2	30	49	1.2	2.6	0.3	-6.3	0.106	0.17600000000000002	0.09	0.381	0.046	1998-99
1280	Mark Strickland	MIA	28.0	208.28	99.79024	Temple	USA	Undrafted	Undrafted	Undrafted	32	3.7	2.4	0.3	0.7	0.08900000000000001	0.16699999999999998	0.172	0.529	0.048	1998-99
1281	Mark Bryant	CHI	34.0	205.74	111.13004	Seton Hall	USA	1988	1	21	45	9.0	5.2	1.1	-12.8	0.08800000000000001	0.14800000000000002	0.184	0.513	0.085	1998-99
1282	Mark Pope	IND	26.0	208.28	106.59411999999999	Kentucky	USA	1996	2	52	4	0.5	1.0	0.0	-6.3	0.071	0.105	0.14300000000000002	0.134	0.0	1998-99
1283	Mark Macon	DET	30.0	193.04	83.91452	Temple	USA	1991	1	8	7	1.3	0.7	0.6	6.4	0.048	0.036000000000000004	0.165	0.225	0.078	1998-99
1284	Mark Jackson	IND	34.0	190.5	83.91452	St. John's (NY)	USA	1987	1	18	49	7.6	3.8	7.9	6.8	0.028999999999999998	0.121	0.159	0.513	0.423	1998-99
1285	Mark Hendrickson	NJN	25.0	205.74	99.79024	Washington State	USA	1996	2	31	22	5.5	3.1	0.6	-3.7	0.077	0.128	0.14300000000000002	0.545	0.053	1998-99
1286	Mark Davis	MIA	26.0	200.66	95.25432	Texas Tech	USA	1995	2	48	4	2.3	1.8	0.3	-4.4	0.065	0.125	0.205	0.521	0.059000000000000004	1998-99
1287	LaPhonso Ellis	ATL	29.0	203.2	108.86208	Notre Dame	USA	1992	1	5	20	10.2	5.5	0.9	1.2	0.053	0.18	0.21600000000000003	0.47	0.065	1998-99
1288	Miles Simon	ORL	23.0	190.5	91.625584	Arizona	USA	1998	2	42	5	0.4	0.4	0.0	-29.2	0.071	0.059000000000000004	0.20800000000000002	0.2	0.0	1998-99
1289	Mitch Richmond	WAS	33.0	195.58	99.79024	Kansas State	USA	1988	1	5	50	19.7	3.4	2.4	-2.7	0.018000000000000002	0.08900000000000001	0.258	0.527	0.114	1998-99
1290	Matt Geiger	PHI	29.0	215.9	112.490816	Georgia Tech	USA	1992	2	42	50	13.5	7.2	1.2	4.9	0.10300000000000001	0.17300000000000001	0.217	0.532	0.071	1998-99
1291	Monty Williams	DEN	27.0	203.2	102.0582	Notre Dame	USA	1994	1	24	1	1.0	0.0	0.0	-21.6	0.0	0.0	0.201	0.174	0.0	1998-99
1292	Larry Hughes	PHI	20.0	195.58	83.91452	Saint Louis	USA	1998	1	8	50	9.1	3.8	1.5	1.1	0.09300000000000001	0.126	0.24600000000000002	0.474	0.15	1998-99
1293	Mitchell Butler	CLE	28.0	195.58	102.965384	UCLA	USA	Undrafted	Undrafted	Undrafted	31	5.4	1.4	0.7	-0.9	0.042	0.092	0.221	0.5489999999999999	0.11599999999999999	1998-99
1294	Larry Johnson	NYK	30.0	200.66	106.59411999999999	Nevada-Las Vegas	USA	1991	1	1	49	12.0	5.8	2.4	4.0	0.07	0.131	0.182	0.5539999999999999	0.135	1998-99
1295	Latrell Sprewell	NYK	28.0	195.58	86.18248	Alabama	USA	1992	1	24	37	16.4	4.2	2.5	-1.5	0.04	0.11	0.263	0.503	0.14800000000000002	1998-99
1296	Lawrence Funderburke	SAC	28.0	205.74	104.32616	Ohio State	USA	1994	2	51	47	8.9	4.7	0.6	-5.8	0.11900000000000001	0.147	0.18899999999999997	0.597	0.057	1998-99
1297	Lee Mayberry	VAN	29.0	185.42	78.017824	Arkansas	USA	1992	1	23	9	2.2	0.3	2.6	-10.1	0.0	0.027000000000000003	0.115	0.47200000000000003	0.28	1998-99
1298	Lindsey Hunter	DET	28.0	187.96	88.45044	Jackson State	USA	1993	1	10	49	11.9	3.4	3.9	5.0	0.018000000000000002	0.1	0.179	0.517	0.191	1998-99
1299	Litterial Green	CLE	29.0	185.42	83.91452	Georgia	USA	1992	2	39	1	0.0	0.0	0.0	-42.0	0.0	0.0	0.33299999999999996	0.0	0.0	1998-99
1300	Lorenzen Wright	LAC	23.0	210.82	118.841104	Memphis	USA	1996	1	7	48	6.6	7.5	0.7	-8.0	0.141	0.237	0.14300000000000002	0.512	0.049	1998-99
1301	Loy Vaught	DET	31.0	205.74	108.86208	Michigan	USA	1990	1	13	37	3.4	3.9	0.3	-0.6	0.09	0.259	0.18100000000000002	0.39399999999999996	0.043	1998-99
1302	Luc Longley	PHX	30.0	218.44	117.93392	New Mexico	USA	1991	1	7	39	8.7	5.7	1.2	4.8	0.07200000000000001	0.20199999999999999	0.188	0.524	0.08199999999999999	1998-99
1303	Lucious Harris	NJN	28.0	195.58	92.98635999999999	Long Beach State	USA	1993	2	28	36	5.4	1.9	0.9	4.9	0.039	0.08900000000000001	0.16699999999999998	0.47700000000000004	0.091	1998-99
1304	Malik Rose	SAS	24.0	200.66	113.398	Drexel	USA	1996	2	44	47	6.0	3.9	0.6	7.0	0.174	0.16699999999999998	0.24	0.535	0.091	1998-99
1305	Loren Meyer	DEN	26.0	208.28	117.93392	Iowa State	USA	1995	1	24	14	1.1	1.1	0.1	-4.3	0.059000000000000004	0.14800000000000002	0.195	0.27699999999999997	0.026000000000000002	1998-99
1306	Nick Anderson	ORL	31.0	198.12	103.418976	Illinois	USA	1989	1	11	47	14.9	5.9	1.9	2.1	0.037000000000000005	0.162	0.23	0.493	0.107	1998-99
1307	Mookie Blaylock	ATL	32.0	185.42	83.91452	Oklahoma	USA	1989	1	12	48	13.3	4.7	5.8	6.2	0.03	0.11800000000000001	0.214	0.46299999999999997	0.308	1998-99
1308	Malik Sealy	MIN	29.0	203.2	90.7184	St. John's (NY)	USA	1992	1	14	31	8.1	3.0	1.2	-2.9	0.032	0.11199999999999999	0.17600000000000002	0.48700000000000004	0.084	1998-99
1309	Muggsy Bogues	GSW	34.0	160.02	63.956472	Wake Forest	USA	1987	1	12	36	5.1	2.0	3.7	-2.1	0.025	0.091	0.138	0.539	0.33799999999999997	1998-99
1310	Nazr Mohammed	PHI	21.0	208.28	108.86208	Kentucky	USA	1998	1	29	26	1.6	1.4	0.1	15.9	0.175	0.165	0.22699999999999998	0.41	0.031	1998-99
1311	Negele Knight	TOR	32.0	185.42	79.3786	Dayton	USA	1990	2	31	6	1.3	1.0	1.3	-11.6	0.02	0.125	0.138	0.41	0.25	1998-99
1312	Nick Van Exel	DEN	27.0	185.42	86.18248	Cincinnati	USA	1993	2	37	50	16.5	2.3	7.4	-8.4	0.009000000000000001	0.065	0.242	0.488	0.375	1998-99
1313	Moochie Norris	SEA	25.0	187.96	85.275296	West Florida	USA	1996	2	33	12	3.2	1.7	2.0	-9.7	0.03	0.13699999999999998	0.201	0.40399999999999997	0.316	1998-99
1314	Mark Baker	TOR	29.0	185.42	79.3786	Ohio State	USA	Undrafted	Undrafted	Undrafted	1	0.0	0.0	0.0	-64.2	0.0	0.0	0.4	0.0	0.0	1998-99
1315	Mario Elie	SAS	35.0	195.58	95.25432	American International	USA	1985	7	160	47	9.7	2.9	1.9	10.1	0.034	0.08199999999999999	0.161	0.593	0.11199999999999999	1998-99
1316	Mario Bennett	CHI	25.0	198.12	106.59411999999999	Arizona State	USA	1995	1	27	3	2.3	1.7	0.0	-33.1	0.083	0.2	0.192	0.451	0.0	1998-99
1317	Marcus Camby	NYK	25.0	210.82	102.0582	Massachusetts	USA	1996	1	2	46	7.2	5.5	0.3	0.6	0.136	0.19	0.18100000000000002	0.537	0.025	1998-99
1318	Olden Polynice	SEA	34.0	213.36	113.398	Virginia	USA	1987	1	8	48	7.7	8.9	0.9	-3.0	0.13699999999999998	0.196	0.139	0.461	0.047	1998-99
1319	Michael Smith	WAS	28.0	203.2	108.86208	Providence	USA	1994	2	35	46	6.3	7.2	1.2	-6.0	0.11900000000000001	0.20800000000000002	0.10800000000000001	0.611	0.07400000000000001	1999-00
1320	Michael Finley	DAL	27.0	200.66	97.52228000000001	Wisconsin	USA	1995	1	21	82	22.6	6.3	5.3	0.0	0.038	0.121	0.252	0.522	0.213	1999-00
1321	Michael Stewart	TOR	25.0	208.28	104.32616	California	USA	Undrafted	Undrafted	Undrafted	42	1.4	2.2	0.1	-7.5	0.086	0.2	0.094	0.43200000000000005	0.024	1999-00
1322	Michael Ruffin	CHI	23.0	205.74	111.58363200000001	Tulsa	USA	1999	2	32	71	2.2	3.5	0.6	-8.1	0.142	0.168	0.111	0.45	0.08199999999999999	1999-00
1323	Michael Olowokandi	LAC	25.0	213.36	122.016248	Pacific	Nigeria	1998	1	1	80	9.8	8.2	0.5	-14.1	0.083	0.214	0.183	0.467	0.026000000000000002	1999-00
1324	Michael Hawkins	CHH	27.0	182.88	80.73937600000001	Xavier	USA	Undrafted	Undrafted	Undrafted	12	0.7	0.6	1.1	9.6	0.0	0.159	0.16899999999999998	0.28800000000000003	0.39399999999999996	1999-00
1325	Maurice Taylor	LAC	23.0	205.74	117.93392	Michigan	USA	1997	1	14	62	17.1	6.5	1.6	-13.4	0.047	0.156	0.25	0.49200000000000005	0.085	1999-00
1326	Metta World Peace	CHI	20.0	198.12	110.676448	St. John's (NY)	USA	1999	1	16	72	12.0	4.3	2.7	-8.6	0.031	0.129	0.215	0.491	0.171	1999-00
1327	Michael Dickerson	VAN	25.0	195.58	86.18248	Arizona	USA	1998	1	14	82	18.2	3.4	2.5	-6.1	0.03	0.077	0.23	0.53	0.121	1999-00
1328	Michael Curry	DET	31.0	195.58	102.965384	Georgia Southern	USA	Undrafted	Undrafted	Undrafted	82	6.2	1.3	1.1	-0.7	0.016	0.06	0.146	0.56	0.091	1999-00
1329	Michael Cage	NJN	38.0	205.74	101.604608	San Diego State	USA	1984	1	14	20	1.4	4.1	0.5	-4.2	0.14	0.23399999999999999	0.054000000000000006	0.5329999999999999	0.059000000000000004	1999-00
1330	Mike Bibby	VAN	22.0	187.96	86.18248	Arizona	USA	1998	1	2	82	14.5	3.7	8.1	-6.4	0.027999999999999997	0.08900000000000001	0.2	0.521	0.35	1999-00
1331	Matt Maloney	CHI	28.0	190.5	90.7184	Pennsylvania	USA	Undrafted	Undrafted	Undrafted	51	6.4	1.3	2.7	-4.4	0.01	0.052000000000000005	0.157	0.484	0.218	1999-00
1332	Michael Doleac	ORL	23.0	210.82	118.841104	Utah	USA	1998	1	12	81	7.0	4.1	0.8	1.2	0.071	0.19899999999999998	0.201	0.49	0.075	1999-00
1333	Mikki Moore	DET	24.0	213.36	102.0582	Nebraska	USA	Undrafted	Undrafted	Undrafted	29	7.9	3.9	0.6	14.4	0.122	0.152	0.18100000000000002	0.6709999999999999	0.057	1999-00
1334	Othella Harrington	VAN	26.0	205.74	106.59411999999999	Georgetown	USA	1996	2	30	82	13.1	6.9	1.2	-7.5	0.087	0.162	0.201	0.56	0.063	1999-00
1335	Mirsad Turkcan	MIL	24.0	205.74	97.975872	None	USA	1998	1	18	17	1.9	1.9	0.3	-23.8	0.14	0.299	0.23800000000000002	0.397	0.11900000000000001	1999-00
1336	Jeff Hornacek	UTA	37.0	193.04	86.18248	Iowa State	USA	1986	2	46	77	12.4	2.4	2.6	7.3	0.027999999999999997	0.07400000000000001	0.196	0.59	0.151	1999-00
1337	Matt Harpring	ORL	24.0	200.66	104.779752	Georgia Tech	USA	1998	1	15	4	4.0	3.0	2.0	0.3	0.081	0.11699999999999999	0.131	0.39799999999999996	0.17800000000000002	1999-00
1338	P.J. Brown	MIA	30.0	210.82	108.86208	Louisiana Tech	USA	1992	2	29	80	9.6	7.5	1.8	9.3	0.115	0.18100000000000002	0.17	0.516	0.098	1999-00
1339	Otis Thorpe	MIA	37.0	208.28	111.58363200000001	Providence	USA	1984	1	9	51	5.5	3.3	0.6	-3.3	0.091	0.17300000000000001	0.198	0.528	0.077	1999-00
1340	Oliver Miller	PHX	30.0	205.74	142.88148	Arkansas	USA	1992	1	22	51	6.3	5.1	1.3	6.0	0.09300000000000001	0.16699999999999998	0.13699999999999998	0.609	0.095	1999-00
1341	Olden Polynice	UTA	35.0	213.36	113.398	Virginia	USA	1987	1	8	82	5.3	5.5	0.5	4.3	0.11199999999999999	0.19399999999999998	0.129	0.49700000000000005	0.03	1999-00
1342	Obinna Ekezie	VAN	24.0	205.74	122.46983999999999	Maryland	Nigeria	1999	2	37	39	3.2	2.4	0.2	-2.6	0.125	0.214	0.18899999999999997	0.5379999999999999	0.039	1999-00
1343	Nick Van Exel	DEN	28.0	185.42	86.18248	Cincinnati	USA	1993	2	37	79	16.1	3.9	9.0	-0.9	0.012	0.10300000000000001	0.22699999999999998	0.483	0.38	1999-00
1344	Nick Anderson	SAC	32.0	198.12	103.418976	Illinois	USA	1989	1	11	72	10.8	4.7	1.7	-0.1	0.04	0.124	0.17600000000000002	0.479	0.08199999999999999	1999-00
1345	Nazr Mohammed	PHI	22.0	208.28	100.243832	Kentucky	USA	1998	1	29	28	1.9	1.8	0.1	-7.6	0.083	0.187	0.183	0.424	0.018000000000000002	1999-00
1346	Muggsy Bogues	TOR	35.0	160.02	63.956472	Wake Forest	USA	1987	1	12	80	5.1	1.7	3.7	0.4	0.016	0.076	0.11699999999999999	0.517	0.266	1999-00
1347	Mookie Blaylock	GSW	33.0	185.42	83.91452	Oklahoma	USA	1989	1	12	73	11.3	3.7	6.7	-9.9	0.022000000000000002	0.09699999999999999	0.175	0.46799999999999997	0.317	1999-00
1348	Moochie Norris	HOU	26.0	185.42	79.3786	West Florida	USA	1996	2	33	30	6.9	2.3	3.1	7.4	0.038	0.111	0.195	0.542	0.29600000000000004	1999-00
1349	Monty Williams	ORL	28.0	203.2	102.0582	Notre Dame	USA	1994	1	24	75	8.7	3.3	1.4	-3.9	0.071	0.115	0.19899999999999998	0.5329999999999999	0.111	1999-00
1350	Mitch Richmond	WAS	35.0	195.58	99.79024	Kansas State	USA	1988	1	5	74	17.4	2.9	2.5	-2.4	0.018000000000000002	0.085	0.251	0.536	0.136	1999-00
1351	Milt Palacio	VAN	22.0	190.5	88.45044	Colorado State	Belize	Undrafted	Undrafted	Undrafted	53	2.0	1.0	0.9	-4.4	0.05	0.10800000000000001	0.185	0.473	0.239	1999-00
1352	Matt Geiger	PHI	30.0	215.9	112.490816	Georgia Tech	USA	1992	2	42	65	9.7	6.0	0.6	-2.0	0.12	0.192	0.233	0.483	0.048	1999-00
1353	Mario Bennett	LAC	26.0	198.12	106.59411999999999	Arizona State	USA	1995	1	27	1	0.0	2.0	0.0	32.7	0.14300000000000002	0.25	0.276	0.0	0.0	1999-00
1354	Marty Conlon	LAC	32.0	208.28	101.604608	Providence	USA	Undrafted	Undrafted	Undrafted	3	0.7	0.7	0.0	-29.7	0.083	0.083	0.087	0.5	0.0	1999-00
1355	Johnny Newman	NJN	36.0	200.66	95.25432	Richmond	USA	1986	2	29	82	10.0	1.9	0.8	0.2	0.025	0.078	0.212	0.5660000000000001	0.067	1999-00
1356	Johnny Taylor	ORL	26.0	205.74	99.79024	Tennessee-Chattanooga	USA	1997	1	17	6	1.8	1.0	0.2	16.5	0.059000000000000004	0.1	0.187	0.39299999999999996	0.042	1999-00
1357	Jon Barry	SAC	30.0	195.58	95.25432	Georgia Tech	USA	1992	1	21	62	8.0	2.6	2.4	6.9	0.032	0.1	0.163	0.623	0.177	1999-00
1358	Jonathan Bender	IND	19.0	210.82	91.625584	None	USA	1999	1	5	24	2.7	0.9	0.1	-0.3	0.033	0.126	0.27699999999999997	0.397	0.036000000000000004	1999-00
1359	Jud Buechler	DET	32.0	198.12	103.418976	Arizona	USA	1990	2	38	58	2.2	1.6	0.6	2.6	0.05	0.107	0.115	0.409	0.077	1999-00
1360	Jumaine Jones	PHI	21.0	203.2	98.88305600000001	Georgia	USA	1999	1	27	33	1.7	1.2	0.2	1.2	0.109	0.152	0.24600000000000002	0.43200000000000005	0.07400000000000001	1999-00
1361	John Wallace	NYK	26.0	205.74	102.0582	Syracuse	USA	1996	1	18	60	6.5	2.3	0.4	-6.0	0.064	0.13699999999999998	0.26	0.52	0.055	1999-00
1362	Juwan Howard	WAS	27.0	205.74	113.398	Michigan	USA	1994	1	5	82	14.9	5.7	3.0	-4.3	0.052000000000000005	0.13699999999999998	0.222	0.496	0.14300000000000002	1999-00
1363	Keith Closs	LAC	24.0	220.98	96.16150400000001	Central Connecticut State	USA	Undrafted	Undrafted	Undrafted	57	4.2	3.1	0.4	-11.4	0.087	0.156	0.141	0.514	0.048	1999-00
1364	Keith Van Horn	NJN	24.0	208.28	113.398	Utah	USA	1997	1	2	80	19.2	8.5	2.0	-4.5	0.076	0.198	0.265	0.537	0.102	1999-00
1365	Kelvin Cato	HOU	25.0	210.82	115.66596000000001	Iowa State	USA	1997	1	15	65	8.7	6.0	0.4	0.2	0.078	0.191	0.16	0.574	0.027000000000000003	1999-00
1366	Kendall Gill	NJN	32.0	195.58	97.975872	Illinois	USA	1990	1	5	76	13.1	3.7	2.8	-1.5	0.036000000000000004	0.09699999999999999	0.21600000000000003	0.465	0.145	1999-00
1367	Kenny Anderson	BOS	29.0	185.42	76.203456	Georgia Tech	USA	1991	1	2	82	14.0	2.7	5.1	1.4	0.023	0.079	0.204	0.524	0.253	1999-00
1368	Kenny Thomas	HOU	22.0	203.2	117.93392	New Mexico	USA	1999	1	22	72	8.3	6.1	1.6	0.9	0.094	0.17800000000000002	0.18	0.47700000000000004	0.099	1999-00
1369	Karl Malone	UTA	36.0	205.74	116.119552	Louisiana Tech	USA	1985	1	13	82	25.5	9.5	3.7	7.8	0.07400000000000001	0.251	0.318	0.5820000000000001	0.19699999999999998	1999-00
1370	John Thomas	TOR	24.0	205.74	120.20188	Minnesota	USA	1997	1	25	55	2.1	1.4	0.2	-4.4	0.079	0.09699999999999999	0.126	0.456	0.028999999999999998	1999-00
1371	John Stockton	UTA	38.0	185.42	79.3786	Gonzaga	USA	1984	1	16	82	12.1	2.6	8.6	10.0	0.024	0.084	0.192	0.591	0.456	1999-00
1372	John Starks	CHI	34.0	190.5	81.64656	Oklahoma State	USA	Undrafted	Undrafted	Undrafted	37	13.9	2.7	4.9	-3.7	0.009000000000000001	0.083	0.22699999999999998	0.45299999999999996	0.242	1999-00
1373	Jeff McInnis	LAC	25.0	193.04	86.18248	North Carolina	USA	1996	2	37	25	7.2	2.9	3.6	-15.0	0.031	0.107	0.162	0.465	0.245	1999-00
1374	Jelani McCoy	SEA	22.0	208.28	111.13004	UCLA	USA	1998	2	33	58	4.3	3.1	0.4	0.3	0.08	0.18	0.156	0.574	0.051	1999-00
1375	Jermaine O'Neal	POR	21.0	210.82	102.511792	None	USA	1996	1	17	70	3.9	3.3	0.3	2.9	0.13699999999999998	0.17300000000000001	0.16699999999999998	0.515	0.036000000000000004	1999-00
1376	Jerome Kersey	SAS	38.0	200.66	111.13004	Longwood	USA	1984	2	46	72	4.5	3.1	1.0	6.4	0.051	0.138	0.149	0.431	0.086	1999-00
1377	Jerome Williams	DET	27.0	205.74	93.439952	Georgetown	USA	1996	1	26	82	8.4	9.6	0.8	4.0	0.153	0.278	0.142	0.593	0.053	1999-00
1378	Jerry Stackhouse	DET	25.0	198.12	98.88305600000001	North Carolina	USA	1995	1	3	82	23.6	3.8	4.5	0.0	0.043	0.07200000000000001	0.289	0.545	0.2	1999-00
1379	Jim Jackson	ATL	29.0	198.12	99.79024	Ohio State	USA	1992	1	4	79	16.7	5.0	2.9	-5.5	0.04	0.11599999999999999	0.243	0.496	0.142	1999-00
1380	Jim McIlvaine	NJN	27.0	215.9	119.74828799999999	Marquette	USA	1994	2	32	66	2.4	3.5	0.5	-0.5	0.109	0.131	0.092	0.439	0.048	1999-00
1381	Joe Kleine	POR	38.0	210.82	115.66596000000001	Arkansas	USA	1985	1	6	7	1.6	0.9	0.3	23.7	0.0	0.16699999999999998	0.214	0.446	0.1	1999-00
1382	Joe Smith	MIN	24.0	208.28	102.0582	Maryland	USA	1995	1	1	78	9.9	6.2	1.1	3.0	0.109	0.183	0.19399999999999998	0.525	0.07	1999-00
1383	Joe Stephens	VAN	27.0	200.66	95.25432	Arkansas-Little Rock	USA	Undrafted	Undrafted	Undrafted	13	3.2	2.8	0.8	7.1	0.087	0.146	0.14300000000000002	0.389	0.087	1999-00
1384	John Amaechi	ORL	29.0	208.28	122.46983999999999	Penn State	England	Undrafted	Undrafted	Undrafted	80	10.5	3.3	1.2	0.8	0.040999999999999995	0.132	0.247	0.505	0.092	1999-00
1385	John Celestand	LAL	23.0	193.04	80.73937600000001	Villanova	USA	1999	2	30	16	2.3	0.7	1.3	-3.1	0.006	0.055999999999999994	0.14800000000000002	0.38799999999999996	0.165	1999-00
1386	John Crotty	DET	30.0	187.96	87.996848	Virginia	USA	Undrafted	Undrafted	Undrafted	69	4.7	1.1	1.9	4.6	0.021	0.07	0.16399999999999998	0.557	0.21899999999999997	1999-00
1387	John Salley	LAL	36.0	210.82	115.66596000000001	Georgia Tech	USA	1986	1	11	45	1.6	1.4	0.6	0.7	0.068	0.156	0.14800000000000002	0.43700000000000006	0.146	1999-00
1388	Keon Clark	DEN	25.0	210.82	99.79024	Nevada-Las Vegas	USA	1998	1	13	81	8.6	6.2	0.9	-0.8	0.095	0.19899999999999998	0.172	0.573	0.063	1999-00
1389	Matt Bullard	HOU	33.0	208.28	106.59411999999999	Iowa	USA	Undrafted	Undrafted	Undrafted	56	6.8	2.5	1.1	-2.5	0.013999999999999999	0.135	0.165	0.541	0.09699999999999999	1999-00
1390	Kevin Garnett	MIN	24.0	210.82	99.79024	None	USA	1995	1	5	81	22.9	11.8	5.0	5.7	0.08	0.267	0.276	0.545	0.21100000000000002	1999-00
1391	Kevin Ollie	PHI	27.0	193.04	88.45044	Connecticut	USA	Undrafted	Undrafted	Undrafted	40	1.8	0.8	1.2	0.9	0.015	0.10400000000000001	0.121	0.551	0.256	1999-00
1392	Loy Vaught	DET	32.0	205.74	108.86208	Michigan	USA	1990	1	13	43	1.7	2.1	0.3	-1.5	0.096	0.257	0.157	0.39	0.064	1999-00
1393	Luc Longley	PHX	31.0	218.44	117.93392	New Mexico	USA	1991	1	7	72	6.3	4.5	1.1	0.5	0.078	0.171	0.182	0.512	0.086	1999-00
1394	Lucious Harris	NJN	29.0	195.58	92.98635999999999	Long Beach State	USA	1993	2	28	77	6.7	2.4	1.3	-0.3	0.038	0.10300000000000001	0.16399999999999998	0.506	0.11	1999-00
1395	Malik Rose	SAS	25.0	200.66	115.66596000000001	Drexel	USA	1996	2	44	74	6.7	4.5	0.6	4.1	0.115	0.162	0.19399999999999998	0.525	0.061	1999-00
1396	Malik Sealy	MIN	30.0	203.2	90.7184	St. John's (NY)	USA	1992	1	14	82	11.3	4.3	2.4	8.3	0.059000000000000004	0.115	0.18600000000000003	0.53	0.12	1999-00
1397	Marcus Brown	DET	26.0	190.5	83.91452	Murray State	USA	1996	2	46	6	1.7	1.2	0.5	-36.1	0.061	0.11800000000000001	0.17300000000000001	0.336	0.15	1999-00
1398	Lorenzo Williams	WAS	30.0	205.74	90.7184	Stetson	USA	Undrafted	Undrafted	Undrafted	8	1.8	3.1	0.1	-10.4	0.17600000000000002	0.16699999999999998	0.067	0.778	0.019	1999-00
1399	Marcus Camby	NYK	26.0	210.82	102.0582	Massachusetts	USA	1996	1	2	59	10.2	7.8	0.8	4.8	0.136	0.209	0.193	0.529	0.053	1999-00
1400	Mark Bryant	CLE	35.0	205.74	111.13004	Seton Hall	USA	1988	1	21	75	5.7	4.7	0.8	-3.1	0.083	0.152	0.124	0.547	0.057	1999-00
1401	Mark Davis	GSW	27.0	200.66	92.98635999999999	Texas Tech	USA	1995	2	48	23	6.2	3.7	1.7	-4.8	0.066	0.131	0.177	0.45299999999999996	0.129	1999-00
1402	Mark Hendrickson	NJN	26.0	205.74	99.79024	Washington State	USA	1996	2	31	15	0.9	0.9	0.4	-18.7	0.049	0.16699999999999998	0.083	0.6659999999999999	0.182	1999-00
1403	Mark Jackson	IND	35.0	190.5	83.91452	St. John's (NY)	USA	1987	1	18	81	8.1	3.7	8.0	3.0	0.033	0.11199999999999999	0.161	0.5379999999999999	0.429	1999-00
1404	Mark Strickland	MIA	29.0	208.28	99.79024	Temple	USA	Undrafted	Undrafted	Undrafted	58	4.9	2.4	0.4	-5.2	0.076	0.153	0.187	0.5710000000000001	0.06	1999-00
1405	Mark West	PHX	39.0	208.28	104.32616	Old Dominion	USA	1983	2	30	22	0.7	1.4	0.1	-4.1	0.048	0.217	0.075	0.483	0.023	1999-00
1406	Mario Elie	SAS	36.0	195.58	102.0582	American International	USA	1985	7	160	79	7.5	3.2	2.4	6.6	0.026000000000000002	0.098	0.136	0.565	0.13	1999-00
1407	Lorenzen Wright	ATL	24.0	210.82	108.86208	Memphis	USA	1996	1	7	75	6.0	4.1	0.3	-9.0	0.10300000000000001	0.17300000000000001	0.175	0.5329999999999999	0.028999999999999998	1999-00
1408	Lindsey Hunter	DET	29.0	187.96	88.45044	Jackson State	USA	1993	1	10	82	12.7	3.0	4.0	1.9	0.013999999999999999	0.085	0.165	0.5429999999999999	0.171	1999-00
1409	Lazaro Borrell	SEA	27.0	203.2	99.79024	None	USA	Undrafted	Undrafted	Undrafted	17	3.6	2.4	0.6	9.7	0.08900000000000001	0.188	0.191	0.457	0.079	1999-00
1410	Kevin Willis	TOR	37.0	213.36	111.13004	Michigan State	USA	1984	1	11	79	7.6	6.1	0.6	-2.1	0.129	0.19699999999999998	0.19699999999999998	0.47100000000000003	0.05	1999-00
1411	Khalid Reeves	CHI	27.0	190.5	90.264808	Arizona	USA	1994	1	12	3	3.7	1.3	4.3	14.9	0.053	0.057	0.188	0.387	0.419	1999-00
1412	Kiwane Garris	ORL	25.0	187.96	83.007336	Illinois	USA	Undrafted	Undrafted	Undrafted	3	1.3	0.3	0.7	14.0	0.0	0.059000000000000004	0.203	0.2	0.1	1999-00
1413	Kobe Bryant	LAL	21.0	200.66	95.25432	None	USA	1996	1	13	66	22.5	6.3	4.9	10.4	0.046	0.128	0.266	0.546	0.215	1999-00
1414	Kornel David	CLE	28.0	205.74	106.59411999999999	None	USA	Undrafted	Undrafted	Undrafted	32	5.6	2.5	0.5	-15.3	0.06	0.149	0.19899999999999998	0.493	0.065	1999-00
1415	Kurt Thomas	NYK	27.0	205.74	104.32616	Texas Christian	USA	1995	1	10	80	8.0	6.3	1.0	2.9	0.09300000000000001	0.209	0.17	0.542	0.07	1999-00
1416	LaPhonso Ellis	ATL	30.0	203.2	108.86208	Notre Dame	USA	1992	1	5	58	8.4	5.0	1.0	-6.4	0.083	0.162	0.193	0.48100000000000004	0.08	1999-00
1417	Lamar Odom	LAC	20.0	208.28	99.79024	Rhode Island	USA	1999	1	4	76	16.6	7.8	4.2	-8.2	0.063	0.18	0.23399999999999999	0.521	0.19899999999999998	1999-00
1418	Lamond Murray	CLE	27.0	200.66	107.047712	California	USA	1994	1	7	74	15.9	5.7	1.8	-3.7	0.057999999999999996	0.139	0.242	0.517	0.10099999999999999	1999-00
1419	Lari Ketner	CLE	23.0	208.28	129.27372	Massachusetts	USA	1999	2	49	22	1.5	1.5	0.0	-27.2	0.08900000000000001	0.20800000000000002	0.152	0.456	0.015	1999-00
1420	Laron Profit	WAS	22.0	195.58	92.532768	Maryland	USA	1999	2	38	33	1.5	0.8	0.8	-1.5	0.01	0.111	0.159	0.386	0.185	1999-00
1421	Larry Hughes	GSW	21.0	195.58	83.91452	Saint Louis	USA	1998	1	8	82	15.0	4.3	2.5	-8.6	0.049	0.11599999999999999	0.27399999999999997	0.467	0.162	1999-00
1422	Larry Johnson	NYK	31.0	200.66	106.59411999999999	Nevada-Las Vegas	USA	1991	1	1	70	10.7	5.4	2.5	2.0	0.046	0.151	0.17300000000000001	0.517	0.127	1999-00
1423	Latrell Sprewell	NYK	29.0	195.58	86.18248	Alabama	USA	1992	1	24	82	18.6	4.3	4.0	2.9	0.018000000000000002	0.10400000000000001	0.24600000000000002	0.515	0.18	1999-00
1424	Lawrence Funderburke	SAC	29.0	205.74	104.32616	Ohio State	USA	1994	2	51	75	6.4	3.1	0.4	3.5	0.1	0.14400000000000002	0.192	0.569	0.053	1999-00
1425	Kevin Johnson	PHX	34.0	185.42	86.18248	California	USA	1987	1	7	6	6.7	2.7	4.0	21.3	0.0	0.131	0.16	0.644	0.324	1999-00
1426	Kerry Kittles	NJN	26.0	195.58	81.64656	Villanova	USA	1996	1	8	62	13.0	3.6	2.3	1.0	0.027000000000000003	0.107	0.19	0.535	0.122	1999-00
1427	Jermaine Jackson	DET	24.0	195.58	92.532768	Detroit Mercy	USA	Undrafted	Undrafted	Undrafted	7	1.0	1.6	0.6	3.6	0.019	0.154	0.132	0.24100000000000002	0.083	1999-00
1428	Patrick Ewing	NYK	37.0	213.36	115.66596000000001	Georgetown	Jamaica	1985	1	1	62	15.0	9.7	0.9	2.9	0.085	0.265	0.243	0.516	0.051	1999-00
1429	Tony Battie	BOS	24.0	210.82	108.86208	Texas Tech	USA	1997	1	5	82	6.6	5.0	0.8	-0.3	0.11199999999999999	0.20800000000000002	0.171	0.515	0.069	1999-00
1430	Toni Kukoc	PHI	31.0	210.82	106.59411999999999	None	Croatia	1990	2	29	56	14.8	4.9	4.7	0.0	0.048	0.131	0.251	0.491	0.268	1999-00
1431	Tom Hammonds	MIN	33.0	205.74	102.0582	Georgia Tech	USA	1989	1	9	56	2.1	1.8	0.2	-14.5	0.095	0.18899999999999997	0.166	0.48100000000000004	0.044000000000000004	1999-00
1432	Todd MacCulloch	PHI	24.0	213.36	127.00576000000001	Washington	Canada	1999	2	47	56	3.7	2.6	0.2	0.0	0.099	0.201	0.168	0.557	0.04	1999-00
1433	Todd Fuller	CHH	25.0	210.82	115.66596000000001	North Carolina State	USA	1996	1	11	41	3.3	2.7	0.1	-1.9	0.1	0.187	0.184	0.461	0.019	1999-00
1434	Todd Day	PHX	30.0	198.12	85.275296	Arkansas	USA	1992	1	8	58	6.8	2.2	1.1	9.5	0.038	0.115	0.19699999999999998	0.524	0.105	1999-00
1435	Toby Bailey	PHX	24.0	198.12	96.615096	UCLA	USA	1998	2	45	46	3.5	1.6	0.7	3.5	0.063	0.11199999999999999	0.18	0.483	0.099	1999-00
1436	Tim Young	GSW	24.0	218.44	122.46983999999999	Stanford	USA	1999	2	56	25	2.2	1.4	0.2	-4.6	0.086	0.19	0.18100000000000002	0.49200000000000005	0.057	1999-00
1437	Tim Thomas	MIL	23.0	208.28	104.32616	Villanova	USA	1997	1	7	80	11.8	4.2	1.4	-3.8	0.055999999999999994	0.129	0.21100000000000002	0.5489999999999999	0.092	1999-00
1438	Tim Legler	GSW	33.0	193.04	90.7184	La Salle	USA	Undrafted	Undrafted	Undrafted	23	3.3	1.0	1.0	-16.6	0.013000000000000001	0.077	0.13699999999999998	0.44799999999999995	0.134	1999-00
1439	Tim James	MIA	23.0	200.66	96.16150400000001	Miami (FL)	USA	1999	1	25	4	2.8	1.0	0.5	38.9	0.13	0.042	0.319	0.359	0.14300000000000002	1999-00
1440	Tim Hardaway	MIA	33.0	182.88	88.45044	Texas-El Paso	USA	1989	1	14	52	13.4	2.9	7.4	7.4	0.018000000000000002	0.083	0.22699999999999998	0.5	0.368	1999-00
1441	Tim Duncan	SAS	24.0	213.36	117.93392	Wake Forest	US Virgin Islands	1997	1	1	74	23.2	12.4	3.2	9.5	0.109	0.244	0.28600000000000003	0.555	0.152	1999-00
1442	Thomas Hamilton	HOU	25.0	218.44	149.68536	Pittsburgh	USA	Undrafted	Undrafted	Undrafted	22	3.7	4.1	0.7	-8.0	0.129	0.27399999999999997	0.187	0.46	0.087	1999-00
1443	Theo Ratliff	PHI	27.0	208.28	102.0582	Wyoming	USA	1995	1	18	57	11.9	7.6	0.6	3.3	0.08800000000000001	0.179	0.175	0.568	0.032	1999-00
1444	Terry Porter	SAS	37.0	190.5	92.98635999999999	Wisconsin-Stevens Point	USA	1985	1	24	68	9.4	2.8	3.3	13.0	0.018000000000000002	0.111	0.183	0.596	0.22699999999999998	1999-00
1445	Terry Mills	DET	32.0	208.28	113.398	Michigan	USA	1990	1	16	82	6.7	4.8	1.0	-0.1	0.031	0.213	0.132	0.545	0.068	1999-00
1446	Terry Cummings	GSW	39.0	205.74	99.79024	DePaul	USA	1982	1	2	22	8.4	4.9	1.0	-7.6	0.10800000000000001	0.16899999999999998	0.22899999999999998	0.474	0.094	1999-00
1447	Terrell Brandon	MIN	30.0	180.34	78.471416	Oregon	USA	1991	1	11	71	17.1	3.4	8.9	6.9	0.02	0.08800000000000001	0.22899999999999998	0.535	0.375	1999-00
1448	Tariq Abdul-Wahad	DEN	25.0	198.12	101.151016	San Jose State	France	1997	1	11	61	11.4	4.8	1.6	-1.6	0.067	0.126	0.218	0.47700000000000004	0.098	1999-00
1449	Steven Smith	POR	31.0	203.2	97.52228000000001	Michigan State	USA	1991	1	5	82	14.9	3.8	2.5	9.1	0.055999999999999994	0.078	0.2	0.584	0.124	1999-00
1450	Steve Nash	DAL	26.0	190.5	88.45044	Santa Clara	Canada	1996	1	15	56	8.6	2.2	4.9	3.9	0.025	0.062	0.14800000000000002	0.601	0.252	1999-00
1451	Steve Kerr	SAS	34.0	190.5	81.64656	Arizona	USA	1988	2	50	32	2.8	0.6	0.4	0.8	0.012	0.062	0.14400000000000002	0.564	0.078	1999-00
1452	Steve Francis	HOU	23.0	190.5	87.543256	Maryland	USA	1999	1	2	77	18.0	5.3	6.6	-3.7	0.062	0.102	0.249	0.5429999999999999	0.315	1999-00
1453	Stephon Marbury	NJN	23.0	187.96	81.64656	Georgia Tech	USA	1996	1	4	74	22.2	3.2	8.4	0.0	0.022000000000000002	0.071	0.27699999999999997	0.528	0.38	1999-00
1454	Stanley Roberts	PHI	30.0	213.36	131.54168	Louisiana State	USA	1991	1	23	5	2.0	3.0	0.6	-16.3	0.115	0.2	0.16399999999999998	0.289	0.107	1999-00
1455	Stacey Augmon	POR	31.0	203.2	92.98635999999999	Nevada-Las Vegas	USA	1991	1	9	59	3.4	2.0	0.9	-3.6	0.07200000000000001	0.12300000000000001	0.158	0.51	0.131	1999-00
1456	Tony Delk	SAC	26.0	187.96	87.089664	Kentucky	USA	1996	1	16	46	6.4	1.9	1.2	12.0	0.057	0.08800000000000001	0.21	0.485	0.122	1999-00
1457	Sherman Douglas	NJN	33.0	185.42	88.45044	Syracuse	USA	1989	2	28	20	6.0	1.5	1.7	-11.5	0.040999999999999995	0.063	0.18100000000000002	0.586	0.215	1999-00
1458	Tony Farmer	GSW	30.0	205.74	110.676448	Nebraska	USA	Undrafted	Undrafted	Undrafted	74	6.3	4.0	1.0	-4.6	0.1	0.17600000000000002	0.177	0.542	0.094	1999-00
1459	Tracy McGrady	TOR	21.0	203.2	95.25432	None	USA	1997	1	9	79	15.4	6.3	3.3	0.4	0.084	0.146	0.24600000000000002	0.509	0.192	1999-00
1460	Jeff Foster	IND	23.0	210.82	107.95489599999999	Texas State	USA	1999	1	21	19	2.3	1.7	0.3	-6.3	0.15	0.247	0.16699999999999998	0.632	0.08800000000000001	1999-00
1461	Zan Tabak	IND	30.0	213.36	111.13004	None	USA	1991	2	51	18	2.1	1.8	0.2	4.2	0.15	0.138	0.175	0.493	0.057	1999-00
1462	William Avery	MIN	20.0	187.96	81.64656	Duke	USA	1999	1	14	59	2.6	0.7	1.5	-11.2	0.017	0.081	0.22	0.391	0.289	1999-00
1463	Will Perdue	CHI	34.0	213.36	108.86208	Vanderbilt	USA	1988	1	11	67	2.5	3.9	0.9	-12.8	0.102	0.205	0.132	0.392	0.106	1999-00
1464	Wesley Person	CLE	29.0	198.12	88.45044	Auburn	USA	1994	1	23	79	9.2	3.4	1.8	-2.1	0.023	0.124	0.158	0.528	0.114	1999-00
1465	Wayne Turner	BOS	24.0	187.96	86.18248	Kentucky	USA	Undrafted	Undrafted	Undrafted	3	1.3	1.0	1.7	-1.2	0.026000000000000002	0.053	0.124	0.231	0.192	1999-00
1466	Walter McCarty	BOS	26.0	208.28	104.32616	Kentucky	USA	1996	1	19	61	3.8	1.8	1.1	-4.6	0.042	0.10300000000000001	0.161	0.451	0.122	1999-00
1467	Walt Williams	HOU	30.0	203.2	104.32616	Maryland	USA	1992	1	7	76	10.9	4.0	2.1	1.6	0.042	0.141	0.201	0.562	0.138	1999-00
1468	Wally Szczerbiak	MIN	23.0	200.66	110.22285600000001	Miami (OH)	USA	1999	1	6	73	11.6	3.7	2.8	5.0	0.048	0.1	0.171	0.5710000000000001	0.136	1999-00
1469	Voshon Lenard	MIA	27.0	193.04	97.52228000000001	Minnesota	USA	1994	2	46	53	11.9	2.9	2.6	4.3	0.03	0.087	0.21899999999999997	0.518	0.16399999999999998	1999-00
1470	Vonteego Cummings	GSW	24.0	190.5	86.18248	Pittsburgh	USA	1999	1	26	75	9.4	2.5	3.3	-7.6	0.032	0.08199999999999999	0.204	0.484	0.23199999999999998	1999-00
1471	Vladimir Stepania	SEA	24.0	213.36	107.047712	None	Georgia	1998	1	27	30	2.5	1.6	0.1	-10.9	0.09699999999999999	0.14400000000000002	0.235	0.395	0.026000000000000002	1999-00
1472	Vlade Divac	SAC	32.0	215.9	117.93392	None	Serbia and Montenegro	1989	1	26	82	12.3	8.0	3.0	2.5	0.075	0.205	0.19	0.552	0.14800000000000002	1999-00
1473	Vitaly Potapenko	BOS	25.0	208.28	127.00576000000001	Wright State	Ukraine	1996	1	12	79	9.2	6.3	1.0	-0.4	0.109	0.207	0.20199999999999999	0.527	0.068	1999-00
1474	Vinny Del Negro	MIL	33.0	193.04	90.7184	North Carolina State	USA	1988	2	29	67	5.2	1.6	2.4	-6.8	0.009000000000000001	0.096	0.146	0.51	0.20600000000000002	1999-00
1475	Vince Carter	TOR	23.0	200.66	97.52228000000001	North Carolina	USA	1998	1	5	82	25.7	5.8	3.9	3.6	0.052000000000000005	0.12	0.299	0.5429999999999999	0.195	1999-00
1476	Vin Baker	SEA	28.0	210.82	113.398	Hartford	USA	1993	1	8	79	16.6	7.7	1.9	0.4	0.087	0.14800000000000002	0.23800000000000002	0.5	0.086	1999-00
1477	Vernon Maxwell	SEA	34.0	193.04	81.64656	Florida	USA	1988	2	47	47	10.9	1.7	1.6	-3.7	0.015	0.073	0.27	0.462	0.134	1999-00
1478	Tyronn Lue	LAL	23.0	182.88	79.3786	Nebraska	USA	1998	1	23	8	6.0	1.5	2.1	-10.3	0.013999999999999999	0.078	0.149	0.564	0.185	1999-00
1479	Tyrone Nesby	LAC	24.0	198.12	102.0582	Nevada-Las Vegas	USA	Undrafted	Undrafted	Undrafted	73	13.3	3.8	1.7	-13.3	0.037000000000000005	0.098	0.212	0.48700000000000004	0.094	1999-00
1480	Tyrone Hill	PHI	32.0	205.74	113.398	Xavier	USA	1990	1	11	68	12.0	9.2	0.8	1.5	0.111	0.213	0.183	0.529	0.039	1999-00
1481	Tyrone Corbin	SAC	37.0	198.12	102.0582	DePaul	USA	1985	2	35	54	4.1	3.1	1.1	0.6	0.042	0.14	0.13	0.415	0.092	1999-00
1482	Troy Hudson	LAC	24.0	185.42	80.73937600000001	Southern Illinois	USA	Undrafted	Undrafted	Undrafted	62	8.8	2.4	3.9	-11.4	0.02	0.085	0.192	0.46799999999999997	0.24100000000000002	1999-00
1483	Travis Knight	LAL	25.0	213.36	106.59411999999999	Connecticut	USA	1996	1	29	63	1.7	2.0	0.4	3.7	0.124	0.22	0.16699999999999998	0.418	0.092	1999-00
1484	Travis Best	IND	27.0	180.34	82.553744	Georgia Tech	USA	1995	1	23	82	8.9	1.7	3.3	8.6	0.011000000000000001	0.084	0.207	0.569	0.285	1999-00
1485	Trajan Langdon	CLE	24.0	190.5	88.45044	Duke	USA	1999	1	11	10	4.9	1.5	1.1	18.8	0.031	0.079	0.147	0.546	0.10400000000000001	1999-00
1486	Tracy Murray	WAS	28.0	200.66	103.418976	UCLA	USA	1992	1	18	80	10.1	3.4	0.9	-3.5	0.039	0.134	0.19699999999999998	0.555	0.067	1999-00
1487	Tony Massenburg	HOU	32.0	205.74	113.398	Maryland	USA	1990	2	43	10	4.6	2.7	0.3	-3.4	0.07400000000000001	0.2	0.2	0.534	0.047	1999-00
1488	Shawn Marion	PHX	22.0	200.66	97.52228000000001	Nevada-Las Vegas	USA	1999	1	9	51	10.2	6.5	1.4	5.5	0.094	0.195	0.19399999999999998	0.511	0.08900000000000001	1999-00
1489	Shawn Kemp	CLE	30.0	208.28	127.00576000000001	Trinity Valley Community College	USA	1989	1	17	82	17.8	8.8	1.7	-2.3	0.10099999999999999	0.22399999999999998	0.298	0.508	0.098	1999-00
1490	Shawn Bradley	DAL	28.0	228.6	119.294696	Brigham Young	USA	1993	1	2	77	8.4	6.5	0.8	2.6	0.09300000000000001	0.179	0.165	0.521	0.049	1999-00
1491	Robert Pack	DAL	31.0	187.96	86.18248	Southern California	USA	Undrafted	Undrafted	Undrafted	29	8.9	1.4	5.8	-7.6	0.011000000000000001	0.055	0.217	0.49	0.36700000000000005	1999-00
1492	Robert Horry	LAL	29.0	208.28	106.59411999999999	Alabama	USA	1992	1	11	76	5.7	4.8	1.6	12.3	0.08800000000000001	0.14300000000000002	0.126	0.528	0.10300000000000001	1999-00
1493	Rik Smits	IND	33.0	223.52	120.20188	Marist	USA	1988	1	2	79	12.9	5.1	1.1	1.0	0.057	0.17800000000000002	0.265	0.518	0.079	1999-00
1494	Ricky Davis	CHH	20.0	200.66	89.357624	Iowa	USA	1998	1	21	48	4.7	1.7	1.3	-6.7	0.057999999999999996	0.10400000000000001	0.193	0.542	0.17600000000000002	1999-00
1495	Rick Hughes	DAL	26.0	205.74	106.59411999999999	Thomas More	USA	Undrafted	Undrafted	Undrafted	21	3.9	2.3	0.4	2.2	0.106	0.122	0.17800000000000002	0.491	0.057999999999999996	1999-00
1496	Rick Fox	LAL	30.0	200.66	109.769264	North Carolina	Canada	1991	1	24	82	6.5	2.4	1.7	8.3	0.046	0.098	0.183	0.502	0.14400000000000002	1999-00
1497	Rick Brunson	NYK	28.0	193.04	86.18248	Temple	USA	Undrafted	Undrafted	Undrafted	37	1.9	0.7	1.3	-9.3	0.013000000000000001	0.09300000000000001	0.17300000000000001	0.456	0.292	1999-00
1498	Richard Hamilton	WAS	22.0	198.12	83.91452	Connecticut	USA	1999	1	7	71	9.0	1.8	1.5	-3.9	0.031	0.079	0.243	0.48200000000000004	0.131	1999-00
1499	Rex Walters	MIA	30.0	193.04	86.18248	Kansas	USA	1993	1	16	33	2.8	1.1	2.0	-0.8	0.025	0.073	0.152	0.474	0.265	1999-00
1500	Rex Chapman	PHX	32.0	193.04	83.91452	Kentucky	USA	1988	1	8	53	6.6	1.5	1.2	-0.8	0.012	0.081	0.182	0.491	0.099	1999-00
1501	Reggie Miller	IND	34.0	200.66	83.91452	UCLA	USA	1987	1	11	81	18.1	3.0	2.3	4.6	0.019	0.068	0.205	0.603	0.099	1999-00
1502	Reggie Jordan	WAS	32.0	193.04	88.45044	New Mexico State	USA	Undrafted	Undrafted	Undrafted	36	1.1	1.1	0.9	4.7	0.076	0.102	0.14	0.349	0.213	1999-00
1503	Ray Allen	MIL	24.0	195.58	92.98635999999999	Connecticut	USA	1996	1	5	82	22.1	4.4	3.8	1.7	0.032	0.10400000000000001	0.254	0.57	0.166	1999-00
1504	Rasho Nesterovic	MIN	24.0	213.36	112.490816	None	Slovenia	1998	1	17	82	5.7	4.6	1.1	5.0	0.08900000000000001	0.16399999999999998	0.145	0.49200000000000005	0.075	1999-00
1505	Rasheed Wallace	POR	25.0	210.82	102.0582	North Carolina	USA	1995	1	4	81	16.4	7.0	1.8	9.5	0.057	0.172	0.21899999999999997	0.556	0.085	1999-00
1506	Rashard Lewis	SEA	20.0	208.28	97.52228000000001	None	USA	1998	2	32	82	8.2	4.1	0.9	1.6	0.086	0.146	0.192	0.5429999999999999	0.071	1999-00
1507	Randy Livingston	PHX	25.0	193.04	94.800728	Louisiana State	USA	1996	2	42	79	4.8	1.6	2.2	1.4	0.026000000000000002	0.109	0.203	0.47600000000000003	0.254	1999-00
1508	Randy Brown	CHI	32.0	187.96	86.636072	New Mexico State	USA	1991	2	31	59	6.4	2.4	3.4	-17.5	0.016	0.09300000000000001	0.163	0.402	0.22699999999999998	1999-00
1509	Randell Jackson	DAL	24.0	210.82	97.52228000000001	Florida State	USA	1999	Undrafted	Undrafted	1	0.0	0.0	0.0	60.4	0.0	0.0	0.0	0.0	0.0	1999-00
1510	Rafer Alston	MIL	23.0	187.96	77.56423199999999	Fresno State	USA	1998	2	39	27	2.2	0.9	2.6	-14.5	0.016	0.065	0.159	0.31	0.321	1999-00
1511	Raef LaFrentz	DEN	24.0	210.82	108.86208	Kansas	USA	1998	1	3	81	12.4	7.9	1.2	-2.4	0.075	0.21100000000000002	0.195	0.512	0.065	1999-00
1512	Quincy Lewis	UTA	23.0	200.66	97.52228000000001	Minnesota	USA	1999	1	19	74	3.8	1.5	0.5	-5.7	0.059000000000000004	0.087	0.187	0.441	0.08	1999-00
1513	Popeye Jones	DEN	30.0	203.2	113.398	Murray State	USA	1992	2	41	40	2.6	2.6	0.5	2.3	0.129	0.201	0.156	0.46299999999999997	0.087	1999-00
1514	Pete Chilcutt	LAC	31.0	208.28	111.13004	North Carolina	USA	1991	1	27	56	2.1	2.3	0.5	-13.7	0.081	0.159	0.111	0.46	0.07200000000000001	1999-00
1515	Pervis Ellison	BOS	33.0	205.74	95.25432	Louisville	USA	1989	1	1	30	1.8	2.2	0.4	-21.5	0.113	0.184	0.109	0.507	0.077	1999-00
1516	Peja Stojakovic	SAC	23.0	205.74	103.872568	None	Serbia and Montenegro	1996	1	14	74	11.9	3.7	1.4	3.3	0.046	0.124	0.213	0.56	0.099	1999-00
1517	Paul Pierce	BOS	22.0	200.66	99.79024	Kansas	USA	1998	1	10	73	19.5	5.4	3.0	3.5	0.035	0.142	0.247	0.55	0.142	1999-00
1518	Robert Traylor	MIL	23.0	203.2	128.820128	Michigan	USA	1998	1	6	44	3.6	2.6	0.5	-5.2	0.129	0.179	0.17300000000000001	0.517	0.063	1999-00
1519	Rod Strickland	WAS	33.0	190.5	83.91452	DePaul	USA	1988	1	19	69	12.6	3.8	7.5	-6.2	0.038	0.098	0.218	0.485	0.377	1999-00
1520	Rodney Buford	MIA	22.0	195.58	85.728888	Creighton	USA	1999	2	53	34	4.3	1.4	0.6	-3.5	0.031	0.11699999999999999	0.20199999999999999	0.457	0.094	1999-00
1521	Rodney Rogers	PHX	29.0	200.66	115.66596000000001	Wake Forest	USA	1993	1	9	82	13.8	5.5	2.1	9.6	0.07	0.146	0.222	0.57	0.128	1999-00
1522	Shareef Abdur-Rahim	VAN	23.0	205.74	104.32616	California	USA	1996	1	3	82	20.3	10.1	3.3	-5.3	0.081	0.226	0.249	0.547	0.152	1999-00
1523	Shaquille O'Neal	LAL	28.0	215.9	142.88148	Louisiana State	USA	1992	1	1	79	29.7	13.6	3.8	11.0	0.11599999999999999	0.24600000000000002	0.313	0.578	0.184	1999-00
1524	Shandon Anderson	HOU	26.0	198.12	95.25432	Georgia	USA	1996	2	54	82	12.3	4.7	2.9	-2.3	0.039	0.11900000000000001	0.17600000000000002	0.5670000000000001	0.139	1999-00
1525	Shammond Williams	SEA	25.0	185.42	91.171992	North Carolina	USA	1998	2	34	43	5.2	1.2	1.8	-2.8	0.024	0.083	0.23600000000000002	0.455	0.24100000000000002	1999-00
1526	Sean Rooks	DAL	30.0	208.28	122.46983999999999	Arizona	USA	1992	2	30	71	4.4	3.5	1.0	-3.0	0.08800000000000001	0.179	0.172	0.48	0.099	1999-00
1527	Sean Marks	TOR	24.0	208.28	113.398	California	New Zealand	1998	2	44	5	1.6	0.4	0.0	-21.0	0.0	0.33299999999999996	0.293	0.515	0.0	1999-00
1528	Sean Elliott	SAS	32.0	203.2	99.79024	Arizona	USA	1989	1	3	19	6.0	2.5	1.5	10.6	0.02	0.11599999999999999	0.171	0.475	0.111	1999-00
1529	Scottie Pippen	POR	34.0	200.66	103.418976	Central Arkansas	USA	1987	1	5	82	12.5	6.3	5.0	7.5	0.051	0.162	0.195	0.5329999999999999	0.233	1999-00
1530	Scott Williams	MIL	32.0	208.28	104.32616	North Carolina	USA	Undrafted	Undrafted	Undrafted	68	7.6	6.6	0.4	0.0	0.138	0.218	0.163	0.539	0.027999999999999997	1999-00
1531	Scott Padgett	UTA	24.0	205.74	108.86208	Kentucky	USA	1999	1	28	47	2.6	1.9	0.5	-3.8	0.068	0.16899999999999998	0.184	0.395	0.092	1999-00
1532	Scott Burrell	NJN	29.0	200.66	98.88305600000001	Connecticut	USA	1993	1	20	74	6.1	3.5	1.0	3.1	0.053	0.168	0.163	0.511	0.08800000000000001	1999-00
1533	Scot Pollard	SAC	25.0	210.82	120.20188	Kansas	USA	1997	1	19	76	5.4	5.3	0.6	3.4	0.134	0.19699999999999998	0.128	0.584	0.048	1999-00
1534	Samaki Walker	SAS	24.0	205.74	117.93392	Louisville	USA	1996	1	9	71	5.1	3.8	0.5	2.5	0.09	0.218	0.19899999999999998	0.499	0.064	1999-00
1535	Pat Garrity	ORL	23.0	205.74	107.95489599999999	Notre Dame	USA	1998	1	19	82	8.2	2.6	0.7	-1.7	0.033	0.129	0.205	0.532	0.063	1999-00
1536	Sam Perkins	IND	39.0	205.74	117.93392	North Carolina	USA	1984	1	4	81	6.6	3.6	0.8	9.0	0.047	0.156	0.157	0.555	0.07	1999-00
1537	Sam Mack	GSW	30.0	200.66	99.79024	Houston	USA	Undrafted	Undrafted	Undrafted	23	5.0	1.7	1.0	-9.7	0.021	0.11	0.184	0.436	0.11599999999999999	1999-00
1538	Sam Jacobson	GSW	24.0	193.04	99.336648	Minnesota	USA	1998	1	26	52	4.9	1.4	0.6	-8.8	0.039	0.08199999999999999	0.16399999999999998	0.5539999999999999	0.077	1999-00
1539	Sam Cassell	MIL	30.0	190.5	83.91452	Florida State	USA	1993	1	24	81	18.6	3.7	9.0	2.4	0.027999999999999997	0.091	0.247	0.551	0.39899999999999997	1999-00
1540	Ryan Stack	CLE	24.0	210.82	97.52228000000001	South Carolina	USA	1998	2	48	25	2.1	1.8	0.2	-8.3	0.079	0.175	0.17	0.413	0.040999999999999995	1999-00
1541	Ryan Robertson	SAC	23.0	195.58	86.18248	Kansas	USA	1999	2	45	1	5.0	0.0	0.0	-33.4	0.0	0.0	0.11900000000000001	0.38799999999999996	0.0	1999-00
1542	Ryan Bowen	DEN	24.0	200.66	97.52228000000001	Iowa	USA	1998	2	55	52	2.5	2.2	0.4	-1.5	0.126	0.076	0.11	0.467	0.052000000000000005	1999-00
1543	Rusty LaRue	CHI	26.0	190.5	86.18248	Wake Forest	USA	Undrafted	Undrafted	Undrafted	4	9.3	2.5	2.8	-20.1	0.008	0.083	0.19	0.401	0.172	1999-00
1544	Ruben Patterson	SEA	24.0	198.12	102.965384	Cincinnati	USA	1998	2	31	81	11.6	5.4	1.6	1.9	0.115	0.114	0.2	0.5870000000000001	0.095	1999-00
1545	Roy Rogers	DEN	26.0	208.28	106.59411999999999	Alabama	USA	1996	1	22	40	2.2	2.0	0.2	-0.1	0.102	0.147	0.138	0.42	0.04	1999-00
1546	Roshown McLeod	ATL	24.0	203.2	100.243832	Duke	USA	1998	1	20	44	7.2	3.1	1.2	-8.5	0.052000000000000005	0.12	0.214	0.43799999999999994	0.102	1999-00
1547	Ron Mercer	ORL	24.0	200.66	95.25432	Kentucky	USA	1997	1	6	68	16.9	3.7	2.3	0.4	0.03	0.086	0.247	0.479	0.11	1999-00
1548	Ron Harper	LAL	36.0	198.12	97.52228000000001	Miami (OH)	USA	1986	1	8	80	7.0	4.2	3.4	7.6	0.051	0.128	0.157	0.46799999999999997	0.18899999999999997	1999-00
1549	Rodrick Rhodes	DAL	26.0	198.12	102.0582	Southern California	USA	1997	1	24	1	0.0	1.0	0.0	-91.2	0.091	0.0	0.23800000000000002	0.0	0.0	1999-00
1550	Sam Mitchell	MIN	36.0	200.66	97.52228000000001	Mercer	USA	1985	3	54	66	6.5	2.1	1.7	-2.6	0.026000000000000002	0.105	0.171	0.513	0.141	1999-00
1551	Jason Williams	SAC	24.0	185.42	86.18248	Florida	USA	1998	1	7	81	12.3	2.8	7.3	0.4	0.008	0.077	0.19899999999999998	0.47700000000000004	0.297	1999-00
1552	Tom Gugliotta	PHX	30.0	208.28	108.86208	North Carolina State	USA	1992	1	6	54	13.7	7.9	2.3	7.3	0.092	0.18	0.205	0.519	0.113	1999-00
1553	Jason Miskiri	CHH	24.0	187.96	83.91452	George Mason	USA	Undrafted	Undrafted	Undrafted	1	0.0	0.0	1.0	-158.3	0.0	0.0	0.125	0.0	0.5	1999-00
1554	Charles Oakley	TOR	36.0	205.74	111.13004	Virginia Union	USA	1985	1	9	80	6.9	6.8	3.2	0.9	0.052000000000000005	0.19899999999999998	0.13699999999999998	0.45899999999999996	0.157	1999-00
1555	Charles Barkley	HOU	37.0	198.12	114.30518400000001	Auburn	USA	1984	1	5	20	14.5	10.5	3.2	-2.4	0.125	0.252	0.21600000000000003	0.534	0.165	1999-00
1556	Cedric Henderson	CLE	25.0	200.66	102.0582	Memphis	USA	1997	2	44	61	5.4	2.3	0.9	-6.3	0.035	0.111	0.17600000000000002	0.441	0.083	1999-00
1557	Cedric Ceballos	DAL	30.0	200.66	99.79024	Cal State-Fullerton	USA	1990	2	48	69	16.6	6.7	1.3	-2.4	0.08800000000000001	0.147	0.263	0.516	0.07400000000000001	1999-00
1558	Carlos Rogers	HOU	29.0	210.82	105.23334399999999	Tennessee State	USA	1994	1	11	53	8.0	5.2	0.8	-10.7	0.1	0.17800000000000002	0.179	0.5489999999999999	0.068	1999-00
1559	Calvin Booth	WAS	24.0	210.82	109.315672	Penn State	USA	1999	2	35	11	3.8	2.9	0.6	-2.7	0.12300000000000001	0.157	0.184	0.40299999999999997	0.073	1999-00
1560	Calbert Cheaney	BOS	28.0	200.66	97.52228000000001	Indiana	USA	1993	1	6	67	4.0	2.1	1.2	-3.7	0.019	0.109	0.11199999999999999	0.473	0.09300000000000001	1999-00
1561	Cal Bowdler	ATL	23.0	208.28	111.13004	Old Dominion	USA	1999	1	17	46	2.7	1.8	0.3	-13.0	0.055	0.16899999999999998	0.156	0.46299999999999997	0.055999999999999994	1999-00
1562	Bryon Russell	UTA	29.0	200.66	102.0582	Long Beach State	USA	1993	2	45	82	14.1	5.2	1.9	8.9	0.043	0.136	0.184	0.55	0.087	1999-00
1563	Bryce Drew	HOU	25.0	190.5	83.91452	Valparaiso	USA	1998	1	16	72	5.8	1.4	2.3	1.4	0.02	0.068	0.17	0.48100000000000004	0.19699999999999998	1999-00
1564	Bryant Stith	DEN	29.0	195.58	94.34713599999999	Virginia	USA	1992	1	13	45	5.6	1.9	1.4	1.7	0.036000000000000004	0.09699999999999999	0.162	0.568	0.138	1999-00
1565	Bryant Reeves	VAN	27.0	213.36	124.7378	Oklahoma State	USA	1995	1	6	69	8.9	5.7	1.2	-5.8	0.08199999999999999	0.179	0.193	0.48100000000000004	0.075	1999-00
1566	Bruno Sundov	DAL	20.0	218.44	99.79024	None	Croatia	1998	2	35	14	1.9	0.9	0.1	-10.3	0.086	0.135	0.242	0.408	0.051	1999-00
1567	Bruce Bowen	MIA	29.0	200.66	90.7184	Cal State-Fullerton	USA	Undrafted	Undrafted	Undrafted	69	2.8	1.4	0.5	3.0	0.036000000000000004	0.09300000000000001	0.125	0.46	0.066	1999-00
1568	Brian Skinner	LAC	24.0	205.74	115.66596000000001	Baylor	USA	1998	1	22	33	5.4	6.1	0.3	-6.9	0.09300000000000001	0.2	0.115	0.55	0.024	1999-00
1569	Brian Shaw	LAL	34.0	198.12	90.7184	California-Santa Barbara	USA	1988	1	24	74	4.1	2.9	2.7	5.6	0.039	0.14400000000000002	0.147	0.441	0.239	1999-00
1570	Brian Grant	POR	28.0	205.74	115.212368	Xavier	USA	1994	1	8	63	7.3	5.5	1.0	4.9	0.114	0.2	0.17800000000000002	0.54	0.08	1999-00
1571	Brevin Knight	CLE	24.0	177.8	77.11064	Stanford	USA	1997	1	16	65	9.3	3.0	7.0	-2.6	0.023	0.098	0.191	0.47100000000000003	0.41700000000000004	1999-00
1572	Brent Price	VAN	31.0	185.42	83.91452	Oklahoma	USA	1992	2	32	41	3.4	0.9	1.7	-3.7	0.022000000000000002	0.083	0.19399999999999998	0.518	0.271	1999-00
1573	Brent Barry	SEA	28.0	198.12	88.45044	Oregon State	USA	1995	1	15	80	11.8	4.7	3.6	0.6	0.02	0.133	0.15	0.609	0.157	1999-00
1574	Brad Miller	CHH	24.0	213.36	118.38751200000002	Purdue	USA	Undrafted	Undrafted	Undrafted	55	7.7	5.3	0.8	9.9	0.136	0.198	0.19	0.5579999999999999	0.076	1999-00
1575	Charles R. Jones	LAC	24.0	190.5	81.64656	Long Island-Brooklyn	USA	Undrafted	Undrafted	Undrafted	56	3.4	1.1	1.7	-14.6	0.026000000000000002	0.078	0.159	0.445	0.233	1999-00
1576	Charlie Ward	NYK	29.0	187.96	86.18248	Florida State	USA	1994	1	26	72	7.3	3.2	4.2	4.4	0.013999999999999999	0.11699999999999999	0.135	0.5589999999999999	0.22399999999999998	1999-00
1577	Chauncey Billups	DEN	23.0	190.5	91.625584	Colorado	USA	1997	1	3	13	8.6	2.6	3.0	-3.8	0.025	0.095	0.207	0.465	0.214	1999-00
1578	Cherokee Parks	VAN	27.0	210.82	108.86208	Duke	USA	1995	1	12	56	3.0	3.3	0.6	-6.2	0.079	0.191	0.107	0.521	0.068	1999-00
1579	Cory Alexander	DEN	27.0	185.42	86.18248	Virginia	USA	1995	1	29	29	2.8	1.4	2.0	-3.9	0.026000000000000002	0.111	0.183	0.381	0.305	1999-00
1580	Corliss Williamson	SAC	26.0	200.66	111.13004	Arkansas	USA	1995	1	13	76	10.3	3.8	1.1	-1.4	0.073	0.10099999999999999	0.19699999999999998	0.5489999999999999	0.069	1999-00
1581	Corie Blount	PHX	31.0	208.28	109.769264	Cincinnati	USA	1993	1	25	38	2.8	3.0	0.3	5.8	0.129	0.161	0.129	0.517	0.032	1999-00
1582	Corey Maggette	ORL	20.0	198.12	98.88305600000001	Duke	USA	1999	1	13	77	8.4	3.9	0.8	-1.6	0.10099999999999999	0.14400000000000002	0.22399999999999998	0.5529999999999999	0.071	1999-00
1583	Corey Benjamin	CHI	22.0	198.12	92.98635999999999	Oregon State	USA	1998	1	28	48	7.7	1.8	1.1	-11.2	0.027999999999999997	0.094	0.245	0.479	0.129	1999-00
1584	Clifford Robinson	PHX	33.0	208.28	102.0582	Connecticut	USA	1989	2	36	80	18.5	4.5	2.8	4.6	0.042	0.096	0.22899999999999998	0.564	0.134	1999-00
1585	Clar. Weatherspoon	MIA	29.0	200.66	120.20188	Southern Mississippi	USA	1992	1	9	78	7.2	5.8	1.2	3.3	0.1	0.223	0.177	0.5660000000000001	0.1	1999-00
1586	Chucky Brown	CHH	32.0	203.2	97.52228000000001	North Carolina State	USA	1989	2	43	63	5.3	2.7	1.0	1.2	0.037000000000000005	0.124	0.16699999999999998	0.47600000000000003	0.099	1999-00
1587	Chucky Atkins	ORL	25.0	180.34	72.57472	South Florida	USA	Undrafted	Undrafted	Undrafted	82	9.5	1.5	3.7	-1.2	0.013999999999999999	0.07200000000000001	0.24600000000000002	0.489	0.319	1999-00
1588	Chuck Person	SEA	36.0	203.2	109.315672	Auburn	USA	1986	1	4	37	2.8	1.4	0.6	-5.3	0.018000000000000002	0.157	0.18	0.40299999999999997	0.106	1999-00
1589	Bonzi Wells	POR	23.0	195.58	95.25432	Ball State	USA	1998	1	11	66	8.8	2.8	1.5	6.2	0.08900000000000001	0.102	0.252	0.54	0.153	1999-00
1590	Christian Laettner	DET	30.0	210.82	111.13004	Duke	USA	1992	1	3	82	12.2	6.7	2.3	-0.8	0.083	0.183	0.201	0.539	0.121	1999-00
1591	Chris Webber	SAC	27.0	208.28	111.13004	Michigan	USA	1993	1	1	75	24.5	10.5	4.6	1.3	0.069	0.21600000000000003	0.282	0.53	0.207	1999-00
1592	Chris Mullin	IND	36.0	200.66	97.52228000000001	St. John's (NY)	USA	1985	1	7	47	5.1	1.6	0.8	6.5	0.027000000000000003	0.11800000000000001	0.179	0.59	0.10800000000000001	1999-00
1593	Chris Mills	GSW	30.0	200.66	97.975872	Arizona	USA	1993	1	22	20	16.1	6.2	2.4	-6.3	0.071	0.138	0.22899999999999998	0.489	0.121	1999-00
1594	Chris Herren	DEN	24.0	187.96	86.18248	Fresno State	USA	1999	2	33	45	3.1	1.2	2.5	-5.5	0.023	0.075	0.136	0.498	0.297	1999-00
1595	Chris Gatling	DEN	32.0	208.28	99.79024	Old Dominion	USA	1991	1	16	85	11.9	5.9	0.8	-1.9	0.091	0.209	0.263	0.525	0.068	1999-00
1596	Chris Dudley	NYK	35.0	210.82	117.93392	Yale	USA	1987	4	75	47	1.2	2.9	0.1	-9.1	0.161	0.19	0.096	0.349	0.017	1999-00
1597	Chris Crawford	ATL	25.0	205.74	106.59411999999999	Marquette	USA	1997	2	50	55	4.6	1.8	0.6	-4.6	0.083	0.079	0.2	0.47600000000000003	0.084	1999-00
1598	Chris Childs	NYK	32.0	190.5	88.45044	Boise State	USA	Undrafted	Undrafted	Undrafted	71	5.3	2.1	4.0	-0.8	0.012	0.092	0.14	0.491	0.284	1999-00
1599	Chris Carr	CHI	26.0	198.12	99.79024	Southern Illinois	USA	1995	2	56	57	9.3	3.0	1.5	-11.3	0.040999999999999995	0.133	0.257	0.48200000000000004	0.147	1999-00
1600	Chris Anstey	CHI	25.0	213.36	112.94440800000001	None	USA	1997	1	18	73	6.0	3.8	0.9	-6.5	0.106	0.221	0.22899999999999998	0.512	0.126	1999-00
1601	Chris Whitney	WAS	28.0	182.88	79.3786	Clemson	USA	1993	2	47	82	7.8	1.6	3.8	-1.8	0.013999999999999999	0.084	0.187	0.5539999999999999	0.319	1999-00
1602	Bobby Phills	CHH	30.0	195.58	95.25432	Southern	USA	1991	2	45	28	13.6	2.5	2.8	0.8	0.024	0.077	0.21899999999999997	0.524	0.175	1999-00
1603	Bobby Jackson	MIN	27.0	185.42	83.91452	Minnesota	USA	1997	1	23	73	5.1	2.1	2.4	-2.4	0.054000000000000006	0.113	0.195	0.474	0.262	1999-00
1604	Bob Sura	CLE	27.0	195.58	90.7184	Florida State	USA	1995	1	17	73	13.8	3.9	3.9	-3.6	0.025	0.12	0.20800000000000002	0.545	0.215	1999-00
1605	Anthony Carter	MIA	25.0	185.42	86.18248	Hawaii	USA	Undrafted	Undrafted	Undrafted	79	6.3	2.5	4.8	1.8	0.032	0.091	0.185	0.442	0.321	1999-00
1606	Anthony Avent	LAC	30.0	205.74	108.86208	Seton Hall	USA	1991	1	15	49	1.7	1.5	0.2	-11.9	0.062	0.155	0.154	0.368	0.046	1999-00
1607	Antawn Jamison	GSW	24.0	205.74	101.151016	North Carolina	USA	1998	1	4	43	19.6	8.3	2.1	-8.3	0.10800000000000001	0.131	0.257	0.496	0.102	1999-00
1608	Anfernee Hardaway	PHX	28.0	200.66	97.52228000000001	Memphis	USA	1993	1	3	60	16.9	5.8	5.3	8.8	0.047	0.121	0.212	0.5489999999999999	0.23	1999-00
1609	Andrew Lang	NYK	34.0	210.82	124.7378	Arkansas	USA	1988	2	28	19	3.1	3.2	0.2	0.7	0.076	0.198	0.14	0.44	0.021	1999-00
1610	Andrew DeClercq	CLE	27.0	208.28	104.32616	Florida	USA	1995	2	34	82	6.6	5.4	0.7	-2.6	0.095	0.17300000000000001	0.149	0.53	0.05	1999-00
1611	Andre Miller	CLE	24.0	187.96	92.079176	Utah	USA	1999	1	8	82	11.1	3.4	5.8	-1.6	0.046	0.105	0.222	0.517	0.386	1999-00
1612	Andrae Patterson	MIN	24.0	205.74	107.95489599999999	Indiana	USA	1998	2	46	5	1.2	0.4	0.2	-9.8	0.053	0.083	0.099	0.75	0.063	1999-00
1613	Alvin Williams	TOR	25.0	195.58	83.91452	Villanova	USA	1997	2	47	55	5.3	1.5	2.3	-4.8	0.035	0.083	0.198	0.46299999999999997	0.258	1999-00
1614	Alonzo Mourning	MIA	30.0	208.28	118.38751200000002	Georgetown	USA	1992	1	2	79	21.7	9.5	1.6	5.8	0.096	0.212	0.282	0.596	0.086	1999-00
1615	Anthony Johnson	ORL	25.0	190.5	86.18248	College of Charleston	USA	1997	2	39	56	2.8	0.9	1.3	-3.5	0.036000000000000004	0.051	0.14300000000000002	0.425	0.16699999999999998	1999-00
1616	Allen Iverson	PHI	25.0	182.88	74.84268	Georgetown	USA	1996	1	1	70	28.4	3.8	4.7	1.2	0.027000000000000003	0.078	0.33899999999999997	0.496	0.22	1999-00
1617	Aleksandar Radojevic	TOR	23.0	220.98	111.13004	Barton Community College	USA	1999	1	12	3	2.3	2.7	0.3	-22.1	0.061	0.231	0.228	0.363	0.077	1999-00
1618	Alan Henderson	ATL	27.0	205.74	106.59411999999999	Indiana	USA	1995	1	16	82	13.2	7.0	0.9	-6.7	0.10400000000000001	0.12300000000000001	0.19399999999999998	0.503	0.045	1999-00
1619	Al Harrington	IND	20.0	205.74	115.212368	None	USA	1998	1	25	50	6.6	3.2	0.8	6.0	0.066	0.151	0.201	0.524	0.073	1999-00
1620	Adrian Griffin	BOS	25.0	195.58	97.52228000000001	Seton Hall	USA	Undrafted	Undrafted	Undrafted	72	6.7	5.2	2.5	-1.1	0.071	0.156	0.129	0.503	0.135	1999-00
1621	Adonal Foyle	GSW	25.0	208.28	113.398	Colgate	St. Vincent & Grenadines	1997	1	8	76	5.5	5.6	0.6	-9.8	0.10400000000000001	0.163	0.127	0.5	0.04	1999-00
1622	Adam Keefe	UTA	30.0	205.74	104.32616	Stanford	USA	1992	1	10	62	2.2	2.2	0.5	-3.3	0.09699999999999999	0.187	0.149	0.46299999999999997	0.09300000000000001	1999-00
1623	Aaron Williams	WAS	28.0	205.74	102.0582	Xavier	USA	Undrafted	Undrafted	Undrafted	81	7.6	5.0	0.7	2.2	0.122	0.18600000000000003	0.18	0.5720000000000001	0.062	1999-00
1624	Aaron McKie	PHI	27.0	195.58	94.800728	Temple	USA	1994	1	17	82	8.0	3.0	2.9	0.1	0.026000000000000002	0.115	0.172	0.49700000000000005	0.20199999999999999	1999-00
1625	A.J. Bramlett	CLE	23.0	208.28	102.965384	Arizona	USA	1999	2	39	8	1.0	2.8	0.0	-32.6	0.158	0.20800000000000002	0.146	0.19	0.0	1999-00
1626	A.C. Green	LAL	36.0	205.74	102.0582	Oregon State	USA	1985	1	23	82	5.0	5.9	1.0	8.1	0.08900000000000001	0.179	0.111	0.48200000000000004	0.057999999999999996	1999-00
1627	Allan Houston	NYK	29.0	198.12	90.7184	Tennessee	USA	1993	1	11	82	19.7	3.3	2.7	2.6	0.015	0.085	0.24	0.569	0.13	1999-00
1628	Cuttino Mobley	HOU	24.0	193.04	86.18248	Rhode Island	USA	1998	2	41	81	15.8	3.6	2.6	-1.6	0.027999999999999997	0.099	0.24	0.545	0.14800000000000002	1999-00
1629	Anthony Mason	CHH	33.0	203.2	122.46983999999999	Tennessee State	USA	1988	3	53	82	11.6	8.5	4.5	3.2	0.053	0.196	0.145	0.56	0.184	1999-00
1630	Anthony Parker	ORL	25.0	198.12	97.52228000000001	Bradley	USA	1997	1	21	16	3.6	1.7	0.6	-7.3	0.03	0.11900000000000001	0.162	0.461	0.083	1999-00
1631	Bo Outlaw	ORL	29.0	203.2	95.25432	Houston	USA	Undrafted	Undrafted	Undrafted	82	6.0	6.4	3.0	6.0	0.09699999999999999	0.14800000000000002	0.1	0.597	0.14800000000000002	1999-00
1632	Bimbo Coles	ATL	32.0	187.96	82.553744	Virginia Tech	USA	1990	2	40	80	8.1	2.2	3.6	-5.5	0.017	0.081	0.175	0.494	0.239	1999-00
1633	Billy Owens	GSW	31.0	205.74	102.0582	Syracuse	USA	1991	1	3	62	6.0	4.9	1.6	-2.7	0.079	0.17	0.162	0.462	0.122	1999-00
1634	Bill Wennington	SAC	37.0	213.36	111.13004	St. John's (NY)	USA	1985	1	16	7	2.0	2.7	0.1	-7.8	0.091	0.28600000000000003	0.16899999999999998	0.335	0.028999999999999998	1999-00
1635	Bill Curley	GSW	28.0	205.74	111.13004	Boston College	USA	1994	1	22	28	2.7	1.8	0.5	-14.1	0.062	0.133	0.141	0.48100000000000004	0.073	1999-00
1636	Benoit Benjamin	CLE	35.0	213.36	113.398	Creighton	USA	1985	1	3	3	0.7	0.3	0.0	46.4	0.0	0.1	0.18899999999999997	0.33299999999999996	0.0	1999-00
1637	Ben Wallace	ORL	25.0	205.74	108.86208	Virginia Union	USA	Undrafted	Undrafted	Undrafted	81	4.8	8.2	0.8	1.9	0.11599999999999999	0.24600000000000002	0.09699999999999999	0.508	0.047	1999-00
1638	Ben Davis	PHX	27.0	205.74	111.13004	Arizona	USA	1996	2	43	5	0.8	1.8	0.4	-30.9	0.125	0.375	0.188	0.33299999999999996	0.16699999999999998	1999-00
1639	Baron Davis	CHH	21.0	190.5	95.25432	UCLA	USA	1999	1	3	82	5.9	2.0	3.8	1.7	0.037000000000000005	0.086	0.188	0.486	0.33399999999999996	1999-00
1640	B.J. Armstrong	CHI	32.0	187.96	83.91452	Iowa	USA	1989	1	18	27	7.4	1.7	2.9	-12.9	0.004	0.09	0.19	0.51	0.26	1999-00
1641	Anthony Miller	HOU	28.0	205.74	115.66596000000001	Michigan State	USA	1994	2	39	35	3.7	4.7	0.5	7.4	0.111	0.245	0.125	0.544	0.05	1999-00
1642	Avery Johnson	SAS	35.0	180.34	81.64656	Southern	USA	Undrafted	Undrafted	Undrafted	82	11.2	1.9	6.0	6.3	0.015	0.053	0.192	0.5	0.319	1999-00
1643	Arvydas Sabonis	POR	35.0	220.98	132.448864	None	Lithuania	1986	1	24	66	11.8	7.8	1.8	9.0	0.071	0.27	0.215	0.568	0.113	1999-00
1644	Armen Gilliam	UTA	36.0	205.74	117.93392	Nevada-Las Vegas	USA	1987	1	2	50	6.7	4.2	0.8	-4.7	0.10400000000000001	0.203	0.23399999999999999	0.486	0.106	1999-00
1645	Antonio McDyess	DEN	25.0	205.74	99.79024	Alabama	USA	1995	1	2	81	19.1	8.5	2.0	-3.6	0.095	0.183	0.271	0.539	0.10800000000000001	1999-00
1646	Antonio Lang	PHI	28.0	203.2	92.98635999999999	Duke	USA	1994	2	29	10	0.6	0.5	0.2	-13.4	0.0	0.172	0.111	0.366	0.091	1999-00
1647	Antonio Harvey	POR	29.0	210.82	102.0582	Pfeiffer	USA	Undrafted	Undrafted	Undrafted	19	2.2	1.7	0.3	13.1	0.08	0.16899999999999998	0.168	0.581	0.057	1999-00
1648	Antonio Davis	TOR	31.0	205.74	104.32616	Texas-El Paso	USA	1990	2	45	79	11.5	8.8	1.3	0.6	0.106	0.213	0.179	0.52	0.066	1999-00
1649	Antonio Daniels	SAS	25.0	193.04	92.98635999999999	Bowling Green	USA	1997	1	4	68	6.2	1.3	2.6	8.7	0.016	0.066	0.174	0.541	0.247	1999-00
1650	Antoine Walker	BOS	23.0	205.74	111.13004	Kentucky	USA	1996	1	6	82	20.5	8.0	3.7	-0.2	0.071	0.18	0.28300000000000003	0.494	0.17800000000000002	1999-00
1651	Antoine Carr	VAN	38.0	205.74	102.0582	Wichita State	USA	1983	1	8	21	3.2	1.5	0.3	-18.8	0.047	0.129	0.168	0.47700000000000004	0.063	1999-00
1652	Anthony Peeler	MIN	30.0	193.04	94.34713599999999	Missouri	USA	1992	1	15	82	9.8	2.8	2.4	-1.4	0.032	0.099	0.18600000000000003	0.52	0.152	1999-00
1653	Austin Croshere	IND	25.0	205.74	106.59411999999999	Providence	USA	1997	1	12	81	10.3	6.4	1.1	8.2	0.087	0.222	0.212	0.5529999999999999	0.078	1999-00
1654	Dale Davis	IND	31.0	210.82	104.32616	Clemson	USA	1991	1	13	74	10.0	9.9	0.9	4.7	0.138	0.235	0.166	0.537	0.046	1999-00
1655	Jason Terry	ATL	22.0	187.96	78.017824	Arizona	USA	1999	1	10	81	8.1	2.0	4.3	-7.0	0.013999999999999999	0.083	0.191	0.49700000000000005	0.3	1999-00
1656	Damon Jones	DAL	23.0	190.5	83.91452	Houston	USA	Undrafted	Undrafted	Undrafted	55	4.2	1.0	1.7	-7.8	0.019	0.079	0.18600000000000003	0.508	0.242	1999-00
1657	Glenn Robinson	MIL	27.0	200.66	104.32616	Purdue	USA	1994	1	1	81	20.9	6.0	2.4	1.8	0.043	0.149	0.273	0.534	0.11199999999999999	1999-00
1658	Glen Rice	LAL	33.0	203.2	99.79024	Michigan	USA	1989	1	4	80	15.9	4.1	2.2	7.9	0.024	0.114	0.221	0.551	0.11	1999-00
1659	Gheorghe Muresan	NJN	29.0	231.14	137.438376	None	USA	1993	2	30	30	3.5	2.3	0.3	4.8	0.10300000000000001	0.163	0.20199999999999999	0.49200000000000005	0.055999999999999994	1999-00
1660	Gerard King	WAS	27.0	205.74	113.398	Nicholls State	USA	Undrafted	Undrafted	Undrafted	62	5.3	4.0	0.8	-1.3	0.087	0.188	0.146	0.534	0.075	1999-00
1661	George McCloud	DEN	33.0	203.2	102.0582	Florida State	USA	1989	1	7	78	10.1	3.7	3.2	-2.4	0.038	0.11199999999999999	0.17600000000000002	0.5479999999999999	0.182	1999-00
1662	George Lynch	PHI	29.0	203.2	103.418976	North Carolina	USA	1993	1	12	75	9.6	7.8	1.8	2.6	0.09699999999999999	0.16899999999999998	0.154	0.498	0.08900000000000001	1999-00
1663	Gary Trent	DAL	25.0	203.2	113.398	Ohio	USA	1995	1	11	11	13.7	4.7	2.0	-9.4	0.067	0.132	0.261	0.499	0.124	1999-00
1664	Gary Payton	SEA	31.0	193.04	81.64656	Oregon State	USA	1990	1	2	82	24.2	6.5	8.9	2.9	0.032	0.139	0.268	0.535	0.368	1999-00
1665	Gary Grant	POR	35.0	190.5	83.91452	Michigan	USA	1988	1	15	3	4.0	1.0	0.3	-25.7	0.0	0.111	0.295	0.429	0.1	1999-00
1666	Fred Vinson	SEA	29.0	193.04	86.18248	Georgia Tech	USA	Undrafted	Undrafted	Undrafted	8	1.6	0.1	0.0	22.6	0.0	0.021	0.22899999999999998	0.364	0.0	1999-00
1667	Fred Hoiberg	CHI	27.0	193.04	92.079176	Iowa State	USA	1995	2	52	31	9.0	3.5	2.7	-10.2	0.01	0.146	0.16699999999999998	0.53	0.19399999999999998	1999-00
1668	Felton Spencer	SAS	32.0	213.36	120.20188	Louisville	USA	1990	1	6	26	1.9	1.5	0.1	-0.5	0.11599999999999999	0.185	0.16899999999999998	0.541	0.035	1999-00
1669	Felipe Lopez	VAN	25.0	198.12	88.45044	St. John's (NY)	Dominican Republic	1998	1	24	65	4.5	1.9	0.7	-6.0	0.09	0.102	0.21	0.473	0.1	1999-00
1670	Evan Eschmeyer	NJN	25.0	210.82	115.66596000000001	Northwestern	USA	1999	2	34	31	2.9	3.5	0.7	-2.8	0.11800000000000001	0.218	0.128	0.534	0.08800000000000001	1999-00
1671	Etdrick Bohannon	LAC	27.0	205.74	106.59411999999999	Auburn-Montgomery	USA	Undrafted	Undrafted	Undrafted	13	2.2	2.4	0.4	-9.3	0.13699999999999998	0.20199999999999999	0.131	0.615	0.068	1999-00
1672	Ervin Johnson	MIL	32.0	210.82	111.13004	New Orleans	USA	1993	1	23	80	4.8	8.1	0.6	3.1	0.128	0.22	0.08900000000000001	0.55	0.027999999999999997	1999-00
1673	Erick Strickland	DAL	26.0	190.5	95.25432	Nebraska	USA	Undrafted	Undrafted	Undrafted	68	12.8	4.8	3.1	1.1	0.036000000000000004	0.131	0.196	0.531	0.155	1999-00
1674	Erick Dampier	GSW	24.0	210.82	120.20188	Mississippi State	USA	1996	1	10	21	8.0	6.4	0.9	-10.1	0.09300000000000001	0.182	0.19	0.42700000000000005	0.064	1999-00
1675	Eric Williams	BOS	27.0	203.2	99.79024	Providence	USA	1995	1	14	68	7.2	2.3	1.4	-2.9	0.044000000000000004	0.08900000000000001	0.166	0.531	0.105	1999-00
1676	Eric Snow	PHI	27.0	190.5	92.532768	Michigan State	USA	1995	2	43	82	7.9	3.2	7.6	1.0	0.016	0.086	0.129	0.48200000000000004	0.327	1999-00
1677	Eric Piatkowski	LAC	29.0	200.66	97.52228000000001	Nebraska	USA	1994	1	15	75	8.7	3.0	1.1	-13.9	0.045	0.1	0.17300000000000001	0.53	0.079	1999-00
1678	Grant Hill	DET	27.0	203.2	102.0582	Duke	USA	1994	1	3	74	25.8	6.6	5.2	3.7	0.040999999999999995	0.16399999999999998	0.304	0.565	0.253	1999-00
1679	Grant Long	VAN	34.0	205.74	112.490816	Eastern Michigan	USA	1988	2	33	42	4.8	5.6	1.0	-1.1	0.111	0.19699999999999998	0.12300000000000001	0.512	0.076	1999-00
1680	Greg Anthony	POR	32.0	185.42	81.64656	Nevada-Las Vegas	USA	1991	1	12	82	6.3	1.6	2.5	9.1	0.013999999999999999	0.085	0.168	0.551	0.218	1999-00
1681	Greg Buckner	DAL	23.0	193.04	95.25432	Clemson	USA	1998	2	53	48	5.7	3.6	1.1	3.3	0.068	0.141	0.146	0.527	0.08800000000000001	1999-00
1682	Dale Ellis	CHH	39.0	200.66	92.98635999999999	Tennessee	USA	1983	1	9	42	4.2	1.3	0.3	4.8	0.027000000000000003	0.091	0.14800000000000002	0.54	0.038	1999-00
1683	Jason Kidd	PHX	27.0	193.04	96.16150400000001	California	USA	1994	1	2	67	14.3	7.2	10.1	5.8	0.040999999999999995	0.16399999999999998	0.19899999999999998	0.498	0.395	1999-00
1684	Jason Caffey	GSW	27.0	203.2	116.119552	Alabama	USA	1995	1	20	71	12.0	6.8	1.7	-10.1	0.08800000000000001	0.156	0.195	0.515	0.09	1999-00
1685	Jaren Jackson	SAS	32.0	198.12	102.0582	Georgetown	USA	Undrafted	Undrafted	Undrafted	81	6.3	2.2	1.5	4.3	0.023	0.098	0.155	0.503	0.11199999999999999	1999-00
1686	Jamie Feick	NJN	25.0	203.2	115.66596000000001	Michigan State	USA	1996	2	48	81	5.7	9.3	0.8	-1.1	0.126	0.256	0.107	0.47700000000000004	0.046	1999-00
1687	James Posey	DEN	23.0	203.2	97.52228000000001	Xavier	USA	1999	1	18	81	8.2	3.9	1.8	-1.6	0.045	0.125	0.14800000000000002	0.55	0.106	1999-00
1688	Jamal Mashburn	MIA	27.0	203.2	109.315672	Kentucky	USA	1993	1	4	76	17.5	5.0	3.9	6.6	0.027999999999999997	0.125	0.23800000000000002	0.526	0.17800000000000002	1999-00
1689	Jalen Rose	IND	27.0	203.2	95.25432	Michigan	USA	1994	1	13	80	18.2	4.8	4.0	4.5	0.016	0.12300000000000001	0.23199999999999998	0.547	0.18	1999-00
1690	Jahidi White	WAS	24.0	205.74	131.54168	Georgetown	USA	1998	2	43	80	7.1	6.9	0.2	-3.4	0.152	0.261	0.184	0.524	0.015	1999-00
1691	Jacque Vaughn	UTA	25.0	185.42	86.18248	Kansas	USA	1997	1	27	78	3.7	0.8	1.6	-5.1	0.015	0.07400000000000001	0.201	0.489	0.247	1999-00
1692	Eric Murdock	LAC	32.0	185.42	86.18248	Providence	USA	1991	1	21	40	5.6	1.9	2.7	-9.9	0.023	0.1	0.19	0.46799999999999997	0.26	1999-00
1693	J.R. Reid	MIL	32.0	205.74	112.037224	North Carolina	USA	1989	1	5	34	4.4	3.4	0.5	-3.8	0.057	0.17	0.131	0.495	0.044000000000000004	1999-00
1694	Ike Austin	WAS	30.0	208.28	122.46983999999999	Arizona State	USA	1991	2	48	59	6.7	4.8	1.3	-8.2	0.062	0.21600000000000003	0.19899999999999998	0.48100000000000004	0.10400000000000001	1999-00
1695	Hubert Davis	DAL	30.0	195.58	83.007336	North Carolina	USA	1992	1	20	79	7.4	1.7	1.8	-4.3	0.01	0.071	0.138	0.585	0.113	1999-00
1696	Howard Eisley	UTA	27.0	187.96	81.64656	Boston College	USA	1994	2	30	82	8.6	2.1	4.2	-1.0	0.013999999999999999	0.083	0.19	0.49200000000000005	0.28600000000000003	1999-00
1697	Horace Grant	SEA	34.0	208.28	111.13004	Clemson	USA	1987	1	10	76	8.1	7.8	2.5	1.8	0.068	0.175	0.11699999999999999	0.47200000000000003	0.10099999999999999	1999-00
1698	Hersey Hawkins	CHI	33.0	190.5	90.7184	Bradley	USA	1988	1	6	61	7.9	2.9	2.2	-14.3	0.022000000000000002	0.10300000000000001	0.15	0.562	0.154	1999-00
1699	Haywoode Workman	TOR	34.0	187.96	81.64656	Oral Roberts	USA	1989	2	49	36	2.4	0.7	1.7	-9.0	0.003	0.086	0.147	0.445	0.272	1999-00
1700	Harold Jamison	MIA	23.0	203.2	117.93392	Clemson	USA	Undrafted	Undrafted	Undrafted	12	1.5	1.8	0.3	-14.6	0.203	0.081	0.18600000000000003	0.322	0.1	1999-00
1701	Hakeem Olajuwon	HOU	37.0	213.36	115.66596000000001	Houston	Nigeria	1984	1	1	44	10.3	6.2	1.4	-3.2	0.071	0.226	0.228	0.484	0.102	1999-00
1702	Greg Ostertag	UTA	27.0	218.44	127.00576000000001	Kansas	USA	1995	1	28	81	4.5	6.0	0.2	4.6	0.13699999999999998	0.22	0.125	0.525	0.018000000000000002	1999-00
1703	Greg Foster	SEA	31.0	210.82	113.398	Texas-El Paso	USA	1990	2	35	60	3.4	1.8	0.7	-0.3	0.025	0.13699999999999998	0.168	0.43	0.091	1999-00
1704	Isaiah Rider	ATL	29.0	195.58	97.52228000000001	Nevada-Las Vegas	USA	1993	1	5	60	19.3	4.3	3.7	-1.3	0.033	0.099	0.289	0.488	0.18600000000000003	1999-00
1705	Eric Montross	DET	28.0	213.36	122.46983999999999	North Carolina	USA	1994	1	9	51	0.8	1.4	0.1	-4.6	0.062	0.19	0.111	0.332	0.032	1999-00
1706	Ira Bowman	PHI	27.0	195.58	88.45044	Pennsylvania	USA	Undrafted	Undrafted	Undrafted	11	0.5	0.2	0.1	-32.1	0.0	0.095	0.109	0.868	0.125	1999-00
1707	Elton Brand	CHI	21.0	203.2	117.93392	Duke	USA	1999	1	1	81	20.1	10.0	1.9	-12.8	0.131	0.184	0.26899999999999996	0.528	0.11800000000000001	1999-00
1708	Derek Hood	CHH	23.0	203.2	104.32616	Arkansas	USA	Undrafted	Undrafted	Undrafted	2	0.0	0.5	0.0	-87.9	0.0	0.5	0.244	0.0	0.0	1999-00
1709	Derek Fisher	LAL	25.0	185.42	90.7184	Arkansas-Little Rock	USA	1996	1	24	78	6.3	1.8	2.8	13.4	0.013000000000000001	0.07	0.153	0.449	0.17600000000000002	1999-00
1710	Derek Anderson	LAC	25.0	195.58	88.45044	Kentucky	USA	1997	1	13	64	16.9	4.0	3.4	-13.3	0.04	0.098	0.235	0.542	0.179	1999-00
1711	Dennis Scott	VAN	31.0	203.2	103.872568	Georgia Tech	USA	1990	1	4	66	5.6	1.6	1.0	-6.5	0.015	0.091	0.14	0.515	0.08900000000000001	1999-00
1712	Dennis Rodman	DAL	39.0	200.66	95.25432	Southeastern Oklahoma State	USA	1986	2	27	12	2.8	14.3	1.2	-7.1	0.136	0.35100000000000003	0.064	0.457	0.046	1999-00
1713	Dell Curry	TOR	36.0	195.58	92.98635999999999	Virginia Tech	USA	1986	1	15	67	7.6	1.5	1.3	-1.3	0.011000000000000001	0.099	0.207	0.542	0.141	1999-00
1714	Dee Brown	TOR	31.0	187.96	92.98635999999999	Jacksonville	USA	1990	1	19	38	6.9	1.4	2.3	-1.2	0.013999999999999999	0.075	0.19699999999999998	0.498	0.214	1999-00
1715	Dedric Willoughby	CHI	26.0	190.5	81.64656	Iowa State	USA	Undrafted	Undrafted	Undrafted	25	7.6	2.0	2.6	-6.0	0.024	0.09699999999999999	0.204	0.47200000000000003	0.225	1999-00
1716	Dean Garrett	MIN	33.0	210.82	113.398	Indiana	USA	1988	2	38	56	2.0	2.5	0.3	3.1	0.077	0.183	0.105	0.47700000000000004	0.043	1999-00
1717	DeMarco Johnson	NYK	24.0	205.74	111.13004	North Carolina-Charlotte	USA	1998	2	38	5	1.2	1.4	0.0	-0.3	0.09699999999999999	0.105	0.154	0.33299999999999996	0.0	1999-00
1718	Derek Strong	ORL	32.0	205.74	108.86208	Xavier	USA	1990	2	47	20	2.7	2.2	0.2	-8.3	0.076	0.23600000000000002	0.177	0.499	0.04	1999-00
1719	David Wingate	NYK	36.0	195.58	83.91452	Georgetown	USA	1986	2	44	7	0.3	0.3	0.4	-29.0	0.033	0.031	0.145	0.111	0.188	1999-00
1720	David Robinson	SAS	34.0	215.9	113.398	Navy	USA	1987	1	1	80	17.8	9.6	1.8	8.5	0.091	0.251	0.26	0.568	0.10099999999999999	1999-00
1721	Darvin Ham	MIL	26.0	200.66	104.32616	Texas Tech	USA	Undrafted	Undrafted	Undrafted	35	5.1	4.9	1.2	4.9	0.12300000000000001	0.126	0.106	0.545	0.07400000000000001	1999-00
1722	Darrick Martin	SAC	29.0	180.34	77.11064	UCLA	USA	Undrafted	Undrafted	Undrafted	71	5.7	0.6	1.7	1.9	0.009000000000000001	0.045	0.228	0.5	0.225	1999-00
1723	Danny Manning	MIL	34.0	208.28	110.676448	Kansas	USA	1988	1	1	72	4.6	2.9	1.0	-2.0	0.051	0.157	0.162	0.46	0.096	1999-00
1724	Danny Fortson	BOS	24.0	200.66	117.93392	Cincinnati	USA	1997	1	10	55	7.6	6.7	0.5	-1.7	0.17600000000000002	0.33899999999999997	0.20199999999999999	0.602	0.057999999999999996	1999-00
1725	Danny Ferry	CLE	33.0	208.28	106.59411999999999	Duke	USA	1989	1	2	63	7.3	3.8	1.1	-0.6	0.048	0.156	0.153	0.5710000000000001	0.081	1999-00
1726	Dana Barros	BOS	33.0	180.34	73.935496	Boston College	USA	1989	1	16	72	7.2	1.4	1.8	-6.0	0.013000000000000001	0.092	0.20199999999999999	0.552	0.203	1999-00
1727	Dan Majerle	MIA	34.0	198.12	100.697424	Central Michigan	USA	1988	1	14	69	7.3	4.8	3.0	5.6	0.013999999999999999	0.146	0.10400000000000001	0.5589999999999999	0.131	1999-00
1728	Damon Stoudamire	POR	26.0	177.8	77.56423199999999	Arizona	USA	1995	1	7	78	12.5	3.1	5.2	7.4	0.031	0.085	0.212	0.508	0.26899999999999996	1999-00
1729	Emanual Davis	SEA	31.0	195.58	88.45044	Delaware State	USA	Undrafted	Undrafted	Undrafted	54	4.0	1.9	1.3	-2.0	0.023	0.131	0.17600000000000002	0.45799999999999996	0.162	1999-00
1730	David Wesley	CHH	29.0	185.42	91.625584	Baylor	USA	Undrafted	Undrafted	Undrafted	82	13.6	2.7	5.6	1.8	0.016	0.073	0.20199999999999999	0.519	0.284	1999-00
1731	Derrick Coleman	CHH	33.0	208.28	122.46983999999999	Syracuse	USA	1990	1	1	74	16.7	8.5	2.4	1.2	0.061	0.233	0.253	0.541	0.13699999999999998	1999-00
1732	Darrell Armstrong	ORL	32.0	185.42	81.64656	Fayetteville State	USA	Undrafted	Undrafted	Undrafted	82	16.2	3.3	6.1	0.4	0.027000000000000003	0.085	0.235	0.542	0.309	1999-00
1733	Derrick McKey	IND	33.0	208.28	109.315672	Alabama	USA	1987	1	9	32	4.3	4.2	1.1	6.0	0.057999999999999996	0.17800000000000002	0.115	0.524	0.09	1999-00
1734	Elden Campbell	CHH	31.0	213.36	115.66596000000001	Clemson	USA	1990	1	27	78	12.7	7.6	1.7	2.7	0.076	0.187	0.2	0.5	0.087	1999-00
1735	Eddie Robinson	CHH	24.0	205.74	95.25432	Central Oklahoma	USA	Undrafted	Undrafted	Undrafted	67	7.0	2.7	0.5	6.1	0.059000000000000004	0.127	0.18100000000000002	0.569	0.048	1999-00
1736	Eddie Jones	CHH	28.0	198.12	90.7184	Temple	USA	1994	1	10	72	20.1	4.8	4.2	6.3	0.033	0.10300000000000001	0.23600000000000002	0.555	0.191	1999-00
1737	Earl Boykins	CLE	24.0	165.1	60.327736	Eastern Michigan	USA	Undrafted	Undrafted	Undrafted	26	5.3	1.0	1.8	-11.8	0.046	0.076	0.245	0.547	0.345	1999-00
1738	Eldridge Recasner	CHH	32.0	193.04	86.18248	Washington	USA	1992	Undrafted	Undrafted	7	1.0	0.6	0.7	-13.6	0.0	0.11800000000000001	0.10300000000000001	0.5	0.278	1999-00
1739	Duane Causwell	MIA	32.0	213.36	115.66596000000001	Temple	USA	1990	1	18	25	2.6	1.9	0.1	-14.9	0.064	0.2	0.154	0.614	0.017	1999-00
1740	Elliot Perry	NJN	31.0	182.88	68.945984	Memphis	USA	1991	2	37	60	5.3	1.0	2.3	-2.5	0.018000000000000002	0.068	0.21899999999999997	0.493	0.307	1999-00
1741	Drew Barry	ATL	27.0	195.58	86.636072	Georgia Tech	USA	1996	2	57	16	2.6	0.8	2.1	-9.6	0.0	0.078	0.132	0.5820000000000001	0.33	1999-00
1742	Doug West	VAN	33.0	198.12	99.79024	Villanova	USA	1989	2	38	38	4.0	1.9	1.1	3.2	0.038	0.109	0.14400000000000002	0.467	0.12300000000000001	1999-00
1743	Doug Christie	TOR	30.0	198.12	92.98635999999999	Pepperdine	USA	1992	1	17	73	12.4	3.9	4.4	0.3	0.03	0.11199999999999999	0.19399999999999998	0.526	0.22699999999999998	1999-00
1744	Donyell Marshall	GSW	27.0	205.74	104.32616	Connecticut	USA	1994	1	4	64	14.2	10.0	2.6	-10.4	0.09	0.231	0.22	0.478	0.13699999999999998	1999-00
1745	Doug Overton	BOS	30.0	190.5	86.18248	La Salle	USA	1991	2	40	48	3.2	0.7	1.1	-2.9	0.035	0.05	0.185	0.466	0.205	1999-00
1746	Donny Marshall	CLE	27.0	200.66	104.32616	Connecticut	USA	1995	2	39	6	1.8	0.2	0.0	1.6	0.0	0.028999999999999998	0.203	0.40299999999999997	0.0	1999-00
1747	Detlef Schrempf	POR	37.0	208.28	106.59411999999999	Washington	USA	1985	1	8	77	7.5	4.3	2.6	7.0	0.061	0.168	0.17600000000000002	0.544	0.192	1999-00
1748	Devean George	LAL	22.0	203.2	99.79024	Augsburg	USA	1999	1	23	49	3.2	1.5	0.2	4.1	0.08800000000000001	0.135	0.22699999999999998	0.478	0.061	1999-00
1749	Devin Gray	HOU	28.0	200.66	108.86208	Clemson	USA	1995	Undrafted	Undrafted	21	2.3	1.2	0.2	-7.1	0.096	0.132	0.18	0.49200000000000005	0.069	1999-00
1750	Dikembe Mutombo	ATL	34.0	218.44	118.38751200000002	Georgetown	Congo	1991	1	4	82	11.5	14.1	1.3	-2.5	0.114	0.308	0.141	0.621	0.054000000000000006	1999-00
1751	Dickey Simpkins	CHI	28.0	205.74	115.66596000000001	Providence	USA	1994	1	21	69	4.2	5.4	1.4	-12.1	0.085	0.177	0.128	0.439	0.105	1999-00
1752	Dirk Nowitzki	DAL	22.0	213.36	107.501304	None	Germany	1998	1	9	82	17.5	6.5	2.5	0.5	0.038	0.156	0.212	0.564	0.107	1999-00
1753	Don MacLean	PHX	30.0	208.28	106.59411999999999	UCLA	USA	1992	1	19	16	2.6	1.4	0.5	-8.5	0.043	0.138	0.179	0.40700000000000003	0.1	1999-00
1754	Don Reid	WAS	26.0	203.2	113.398	Georgetown	USA	1995	2	58	38	3.8	2.7	0.3	0.1	0.068	0.17300000000000001	0.135	0.5670000000000001	0.034	1999-00
1755	Dion Glover	ATL	21.0	195.58	103.418976	Georgia Tech	USA	1999	1	20	30	6.5	1.3	0.9	-13.9	0.037000000000000005	0.059000000000000004	0.22399999999999998	0.483	0.10800000000000001	1999-00
1756	Derrick Dial	SAS	24.0	193.04	83.46092800000001	Eastern Michigan	USA	1998	2	52	8	5.0	3.3	0.6	10.3	0.156	0.15	0.256	0.415	0.08900000000000001	1999-00
1757	Jermaine O'Neal	IND	22.0	210.82	102.511792	None	USA	1996	1	17	81	12.9	9.8	1.2	0.7	0.111	0.22	0.214	0.501	0.066	2000-01
1758	Jerome Kersey	MIL	39.0	200.66	97.52228000000001	Longwood	USA	1984	2	46	22	3.3	2.0	0.7	1.3	0.036000000000000004	0.196	0.15	0.473	0.098	2000-01
1759	Jason Williams	SAC	25.0	185.42	86.18248	Florida	USA	1998	1	7	77	9.4	2.4	5.4	5.4	0.009000000000000001	0.075	0.16699999999999998	0.498	0.256	2000-01
1760	Jelani McCoy	SEA	23.0	208.28	111.13004	UCLA	USA	1998	2	33	70	4.5	3.6	0.8	-4.2	0.091	0.153	0.155	0.52	0.08199999999999999	2000-01
1761	Jeff McInnis	LAC	26.0	193.04	80.73937600000001	North Carolina	USA	1996	2	37	81	12.9	2.7	5.5	-5.5	0.017	0.071	0.183	0.521	0.27	2000-01
1762	Jeff Foster	IND	24.0	210.82	109.769264	Texas State	USA	1999	1	21	71	3.5	5.5	0.5	4.1	0.14400000000000002	0.23600000000000002	0.121	0.49200000000000005	0.047	2000-01
1763	Jaren Jackson	SAS	33.0	193.04	86.18248	Georgetown	USA	Undrafted	Undrafted	Undrafted	16	2.4	0.8	0.4	-4.5	0.011000000000000001	0.10099999999999999	0.18100000000000002	0.47700000000000004	0.095	2000-01
1764	Jason Kidd	PHX	28.0	193.04	96.16150400000001	California	USA	1994	1	2	77	16.9	6.4	9.8	2.0	0.033	0.151	0.22699999999999998	0.51	0.419	2000-01
1765	Jason Hart	MIL	23.0	187.96	82.10015200000001	Syracuse	USA	2000	2	49	1	2.0	0.0	1.0	-7.3	0.0	0.0	0.126	1.0	0.25	2000-01
1766	Jason Collier	HOU	23.0	213.36	117.93392	Georgia Tech	USA	2000	1	15	23	3.1	1.6	0.3	-12.5	0.059000000000000004	0.16	0.19399999999999998	0.435	0.05	2000-01
1767	Jason Caffey	MIL	28.0	203.2	116.119552	Alabama	USA	1995	1	20	70	7.1	5.0	0.8	-1.2	0.106	0.16899999999999998	0.168	0.544	0.057	2000-01
1768	Jerome Moiso	BOS	23.0	208.28	105.23334399999999	UCLA	France	2000	1	11	24	1.5	1.8	0.1	-2.2	0.091	0.273	0.187	0.42200000000000004	0.043	2000-01
1769	Jamie Feick	NJN	26.0	205.74	115.66596000000001	Michigan State	USA	1996	2	48	6	3.7	9.3	0.8	-4.3	0.091	0.319	0.105	0.389	0.053	2000-01
1770	James Robinson	ORL	30.0	187.96	81.64656	Alabama	USA	1993	1	21	6	1.7	1.3	0.0	1.3	0.0	0.21100000000000002	0.13699999999999998	0.455	0.0	2000-01
1771	James Posey	DEN	24.0	203.2	97.52228000000001	Xavier	USA	1999	1	18	82	8.1	5.3	2.0	1.3	0.057999999999999996	0.146	0.149	0.511	0.11	2000-01
1772	Jason Terry	ATL	23.0	187.96	78.017824	Arizona	USA	1999	1	10	82	19.7	3.3	4.9	-5.8	0.015	0.081	0.252	0.531	0.23600000000000002	2000-01
1773	Jerome Williams	TOR	28.0	205.74	93.439952	Georgetown	USA	1996	1	26	59	6.3	6.5	0.8	0.1	0.121	0.239	0.153	0.526	0.062	2000-01
1774	John Stockton	UTA	39.0	185.42	79.3786	Gonzaga	USA	1984	1	16	82	11.5	2.8	8.7	11.4	0.028999999999999998	0.087	0.18600000000000003	0.61	0.452	2000-01
1775	Jim Jackson	CLE	30.0	198.12	99.79024	Ohio State	USA	1992	1	4	56	11.5	4.0	2.9	-8.9	0.035	0.11900000000000001	0.22399999999999998	0.455	0.17600000000000002	2000-01
1776	Karl Malone	UTA	37.0	205.74	116.119552	Louisiana Tech	USA	1985	1	13	81	23.2	8.3	4.5	5.8	0.05	0.23600000000000002	0.299	0.5720000000000001	0.23399999999999999	2000-01
1777	Jamel Thomas	NJN	24.0	198.12	99.336648	Providence	USA	Undrafted	Undrafted	Undrafted	5	2.6	1.8	0.0	-16.2	0.068	0.10400000000000001	0.19399999999999998	0.342	0.0	2000-01
1778	Juwan Howard	DAL	28.0	205.74	113.398	Michigan	USA	1994	1	5	81	18.0	7.1	2.8	-1.4	0.067	0.156	0.24600000000000002	0.527	0.135	2000-01
1779	Jumaine Jones	PHI	22.0	203.2	98.88305600000001	Georgia	USA	1999	1	27	65	4.7	2.9	0.5	-0.7	0.079	0.166	0.17300000000000001	0.51	0.064	2000-01
1780	Jud Buechler	DET	33.0	198.12	103.418976	Arizona	USA	1990	2	38	57	3.4	1.6	0.7	0.0	0.028999999999999998	0.111	0.114	0.568	0.083	2000-01
1781	Jonathan Bender	IND	20.0	210.82	89.811216	None	USA	1999	1	5	59	3.3	1.3	0.5	-8.4	0.027999999999999997	0.11	0.203	0.447	0.111	2000-01
1782	Jon Barry	SAC	31.0	195.58	95.25432	Georgia Tech	USA	1992	1	21	62	5.1	1.5	2.1	4.7	0.017	0.081	0.151	0.55	0.207	2000-01
1783	Jerry Stackhouse	DET	26.0	198.12	98.88305600000001	North Carolina	USA	1995	1	3	80	29.8	3.9	5.1	-1.2	0.032	0.073	0.348	0.521	0.258	2000-01
1784	Johnny Newman	NJN	37.0	200.66	95.25432	Richmond	USA	1986	2	29	82	10.9	2.1	1.4	-8.6	0.019	0.08199999999999999	0.20800000000000002	0.542	0.105	2000-01
1785	John Starks	UTA	35.0	195.58	86.18248	Oklahoma State	USA	Undrafted	Undrafted	Undrafted	75	9.3	2.1	2.4	3.8	0.017	0.073	0.18100000000000002	0.47600000000000003	0.13	2000-01
1786	John Crotty	UTA	31.0	187.96	87.996848	Virginia	USA	Undrafted	Undrafted	Undrafted	31	2.1	0.9	1.1	0.7	0.057999999999999996	0.07	0.159	0.44299999999999995	0.21100000000000002	2000-01
1787	John Coker	GSW	29.0	213.36	114.758776	Boise State	USA	Undrafted	Undrafted	Undrafted	6	0.3	0.8	0.3	-0.1	0.115	0.087	0.13699999999999998	0.125	0.083	2000-01
1788	John Amaechi	ORL	30.0	208.28	122.46983999999999	Penn State	England	Undrafted	Undrafted	Undrafted	82	7.9	3.3	0.9	-5.3	0.048	0.128	0.21899999999999997	0.455	0.07400000000000001	2000-01
1789	Joel Przybilla	MIL	21.0	215.9	115.66596000000001	Minnesota	USA	2000	1	9	33	0.8	2.2	0.1	-9.5	0.115	0.161	0.09	0.33899999999999997	0.011000000000000001	2000-01
1790	Joe Smith	DET	25.0	208.28	102.0582	Maryland	USA	1995	1	1	69	12.3	7.1	1.1	-0.1	0.086	0.188	0.22	0.475	0.069	2000-01
1791	Jim McIlvaine	NJN	28.0	215.9	108.86208	Marquette	USA	1994	2	32	18	1.6	1.9	0.2	-11.7	0.048	0.179	0.099	0.42100000000000004	0.038	2000-01
1792	John Wallace	DET	27.0	205.74	102.0582	Syracuse	USA	1996	1	18	40	5.9	2.1	0.6	-8.8	0.049	0.121	0.23399999999999999	0.46299999999999997	0.08199999999999999	2000-01
1793	Jamal Robinson	MIA	27.0	200.66	96.16150400000001	Virginia	USA	1997	Undrafted	Undrafted	6	1.0	1.8	0.3	-4.8	0.042	0.145	0.161	0.136	0.051	2000-01
1794	Greg Anthony	POR	33.0	185.42	81.64656	Nevada-Las Vegas	USA	1991	1	12	58	4.9	1.1	1.4	0.0	0.032	0.055999999999999994	0.171	0.527	0.162	2000-01
1795	Jamal Crawford	CHI	21.0	195.58	90.7184	Michigan	USA	2000	1	8	61	4.6	1.5	2.3	-14.1	0.01	0.092	0.17800000000000002	0.442	0.235	2000-01
1796	Greg Foster	LAL	32.0	210.82	113.398	Texas-El Paso	USA	1990	2	35	62	2.0	1.8	0.5	-11.2	0.071	0.22	0.171	0.449	0.125	2000-01
1797	Greg Buckner	DAL	24.0	193.04	95.25432	Clemson	USA	1998	2	53	37	6.2	4.2	1.3	5.0	0.086	0.135	0.145	0.503	0.08900000000000001	2000-01
1798	Grant Long	VAN	35.0	205.74	113.398	Eastern Michigan	USA	1988	2	33	66	6.0	4.2	1.3	-7.8	0.057999999999999996	0.149	0.13699999999999998	0.51	0.092	2000-01
1799	Grant Hill	ORL	28.0	203.2	102.0582	Duke	USA	1994	1	3	4	13.8	6.3	6.3	-5.5	0.061	0.147	0.21600000000000003	0.505	0.32899999999999996	2000-01
1800	Glenn Robinson	MIL	28.0	200.66	104.32616	Purdue	USA	1994	1	1	76	22.0	6.9	3.3	4.6	0.051	0.156	0.28800000000000003	0.525	0.157	2000-01
1801	Glen Rice	NYK	34.0	203.2	99.79024	Michigan	USA	1989	1	4	75	12.0	4.1	1.2	4.5	0.035	0.135	0.20600000000000002	0.54	0.07400000000000001	2000-01
1802	Gerard King	WAS	28.0	205.74	104.32616	Nicholls State	USA	Undrafted	Undrafted	Undrafted	45	4.8	2.9	0.7	-8.9	0.062	0.16399999999999998	0.153	0.552	0.08	2000-01
1803	Greg Ostertag	UTA	28.0	218.44	127.00576000000001	Kansas	USA	1995	1	28	81	4.5	5.1	0.3	0.9	0.139	0.201	0.128	0.522	0.025	2000-01
1804	George McCloud	DEN	34.0	203.2	102.0582	Florida State	USA	1989	1	7	76	9.6	2.9	3.7	-5.1	0.031	0.096	0.19	0.496	0.223	2000-01
1805	Gary Trent	DAL	26.0	203.2	113.398	Ohio	USA	1995	1	11	33	4.0	2.8	0.3	-9.9	0.128	0.183	0.23600000000000002	0.456	0.055999999999999994	2000-01
1806	Gary Payton	SEA	32.0	193.04	81.64656	Oregon State	USA	1990	1	2	79	23.1	4.6	8.1	-0.6	0.025	0.10099999999999999	0.27	0.522	0.364	2000-01
1807	Gary Grant	POR	36.0	190.5	83.91452	Michigan	USA	1988	1	15	4	2.5	0.0	0.3	14.9	0.0	0.0	0.20199999999999999	0.7140000000000001	0.1	2000-01
1808	Garth Joseph	DEN	27.0	218.44	138.799152	Saint Rose	USA	Undrafted	Undrafted	Undrafted	4	0.5	0.5	0.3	-35.0	0.111	0.0	0.21100000000000002	0.17	0.1	2000-01
1809	Fred Hoiberg	CHI	28.0	195.58	95.25432	Iowa State	USA	1995	2	52	74	9.1	4.2	3.6	-10.2	0.011000000000000001	0.159	0.132	0.598	0.2	2000-01
1810	Felton Spencer	NYK	33.0	213.36	120.20188	Louisville	USA	1990	1	6	18	2.2	1.9	0.1	7.3	0.152	0.21600000000000003	0.174	0.629	0.031	2000-01
1811	Keith Van Horn	NJN	25.0	208.28	115.66596000000001	Utah	USA	1997	1	2	49	17.0	7.1	1.7	-4.0	0.052000000000000005	0.182	0.23399999999999999	0.526	0.08199999999999999	2000-01
1812	George Lynch	PHI	30.0	203.2	103.418976	North Carolina	USA	1993	1	12	82	8.4	7.2	1.7	4.1	0.087	0.163	0.138	0.496	0.084	2000-01
1813	Jamal Mashburn	CHH	28.0	203.2	109.315672	Kentucky	USA	1993	1	4	76	20.1	7.6	5.4	3.7	0.034	0.184	0.268	0.493	0.262	2000-01
1814	Hakeem Olajuwon	HOU	38.0	213.36	115.66596000000001	Houston	Nigeria	1984	1	1	58	11.9	7.4	1.2	1.1	0.094	0.226	0.21600000000000003	0.526	0.08199999999999999	2000-01
1815	Hedo Turkoglu	SAC	22.0	203.2	99.79024	None	Turkey	2000	1	16	74	5.3	2.8	0.9	5.7	0.044000000000000004	0.129	0.156	0.509	0.08800000000000001	2000-01
1816	Jamaal Magloire	CHH	23.0	208.28	117.93392	Kentucky	Canada	2000	1	19	74	4.6	4.0	0.4	3.2	0.111	0.195	0.16399999999999998	0.506	0.042	2000-01
1817	Jalen Rose	IND	28.0	203.2	102.0582	Michigan	USA	1994	1	13	72	20.5	5.0	6.0	-0.3	0.015	0.11900000000000001	0.257	0.53	0.28800000000000003	2000-01
1818	Jake Voskuhl	CHI	23.0	210.82	111.13004	Connecticut	USA	2000	2	33	16	1.9	2.1	0.3	-24.7	0.098	0.2	0.141	0.48100000000000004	0.068	2000-01
1819	Jake Tsakalidis	PHX	22.0	218.44	129.27372	None	Greece	2000	1	25	57	4.5	4.2	0.3	-3.1	0.09699999999999999	0.187	0.155	0.502	0.033	2000-01
1820	Jahidi White	WAS	25.0	205.74	131.54168	Georgetown	USA	1998	2	43	68	8.6	7.7	0.3	-7.3	0.131	0.255	0.192	0.535	0.021	2000-01
1821	Jacque Vaughn	UTA	26.0	185.42	86.18248	Kansas	USA	1997	1	27	82	6.1	1.8	3.9	-6.3	0.013999999999999999	0.1	0.171	0.535	0.34299999999999997	2000-01
1822	Jabari Smith	SAC	24.0	210.82	113.398	Louisiana State	USA	2000	2	45	9	2.9	0.9	0.7	2.6	0.019	0.106	0.2	0.528	0.15	2000-01
1823	Hanno Mottola	ATL	24.0	210.82	112.037224	Utah	Finland	2000	2	40	73	4.4	2.4	0.3	-12.8	0.055	0.145	0.175	0.504	0.044000000000000004	2000-01
1824	J.R. Reid	CLE	33.0	205.74	112.037224	North Carolina	USA	1989	1	5	6	1.7	1.3	0.2	-22.4	0.128	0.081	0.109	0.5870000000000001	0.042	2000-01
1825	Ira Newble	SAS	26.0	200.66	97.52228000000001	Miami (OH)	USA	Undrafted	Undrafted	Undrafted	27	2.0	1.3	0.2	-15.1	0.07400000000000001	0.142	0.171	0.435	0.063	2000-01
1826	Ira Bowman	ATL	28.0	195.58	88.45044	Pennsylvania	USA	Undrafted	Undrafted	Undrafted	3	0.0	0.7	2.3	-15.3	0.077	0.091	0.085	0.0	0.636	2000-01
1827	Ike Austin	VAN	31.0	208.28	122.46983999999999	Arizona State	USA	1991	2	48	52	4.3	4.3	1.1	-5.4	0.066	0.244	0.185	0.39299999999999996	0.114	2000-01
1828	Hubert Davis	WAS	31.0	195.58	83.007336	North Carolina	USA	1992	1	20	66	7.9	2.1	1.7	-0.1	0.019	0.073	0.14400000000000002	0.569	0.10400000000000001	2000-01
1829	Howard Eisley	DAL	28.0	187.96	81.64656	Boston College	USA	1994	2	30	82	9.0	2.4	3.6	3.4	0.011000000000000001	0.08	0.155	0.507	0.183	2000-01
1830	Horace Grant	LAL	35.0	208.28	111.13004	Clemson	USA	1987	1	10	77	8.5	7.1	1.6	7.1	0.106	0.149	0.13	0.511	0.073	2000-01
1831	Hersey Hawkins	CHH	34.0	190.5	90.7184	Bradley	USA	1988	1	6	59	3.1	1.4	1.2	-0.3	0.03	0.10800000000000001	0.128	0.555	0.19399999999999998	2000-01
1832	Isaiah Rider	LAL	30.0	195.58	97.52228000000001	Nevada-Las Vegas	USA	1993	1	5	67	7.6	2.3	1.7	0.0	0.040999999999999995	0.107	0.226	0.499	0.155	2000-01
1833	Kelvin Cato	HOU	26.0	210.82	115.66596000000001	Iowa State	USA	1997	1	15	35	4.7	4.0	0.3	8.8	0.09300000000000001	0.162	0.12	0.606	0.027999999999999997	2000-01
1834	Metta World Peace	CHI	21.0	200.66	111.58363200000001	St. John's (NY)	USA	1999	1	16	76	11.9	3.9	3.0	-8.4	0.028999999999999998	0.124	0.217	0.483	0.171	2000-01
1835	Kenny Anderson	BOS	30.0	185.42	76.203456	Georgia Tech	USA	1991	1	2	33	7.5	2.2	4.1	-3.3	0.021	0.08199999999999999	0.16399999999999998	0.47600000000000003	0.261	2000-01
1836	Michael Redd	MIL	21.0	198.12	97.068688	Ohio State	USA	2000	2	43	6	2.2	0.7	0.2	-13.3	0.073	0.038	0.28300000000000003	0.3	0.055999999999999994	2000-01
1837	Michael Olowokandi	LAC	26.0	213.36	131.995272	Pacific	Nigeria	1998	1	1	82	8.5	6.4	0.6	-6.9	0.09300000000000001	0.192	0.209	0.451	0.038	2000-01
1838	Michael Hawkins	CLE	28.0	182.88	80.73937600000001	Xavier	USA	Undrafted	Undrafted	Undrafted	10	0.8	0.5	1.3	-20.8	0.028999999999999998	0.054000000000000006	0.094	0.444	0.271	2000-01
1839	Michael Finley	DAL	28.0	200.66	97.52228000000001	Wisconsin	USA	1995	1	21	82	21.5	5.2	4.4	5.5	0.036000000000000004	0.1	0.249	0.521	0.18	2000-01
1840	Michael Doleac	ORL	24.0	210.82	118.841104	Utah	USA	1998	1	12	77	6.4	3.5	0.8	3.4	0.055	0.171	0.196	0.44299999999999995	0.077	2000-01
1841	Michael Dickerson	VAN	26.0	193.04	86.18248	Arizona	USA	1998	1	14	70	16.3	3.3	3.3	-5.9	0.032	0.069	0.226	0.501	0.157	2000-01
1842	Michael Curry	DET	32.0	195.58	95.25432	Georgia Southern	USA	Undrafted	Undrafted	Undrafted	68	5.2	1.8	1.9	-3.6	0.015	0.077	0.124	0.507	0.138	2000-01
1843	Michael Ruffin	CHI	24.0	203.2	112.490816	Tulsa	USA	1999	2	32	45	2.6	5.8	0.9	-7.0	0.134	0.225	0.091	0.48	0.07	2000-01
1844	Felipe Lopez	MIN	26.0	195.58	88.45044	St. John's (NY)	Dominican Republic	1998	1	24	70	7.9	3.3	1.5	-4.7	0.04	0.131	0.18	0.503	0.114	2000-01
1845	Matt Maloney	ATL	29.0	190.5	90.7184	Pennsylvania	USA	Undrafted	Undrafted	Undrafted	55	6.7	2.1	2.8	-2.8	0.011000000000000001	0.081	0.14	0.508	0.187	2000-01
1846	Matt Harpring	CLE	25.0	200.66	104.779752	Georgia Tech	USA	1998	1	15	56	11.1	4.3	1.8	-4.9	0.065	0.105	0.191	0.522	0.11	2000-01
1847	Matt Geiger	PHI	31.0	215.9	112.490816	Georgia Tech	USA	1992	2	42	35	6.1	4.0	0.4	4.0	0.1	0.191	0.22699999999999998	0.43	0.047	2000-01
1848	Matt Bullard	HOU	34.0	208.28	106.59411999999999	Iowa	USA	Undrafted	Undrafted	Undrafted	61	5.8	2.1	0.7	7.9	0.027000000000000003	0.11800000000000001	0.151	0.569	0.067	2000-01
1849	Mateen Cleaves	DET	23.0	187.96	92.98635999999999	Michigan State	USA	2000	1	14	78	5.4	1.7	2.7	-2.4	0.022000000000000002	0.091	0.205	0.45799999999999996	0.281	2000-01
1850	Mark Strickland	NJN	30.0	208.28	99.79024	Temple	USA	Undrafted	Undrafted	Undrafted	55	4.5	2.9	0.4	-8.3	0.078	0.17300000000000001	0.183	0.465	0.059000000000000004	2000-01
1851	Mark Pope	MIL	28.0	208.28	106.59411999999999	Kentucky	USA	1996	2	52	63	2.4	2.3	0.6	6.4	0.066	0.105	0.083	0.48	0.052000000000000005	2000-01
1852	Maurice Taylor	HOU	24.0	205.74	117.93392	Michigan	USA	1997	1	14	69	13.0	5.5	1.5	-3.5	0.065	0.16	0.231	0.518	0.096	2000-01
1853	Mark Madsen	LAL	25.0	205.74	108.86208	Stanford	USA	2000	1	29	70	2.0	2.2	0.3	-5.1	0.127	0.13699999999999998	0.10800000000000001	0.53	0.06	2000-01
1854	Michael Smith	WAS	29.0	203.2	108.86208	Providence	USA	1994	2	35	79	3.8	7.1	1.3	-11.7	0.11900000000000001	0.29	0.095	0.527	0.099	2000-01
1855	Mike Bibby	VAN	23.0	185.42	86.18248	Arizona	USA	1998	1	2	82	15.9	3.7	8.4	-6.8	0.017	0.091	0.21100000000000002	0.525	0.376	2000-01
1856	Olumide Oyedeji	SEA	20.0	208.28	108.86208	None	Nigeria	2000	2	42	30	1.5	2.2	0.1	11.6	0.13699999999999998	0.21899999999999997	0.114	0.532	0.013999999999999999	2000-01
1857	Olden Polynice	UTA	36.0	213.36	113.398	Virginia	USA	1987	1	8	81	5.3	4.7	0.4	3.2	0.122	0.165	0.15	0.484	0.028999999999999998	2000-01
1858	Obinna Ekezie	DAL	25.0	205.74	117.93392	Maryland	Nigeria	1999	2	37	33	3.1	2.4	0.3	-11.1	0.133	0.201	0.193	0.484	0.06	2000-01
1859	Nick Van Exel	DEN	29.0	185.42	86.18248	Cincinnati	USA	1993	2	37	71	17.7	3.4	8.5	-0.4	0.018000000000000002	0.08	0.23399999999999999	0.515	0.38299999999999995	2000-01
1860	Nick Anderson	SAC	33.0	198.12	103.418976	Illinois	USA	1989	1	11	21	1.8	1.2	0.6	0.9	0.019	0.136	0.171	0.33299999999999996	0.125	2000-01
1861	Nazr Mohammed	ATL	23.0	208.28	108.86208	Kentucky	USA	1998	1	29	58	7.6	5.3	0.3	-2.0	0.135	0.233	0.23	0.52	0.034	2000-01
1862	Muggsy Bogues	TOR	36.0	160.02	61.688512	Wake Forest	USA	1987	1	12	3	0.0	1.0	1.7	-27.4	0.0	0.12	0.078	0.0	0.294	2000-01
1863	Michael Stewart	TOR	26.0	208.28	104.32616	California	USA	Undrafted	Undrafted	Undrafted	26	1.3	1.1	0.1	-21.2	0.131	0.14800000000000002	0.16699999999999998	0.39399999999999996	0.03	2000-01
1864	Morris Peterson	TOR	23.0	200.66	98.88305600000001	Michigan State	USA	2000	1	21	80	9.3	3.2	1.3	2.5	0.068	0.094	0.20199999999999999	0.507	0.09300000000000001	2000-01
1865	Moochie Norris	HOU	27.0	185.42	79.3786	West Florida	USA	1996	2	33	82	6.6	2.4	3.5	3.2	0.031	0.106	0.16899999999999998	0.546	0.284	2000-01
1866	Monty Williams	ORL	29.0	203.2	102.0582	Notre Dame	USA	1994	1	24	82	5.0	3.0	1.0	-6.6	0.08	0.145	0.191	0.485	0.122	2000-01
1867	Mitch Richmond	WAS	36.0	195.58	97.52228000000001	Kansas State	USA	1988	1	5	37	16.2	2.9	3.0	-2.4	0.013999999999999999	0.09300000000000001	0.24	0.521	0.16	2000-01
1868	Mikki Moore	DET	25.0	213.36	104.32616	Nebraska	USA	Undrafted	Undrafted	Undrafted	81	4.4	3.9	0.4	-2.8	0.114	0.187	0.151	0.552	0.049	2000-01
1869	Mike Smith	WAS	25.0	203.2	88.45044	Louisiana-Monroe	USA	2000	2	35	17	3.0	1.3	0.6	-8.5	0.061	0.084	0.177	0.386	0.09300000000000001	2000-01
1870	Mike Penberthy	LAL	26.0	190.5	81.64656	Master's	USA	Undrafted	Undrafted	Undrafted	53	5.0	1.2	1.3	-0.6	0.013000000000000001	0.067	0.141	0.5670000000000001	0.129	2000-01
1871	Mike Miller	ORL	21.0	203.2	98.88305600000001	Florida	USA	2000	1	5	82	11.9	4.0	1.7	2.6	0.03	0.122	0.183	0.541	0.095	2000-01
1872	Mookie Blaylock	GSW	34.0	185.42	83.91452	Oklahoma	USA	1989	1	12	69	11.0	3.9	6.7	-8.0	0.03	0.09699999999999999	0.174	0.455	0.32	2000-01
1873	Kendall Gill	NJN	33.0	195.58	97.975872	Illinois	USA	1990	1	5	31	9.1	4.2	2.8	-5.4	0.039	0.128	0.207	0.39	0.17	2000-01
1874	Mark Jackson	NYK	36.0	190.5	92.98635999999999	St. John's (NY)	USA	1987	1	18	83	7.6	3.7	8.0	0.4	0.027999999999999997	0.107	0.14300000000000002	0.505	0.396	2000-01
1875	Mark Blount	BOS	25.0	213.36	104.32616	Pittsburgh	USA	1997	2	54	64	3.9	3.6	0.5	-2.0	0.1	0.147	0.12300000000000001	0.541	0.049	2000-01
1876	Lari Ketner	IND	24.0	205.74	125.64498400000001	Massachusetts	USA	1999	2	49	3	0.0	0.0	0.3	-19.7	0.0	0.0	0.155	0.0	0.2	2000-01
1877	Lamond Murray	CLE	28.0	200.66	107.047712	California	USA	1994	1	7	78	12.8	4.4	1.6	-4.9	0.054000000000000006	0.124	0.233	0.49	0.099	2000-01
1878	Lamar Odom	LAC	21.0	208.28	96.615096	Rhode Island	USA	1999	1	4	76	17.2	7.8	5.2	-2.9	0.047	0.19	0.243	0.536	0.24600000000000002	2000-01
1879	LaPhonso Ellis	MIN	31.0	203.2	108.86208	Notre Dame	USA	1992	1	5	82	9.4	6.0	1.1	1.2	0.11699999999999999	0.182	0.196	0.524	0.079	2000-01
1880	Kurt Thomas	NYK	28.0	205.74	104.32616	Texas Christian	USA	1995	1	10	77	10.4	6.7	0.8	7.4	0.105	0.191	0.184	0.5660000000000001	0.052000000000000005	2000-01
1881	Kornel David	DET	29.0	205.74	104.32616	None	USA	Undrafted	Undrafted	Undrafted	27	2.3	1.9	0.3	-9.1	0.077	0.2	0.142	0.547	0.057	2000-01
1882	Kobe Bryant	LAL	22.0	200.66	95.25432	None	USA	1996	1	13	68	28.5	5.9	5.0	6.3	0.042	0.11699999999999999	0.315	0.552	0.22	2000-01
1883	Laron Profit	WAS	23.0	195.58	92.532768	Maryland	USA	1999	2	38	35	4.3	1.8	2.5	-5.9	0.035	0.08800000000000001	0.151	0.47	0.22399999999999998	2000-01
1884	Khalid El-Amin	CHI	22.0	177.8	90.7184	Connecticut	USA	2000	2	34	50	6.3	1.6	2.9	-10.7	0.023	0.08	0.193	0.45799999999999996	0.28800000000000003	2000-01
1885	Kevin Willis	DEN	38.0	213.36	111.13004	Michigan State	USA	1984	1	11	78	9.3	6.8	0.6	-6.6	0.10400000000000001	0.217	0.207	0.478	0.048	2000-01
1886	Kevin Ollie	PHI	28.0	187.96	88.45044	Connecticut	USA	Undrafted	Undrafted	Undrafted	70	3.1	1.4	2.1	1.1	0.02	0.099	0.142	0.467	0.268	2000-01
1887	Kevin Garnett	MIN	25.0	210.82	99.79024	None	USA	1995	1	5	81	22.0	11.4	5.0	3.7	0.078	0.252	0.271	0.531	0.215	2000-01
1888	Kevin Edwards	VAN	35.0	190.5	95.25432	DePaul	USA	1988	1	20	46	3.5	1.8	1.1	-3.2	0.040999999999999995	0.102	0.162	0.414	0.126	2000-01
1889	Keon Clark	TOR	26.0	210.82	100.243832	Nevada-Las Vegas	USA	1998	1	13	81	7.9	5.4	0.9	1.4	0.087	0.192	0.185	0.512	0.068	2000-01
1890	Kenyon Martin	NJN	23.0	205.74	104.32616	Cincinnati	USA	2000	1	1	68	12.0	7.4	1.9	-6.4	0.066	0.191	0.2	0.47200000000000003	0.10300000000000001	2000-01
1891	Kenny Thomas	HOU	23.0	203.2	117.93392	New Mexico	USA	1999	1	22	74	7.1	5.6	1.0	3.6	0.081	0.18100000000000002	0.162	0.507	0.068	2000-01
1892	Keyon Dooling	LAC	21.0	195.58	87.543256	Missouri	USA	2000	1	10	76	5.9	1.2	2.3	-0.4	0.008	0.07	0.19899999999999998	0.509	0.253	2000-01
1893	Mark Bryant	DAL	36.0	205.74	113.398	Seton Hall	USA	1988	1	21	18	1.1	1.2	0.2	-9.6	0.044000000000000004	0.191	0.121	0.428	0.042	2000-01
1894	Larry Hughes	GSW	22.0	195.58	83.46092800000001	Saint Louis	USA	1998	1	8	50	16.5	5.5	4.5	-7.5	0.042	0.122	0.24600000000000002	0.449	0.2	2000-01
1895	Larry Robinson	ATL	33.0	190.5	81.64656	Centenary (LA)	USA	Undrafted	Undrafted	Undrafted	34	5.9	2.6	1.1	-6.4	0.043	0.122	0.157	0.511	0.1	2000-01
1896	Mario Elie	PHX	37.0	195.58	102.0582	American International	USA	1985	7	160	68	4.4	2.3	1.9	2.4	0.027999999999999997	0.09	0.10099999999999999	0.541	0.133	2000-01
1897	Marcus Fizer	CHI	22.0	205.74	118.841104	Iowa State	USA	2000	1	4	72	9.5	4.3	1.1	-14.2	0.055	0.19	0.247	0.47600000000000003	0.09699999999999999	2000-01
1898	Marcus Camby	NYK	27.0	210.82	102.0582	Massachusetts	USA	1996	1	2	63	12.0	11.5	0.8	2.3	0.115	0.29	0.171	0.5589999999999999	0.043	2000-01
1899	Marc Jackson	GSW	26.0	208.28	122.46983999999999	Temple	USA	1997	2	37	48	13.2	7.5	1.2	-10.2	0.086	0.19899999999999998	0.20800000000000002	0.534	0.071	2000-01
1900	Mamadou N'diaye	TOR	26.0	213.36	115.66596000000001	Auburn	Senegal	2000	1	26	3	1.3	0.7	0.0	-10.8	0.14300000000000002	0.14300000000000002	0.21100000000000002	0.41	0.0	2000-01
1901	Malik Rose	SAS	26.0	200.66	115.66596000000001	Drexel	USA	1996	2	44	57	7.7	5.4	0.8	9.6	0.094	0.187	0.19699999999999998	0.498	0.067	2000-01
1902	Mahmoud Abdul-Rauf	VAN	32.0	185.42	73.481904	Louisiana State	USA	1990	1	3	41	6.5	0.6	1.9	-1.6	0.012	0.048	0.26899999999999996	0.514	0.285	2000-01
1903	Larry Johnson	NYK	32.0	200.66	106.59411999999999	Nevada-Las Vegas	USA	1991	1	1	65	9.9	5.6	2.0	0.0	0.053	0.156	0.17600000000000002	0.493	0.10800000000000001	2000-01
1904	Lucious Harris	NJN	30.0	195.58	92.98635999999999	Long Beach State	USA	1993	2	28	73	9.4	3.9	1.8	-5.8	0.038	0.127	0.16399999999999998	0.498	0.109	2000-01
1905	Loy Vaught	WAS	33.0	205.74	108.86208	Michigan	USA	1990	1	13	51	3.3	3.4	0.5	-6.0	0.107	0.263	0.165	0.484	0.068	2000-01
1906	Lorenzen Wright	ATL	25.0	210.82	108.86208	Memphis	USA	1996	1	7	71	12.4	7.5	1.2	-7.6	0.10099999999999999	0.19699999999999998	0.233	0.486	0.079	2000-01
1907	Lindsey Hunter	MIL	30.0	187.96	90.7184	Jackson State	USA	1993	1	10	82	10.1	2.1	2.7	5.1	0.018000000000000002	0.08199999999999999	0.204	0.5	0.191	2000-01
1908	Lee Nailon	CHH	26.0	203.2	109.315672	Texas Christian	USA	1999	2	43	42	3.9	2.2	0.6	2.6	0.076	0.147	0.182	0.529	0.102	2000-01
1909	Lawrence Funderburke	SAC	30.0	205.74	104.32616	Ohio State	USA	1994	2	51	59	4.9	3.3	0.3	0.2	0.11599999999999999	0.188	0.196	0.522	0.043	2000-01
1910	Lavor Postell	NYK	23.0	195.58	92.98635999999999	St. John's (NY)	USA	2000	2	39	26	2.3	1.0	0.2	4.1	0.057999999999999996	0.10099999999999999	0.233	0.44799999999999995	0.057999999999999996	2000-01
1911	Latrell Sprewell	NYK	30.0	195.58	86.18248	Alabama	USA	1992	1	24	77	17.7	4.5	3.5	2.1	0.02	0.11599999999999999	0.258	0.49700000000000005	0.172	2000-01
1912	Luc Longley	NYK	32.0	218.44	120.20188	New Mexico	USA	1991	1	7	25	2.0	2.6	0.3	6.6	0.10300000000000001	0.145	0.136	0.39899999999999997	0.04	2000-01
1913	Evan Eschmeyer	NJN	26.0	210.82	115.66596000000001	Northwestern	USA	1999	2	34	74	3.4	4.9	0.5	1.2	0.115	0.195	0.10099999999999999	0.512	0.044000000000000004	2000-01
1914	David Robinson	SAS	35.0	215.9	113.398	Navy	USA	1987	1	1	80	14.4	8.6	1.5	13.2	0.102	0.21600000000000003	0.22699999999999998	0.5589999999999999	0.087	2000-01
1915	Ervin Johnson	MIL	33.0	210.82	115.66596000000001	New Orleans	USA	1993	1	23	82	3.2	7.5	0.5	6.9	0.121	0.237	0.067	0.557	0.027999999999999997	2000-01
1916	Bryon Russell	UTA	30.0	200.66	102.0582	Long Beach State	USA	1993	2	45	78	12.0	4.2	2.1	4.7	0.048	0.11800000000000001	0.175	0.565	0.105	2000-01
1917	Bryce Drew	CHI	26.0	190.5	83.91452	Valparaiso	USA	1998	1	16	48	6.3	1.4	3.9	-7.4	0.011000000000000001	0.052000000000000005	0.14300000000000002	0.45	0.231	2000-01
1918	Bryant Stith	BOS	30.0	195.58	95.25432	Virginia	USA	1992	1	13	78	9.7	3.6	2.2	-2.3	0.028999999999999998	0.106	0.145	0.5379999999999999	0.111	2000-01
1919	Bryant Reeves	VAN	28.0	213.36	131.54168	Oklahoma State	USA	1995	1	6	75	8.3	6.0	1.1	-5.6	0.083	0.198	0.175	0.506	0.073	2000-01
1920	Bruno Sundov	IND	21.0	218.44	108.40848799999999	None	Croatia	1998	2	35	11	3.9	2.1	0.2	-12.5	0.037000000000000005	0.15	0.175	0.498	0.03	2000-01
1921	Bruce Bowen	MIA	30.0	200.66	90.7184	Cal State-Fullerton	USA	Undrafted	Undrafted	Undrafted	82	7.6	3.0	1.6	3.1	0.02	0.08900000000000001	0.132	0.478	0.08199999999999999	2000-01
1922	Brian Skinner	LAC	25.0	205.74	120.20188	Baylor	USA	1998	1	22	39	4.1	4.3	0.5	-8.4	0.107	0.215	0.172	0.428	0.054000000000000006	2000-01
1923	Cal Bowdler	ATL	24.0	208.28	111.13004	Old Dominion	USA	1999	1	17	44	3.2	1.8	0.1	1.3	0.091	0.142	0.168	0.532	0.016	2000-01
1924	Brian Shaw	LAL	35.0	198.12	90.7184	California-Santa Barbara	USA	1988	1	24	80	5.3	3.8	3.2	2.2	0.03	0.158	0.131	0.479	0.20600000000000002	2000-01
1925	Brian Cardinal	DET	24.0	203.2	111.13004	Purdue	USA	2000	2	44	15	2.1	1.5	0.2	-14.2	0.068	0.14	0.162	0.39799999999999996	0.052000000000000005	2000-01
1926	Brevin Knight	ATL	25.0	177.8	77.11064	Stanford	USA	1997	1	16	53	6.3	3.2	5.9	-8.4	0.017	0.109	0.147	0.41600000000000004	0.32	2000-01
1927	Brent Price	VAN	32.0	185.42	83.91452	Oklahoma	USA	1992	2	32	6	2.2	0.7	0.8	-17.0	0.034	0.091	0.265	0.462	0.263	2000-01
1928	Brent Barry	SEA	29.0	198.12	97.52228000000001	Oregon State	USA	1995	1	15	67	8.8	3.1	3.4	2.1	0.023	0.113	0.135	0.66	0.19	2000-01
1929	Brad Miller	CHI	25.0	213.36	118.38751200000002	Purdue	USA	Undrafted	Undrafted	Undrafted	57	8.9	7.4	1.9	-9.1	0.114	0.22899999999999998	0.18100000000000002	0.52	0.13	2000-01
1930	Bonzi Wells	POR	24.0	195.58	95.25432	Ball State	USA	1998	1	11	75	12.6	4.9	2.8	4.4	0.077	0.14300000000000002	0.233	0.5710000000000001	0.179	2000-01
1931	Bobby Jackson	SAC	28.0	185.42	83.91452	Minnesota	USA	1997	1	23	79	7.2	3.1	2.0	7.2	0.05	0.111	0.182	0.501	0.166	2000-01
1932	Brian Grant	MIA	29.0	205.74	113.398	Xavier	USA	1994	1	8	82	15.2	8.8	1.2	3.7	0.09300000000000001	0.214	0.23600000000000002	0.536	0.07200000000000001	2000-01
1933	Bob Sura	GSW	28.0	195.58	90.7184	Florida State	USA	1995	1	17	53	11.1	4.3	4.6	-11.4	0.032	0.121	0.193	0.48700000000000004	0.23199999999999998	2000-01
1934	Calbert Cheaney	DEN	29.0	200.66	98.429464	Indiana	USA	1993	1	6	9	2.3	2.2	1.0	10.6	0.034	0.109	0.10400000000000001	0.34	0.076	2000-01
1935	Carlos Rogers	HOU	30.0	210.82	105.23334399999999	Tennessee State	USA	1994	1	11	39	4.6	3.6	0.2	2.8	0.106	0.184	0.128	0.674	0.027000000000000003	2000-01
1936	Chris Mullin	GSW	37.0	198.12	90.7184	St. John's (NY)	USA	1985	1	7	20	5.8	2.1	1.0	-9.2	0.025	0.095	0.158	0.486	0.08800000000000001	2000-01
1937	Chris Mills	GSW	31.0	200.66	97.975872	Arizona	USA	1993	1	22	15	12.0	6.2	1.2	-4.3	0.049	0.147	0.195	0.435	0.061	2000-01
1938	Chris Mihm	CLE	21.0	215.9	120.20188	Texas	USA	2000	1	7	59	7.6	4.7	0.3	-3.8	0.106	0.16699999999999998	0.203	0.5	0.024	2000-01
1939	Chris Herren	BOS	25.0	187.96	86.18248	Fresno State	USA	1999	2	33	25	3.3	0.8	2.2	2.2	0.011000000000000001	0.049	0.133	0.41	0.204	2000-01
1940	Chris Gatling	CLE	33.0	208.28	104.32616	Old Dominion	USA	1991	1	16	74	11.4	5.3	0.8	-6.6	0.068	0.215	0.258	0.505	0.067	2000-01
1941	Chris Garner	GSW	26.0	177.8	70.760352	Memphis	USA	Undrafted	Undrafted	Undrafted	8	2.4	1.5	2.3	-8.4	0.013000000000000001	0.079	0.139	0.24	0.17800000000000002	2000-01
1942	Chris Dudley	PHX	36.0	210.82	117.93392	Yale	USA	1987	4	75	53	1.4	3.5	0.3	1.5	0.114	0.22399999999999998	0.084	0.405	0.04	2000-01
1943	Calvin Booth	DAL	25.0	210.82	109.315672	Penn State	USA	1999	2	35	55	5.3	4.5	0.8	-7.0	0.091	0.196	0.163	0.512	0.07400000000000001	2000-01
1944	Chris Crawford	ATL	26.0	205.74	106.59411999999999	Marquette	USA	1997	2	50	47	6.8	2.3	0.8	-8.5	0.034	0.106	0.18100000000000002	0.519	0.07	2000-01
1945	Chris Carr	BOS	27.0	198.12	99.79024	Southern Illinois	USA	1995	2	56	35	4.8	1.3	0.3	-11.4	0.038	0.11699999999999999	0.226	0.611	0.07200000000000001	2000-01
1946	Cherokee Parks	LAC	28.0	210.82	108.86208	Duke	USA	1995	1	12	65	4.6	3.5	0.7	-6.5	0.078	0.179	0.149	0.51	0.071	2000-01
1947	Chauncey Billups	MIN	24.0	190.5	91.625584	Colorado	USA	1997	1	3	77	9.3	2.1	3.4	2.3	0.021	0.084	0.198	0.5379999999999999	0.22899999999999998	2000-01
1948	Charlie Ward	NYK	30.0	187.96	86.18248	Florida State	USA	1994	1	26	61	7.1	2.6	4.5	6.3	0.026000000000000002	0.10099999999999999	0.16699999999999998	0.536	0.297	2000-01
1949	Charles Oakley	TOR	37.0	205.74	111.13004	Virginia Union	USA	1985	1	9	78	9.6	9.5	3.4	4.6	0.057	0.249	0.161	0.439	0.14400000000000002	2000-01
1950	Cedric Henderson	CLE	26.0	200.66	102.0582	Memphis	USA	1997	2	44	55	4.3	1.6	1.4	-6.6	0.023	0.086	0.165	0.41600000000000004	0.134	2000-01
1951	Cedric Ceballos	MIA	31.0	200.66	99.79024	Cal State-Fullerton	USA	1990	2	48	40	6.5	2.7	0.5	-3.6	0.07200000000000001	0.14800000000000002	0.228	0.526	0.067	2000-01
1952	Chris Childs	TOR	33.0	190.5	88.45044	Boise State	USA	Undrafted	Undrafted	Undrafted	77	4.7	2.6	4.6	1.6	0.016	0.11	0.135	0.494	0.32	2000-01
1953	Chris Porter	GSW	23.0	200.66	98.88305600000001	Auburn	USA	2000	2	55	51	8.6	3.7	1.2	-13.4	0.071	0.10300000000000001	0.204	0.434	0.08800000000000001	2000-01
1954	Bo Outlaw	ORL	30.0	203.2	95.25432	Houston	USA	Undrafted	Undrafted	Undrafted	80	7.3	7.7	2.8	4.1	0.092	0.183	0.107	0.623	0.128	2000-01
1955	Billy Owens	DET	32.0	203.2	99.79024	Syracuse	USA	1991	1	3	45	4.4	4.6	1.2	-1.1	0.10400000000000001	0.158	0.151	0.4	0.10800000000000001	2000-01
1956	Andy Panko	ATL	23.0	205.74	111.13004	Lebanon Valley	USA	Undrafted	Undrafted	Undrafted	1	0.0	0.0	0.0	0.0	0.0	0.0	0.0	0.0	0.0	2000-01
1957	Andrew DeClercq	ORL	28.0	208.28	115.66596000000001	Florida	USA	1995	2	34	67	3.9	3.5	0.5	7.4	0.111	0.179	0.13699999999999998	0.57	0.049	2000-01
1958	Andre Miller	CLE	25.0	187.96	90.7184	Utah	USA	1999	1	8	82	15.8	4.4	8.0	-1.3	0.039	0.105	0.23	0.541	0.389	2000-01
1959	Alvin Williams	TOR	26.0	195.58	83.91452	Villanova	USA	1997	2	47	82	9.8	2.6	5.0	3.1	0.023	0.078	0.175	0.483	0.267	2000-01
1960	Alonzo Mourning	MIA	31.0	208.28	118.38751200000002	Georgetown	USA	1992	1	2	13	13.6	7.8	0.9	5.9	0.142	0.23199999999999998	0.301	0.536	0.079	2000-01
1961	Allen Iverson	PHI	26.0	182.88	74.84268	Georgetown	USA	1996	1	1	71	31.1	3.8	4.6	5.7	0.019	0.081	0.354	0.518	0.226	2000-01
1962	Allan Houston	NYK	30.0	198.12	90.7184	Tennessee	USA	1993	1	11	78	18.7	3.6	2.2	2.2	0.009000000000000001	0.107	0.256	0.5429999999999999	0.11900000000000001	2000-01
1963	Anfernee Hardaway	PHX	29.0	200.66	97.52228000000001	Memphis	USA	1993	1	3	4	9.8	4.5	3.8	-3.1	0.045	0.13	0.17300000000000001	0.47700000000000004	0.22399999999999998	2000-01
1964	Alan Henderson	ATL	28.0	205.74	106.59411999999999	Indiana	USA	1995	1	16	73	10.5	5.6	0.7	-8.8	0.109	0.147	0.22399999999999998	0.48700000000000004	0.05	2000-01
1965	Adrian Griffin	BOS	26.0	195.58	97.52228000000001	Seton Hall	USA	Undrafted	Undrafted	Undrafted	44	2.1	2.0	0.6	-4.9	0.077	0.20199999999999999	0.149	0.43200000000000005	0.125	2000-01
1966	Adonal Foyle	GSW	26.0	208.28	113.398	Colgate	St. Vincent & Grenadines	1997	1	8	58	5.9	7.0	0.8	-11.7	0.10099999999999999	0.18899999999999997	0.139	0.42200000000000004	0.052000000000000005	2000-01
1967	Adam Keefe	GSW	31.0	205.74	104.32616	Stanford	USA	1992	1	10	67	2.5	3.1	0.5	-9.2	0.105	0.175	0.11599999999999999	0.45	0.066	2000-01
1968	Aaron Williams	NJN	29.0	205.74	102.0582	Xavier	USA	Undrafted	Undrafted	Undrafted	82	10.2	7.2	1.1	-9.1	0.102	0.2	0.18	0.5329999999999999	0.068	2000-01
1969	Aaron McKie	PHI	28.0	195.58	94.800728	Temple	USA	1994	1	17	76	11.6	4.1	5.0	6.8	0.016	0.13	0.19	0.5489999999999999	0.264	2000-01
1970	A.J. Guyton	CHI	23.0	185.42	81.64656	Indiana	USA	2000	2	32	33	6.0	1.1	1.9	-12.4	0.018000000000000002	0.053	0.16899999999999998	0.495	0.198	2000-01
1971	A.C. Green	MIA	37.0	205.74	102.0582	Oregon State	USA	1985	1	23	82	4.5	3.8	0.5	3.3	0.08900000000000001	0.171	0.141	0.49200000000000005	0.05	2000-01
1972	Al Harrington	IND	21.0	205.74	115.212368	None	USA	1998	1	25	78	7.5	4.9	1.7	0.5	0.07400000000000001	0.151	0.187	0.479	0.11599999999999999	2000-01
1973	Bimbo Coles	CLE	33.0	187.96	82.553744	Virginia Tech	USA	1990	2	40	47	4.9	1.0	2.9	-10.0	0.013999999999999999	0.06	0.187	0.44	0.309	2000-01
1974	Antawn Jamison	GSW	25.0	205.74	101.151016	North Carolina	USA	1998	1	4	82	24.9	8.7	2.0	-9.3	0.081	0.14800000000000002	0.27899999999999997	0.499	0.094	2000-01
1975	Anthony Goldwire	DEN	29.0	187.96	82.553744	Houston	USA	1994	2	52	20	4.1	0.6	1.7	-7.0	0.005	0.064	0.21899999999999997	0.469	0.276	2000-01
1976	Bill Curley	GSW	29.0	205.74	99.79024	Boston College	USA	1994	1	22	20	3.2	1.9	0.2	-6.8	0.11800000000000001	0.1	0.159	0.569	0.027999999999999997	2000-01
1977	Ben Wallace	DET	26.0	205.74	108.86208	Virginia Union	USA	Undrafted	Undrafted	Undrafted	80	6.4	13.2	1.5	1.0	0.11599999999999999	0.293	0.105	0.47100000000000003	0.067	2000-01
1978	Baron Davis	CHH	22.0	190.5	96.16150400000001	UCLA	USA	1999	1	3	82	13.8	5.0	7.3	4.9	0.046	0.099	0.192	0.512	0.319	2000-01
1979	Avery Johnson	SAS	36.0	180.34	81.64656	Southern	USA	Undrafted	Undrafted	Undrafted	55	5.6	1.5	4.3	8.1	0.02	0.054000000000000006	0.14400000000000002	0.475	0.302	2000-01
1980	Austin Croshere	IND	26.0	205.74	109.769264	Providence	USA	1997	1	12	81	10.1	4.8	1.1	0.2	0.077	0.159	0.23	0.512	0.087	2000-01
1981	Arvydas Sabonis	POR	36.0	220.98	132.448864	None	Lithuania	1986	1	24	61	10.1	5.4	1.5	8.5	0.049	0.239	0.24100000000000002	0.527	0.121	2000-01
1982	Art Long	SAC	28.0	205.74	108.86208	Cincinnati	USA	Undrafted	Undrafted	Undrafted	9	0.0	0.9	0.1	-8.3	0.1	0.25	0.155	0.0	0.083	2000-01
1983	Anthony Carter	MIA	26.0	185.42	86.18248	Hawaii	USA	Undrafted	Undrafted	Undrafted	72	6.4	2.5	3.7	2.6	0.034	0.094	0.19	0.439	0.305	2000-01
1984	Antonio McDyess	DEN	26.0	205.74	111.13004	Alabama	USA	1995	1	2	70	20.8	12.1	2.1	0.6	0.10400000000000001	0.254	0.26899999999999996	0.5379999999999999	0.106	2000-01
1985	Antonio Davis	TOR	32.0	205.74	104.32616	Texas-El Paso	USA	1990	2	45	78	13.7	10.1	1.4	4.2	0.111	0.21600000000000003	0.196	0.508	0.062	2000-01
1986	Antonio Daniels	SAS	26.0	193.04	92.98635999999999	Bowling Green	USA	1997	1	4	79	9.4	2.1	3.8	6.6	0.015	0.07400000000000001	0.175	0.5670000000000001	0.24600000000000002	2000-01
1987	Antoine Walker	BOS	24.0	205.74	111.13004	Kentucky	USA	1996	1	6	81	23.4	8.9	5.5	-1.9	0.05	0.204	0.292	0.505	0.261	2000-01
1988	Anthony Peeler	MIN	31.0	193.04	94.34713599999999	Missouri	USA	1992	1	15	75	10.5	2.6	2.6	2.3	0.023	0.078	0.18600000000000003	0.513	0.138	2000-01
1989	Anthony Miller	PHI	29.0	205.74	115.66596000000001	Michigan State	USA	1994	2	39	4	0.5	0.5	0.0	-45.9	0.0	0.28600000000000003	0.133	0.5	0.0	2000-01
1990	Anthony Mason	MIA	34.0	203.2	115.66596000000001	Tennessee State	USA	1988	3	53	80	16.1	9.6	3.1	2.2	0.062	0.223	0.201	0.555	0.14400000000000002	2000-01
1991	Anthony Johnson	CLE	26.0	190.5	86.18248	College of Charleston	USA	1997	2	39	53	2.5	0.8	1.5	-10.8	0.021	0.084	0.17600000000000002	0.39	0.266	2000-01
1992	Antonio Harvey	POR	30.0	210.82	113.398	Pfeiffer	USA	Undrafted	Undrafted	Undrafted	12	2.6	1.2	0.3	-14.3	0.071	0.129	0.21100000000000002	0.506	0.10300000000000001	2000-01
1993	Etdrick Bohannon	CLE	28.0	205.74	99.79024	Auburn-Montgomery	USA	Undrafted	Undrafted	Undrafted	6	1.3	1.2	0.0	20.9	0.214	0.235	0.16399999999999998	0.6940000000000001	0.0	2000-01
1994	Chris Webber	SAC	28.0	208.28	111.13004	Michigan	USA	1993	1	1	70	27.1	11.1	4.2	6.3	0.069	0.22	0.313	0.516	0.20199999999999999	2000-01
1995	Christian Laettner	WAS	31.0	210.82	111.13004	Duke	USA	1992	1	3	78	9.3	4.7	1.6	-2.4	0.085	0.17300000000000001	0.21100000000000002	0.568	0.126	2000-01
1996	Doug West	VAN	34.0	198.12	90.7184	Villanova	USA	1989	2	38	15	1.9	1.0	0.9	-16.5	0.023	0.071	0.11599999999999999	0.341	0.14	2000-01
1997	Doug Overton	NJN	31.0	190.5	86.18248	La Salle	USA	1991	2	40	21	6.0	1.9	3.4	-9.5	0.009000000000000001	0.08199999999999999	0.168	0.428	0.24600000000000002	2000-01
1998	Doug Christie	SAC	31.0	198.12	92.98635999999999	Pepperdine	USA	1992	1	17	81	12.3	4.4	3.6	6.0	0.035	0.094	0.161	0.5379999999999999	0.142	2000-01
[truncated: 10,845 more rows]
