# Supplementary material for: Efficient skyline query processing with user-specified conditional preference
Source: PeerJ Comput Sci. 2025 Jan 29;11:e2659. doi: 10.7717/peerj-cs.2659 (PMC11888864; doi:10.7717/peerj-cs.2659)
Supplement: Supplemental Information 3 [file peerj-cs-11-2659-s003.txt]

##########################################################################

## QWS Dataset 2.0							##

## Developed by: Eyhab Al-Masri (ealmasri@uoguelph.ca) 			##

## This dataset represents measurements of nine QoS attributes for 	##
## 2507 real Web services.						##

##########################################################################
## Please feel free to contact me if you have any questions.            ##

## Last update: 01 November 2019   					##
##########################################################################
## Attributes or Features						##
## For a description of the attributes identified in this dataset, 	##
## please go to: https://qwsdata.github.io				##
##########################################################################
## Format: QWS parameters are separated by commas (first nine)		##
## Format: (1) Response Time						##
## Format: (2) Availability						##
## Format: (3) Throughput						##
## Format: (4) Successability						##
## Format: (5) Reliability						##
## Format: (6) Compliance						##
## Format: (7) Best Practices						##
## Format: (8) Latency							##
## Format: (9) Documentation						##
## Format: (10) Service Name						##
## Format: (11) WSDL Address						##
##########################################################################
302.75,89,7.1,90,73,78,80,187.75,32,MAPPMatching,http://xml.assessment.com/service/MAPPMatching.asmx?wsdl
482,85,16,95,73,100,84,1,2,Compound2,http://www.mssoapinterop.org/asmx/WSDL/compound2.wsdl
3321.4,89,1.4,96,73,78,80,2.6,96,USDAData,http://www.strikeiron.com/webservices/usdadata.asmx?wsdl
126.17,98,12,100,67,78,82,22.77,89,GBNIRHolidayDates,http://www.holidaywebservice.com/Holidays/GBNIR/Dates/GBNIRHolidayDates.asmx?WSDL
107,87,1.9,95,73,89,62,58.33,93,CasUsers,http://galex.stsci.edu/casjobs/CasUsers.asmx?WSDL
107.57,80,1.7,81,67,78,82,18.21,61,interop2,http://websrv.cs.fsu.edu/~engelen/interop2_2.wsdl
255,98,1.3,99,67,100,82,40.8,4,ehmmpfamService,http://www.ebi.ac.uk/soaplab/emboss4/services/hmm.ehmmpfam.derived?wsdl
136.71,76,2.8,76,60,89,69,11.57,8,WSDBFetchServerLegacyService,http://www.embl-ebi.ac.uk/Tools/webservices/wsdl/WSDbfetch.wsdl
102.62,91,15.3,97,67,78,82,0.93,91,DOTSPackageTracking,http://trial.serviceobjects.com/pt/PackTrack.asmx?wsdl
93.37,96,13.5,99,67,89,58,41.66,93,CommandService,http://www.leadtools.net/Services/CommandService/CommandService.asmx?wsdl
133,86,7.7,95,73,78,84,10.67,9,GoogleSearchService,http://dept-info.labri.fr/~denis/Enseignement/2005-SSECPD/TP08/GoogleSearch.wsdl
221.48,90,10.9,97,53,89,66,37.26,6,AnalysisWSAppLabImplService,http://www.ebi.ac.uk/soaplab/emboss4/services/acd.acdc?wsdl
114,86,16.1,86,73,89,84,67,8,FpMLValidation,http://www.handcoded.com/FpMLValidation.asmx?WSDL
269.83,85,4.5,86,53,89,66,74.96,6,AnalysisWSAppLabImplService,http://www.ebi.ac.uk/soaplab/emboss4/services/protein_motifs.antigenic?wsdl
134.07,84,12.2,85,60,89,69,8.21,4,DiscoveryService,http://superglue.badc.rl.ac.uk/exist/services/Discovery?wsdl
67.5,86,6,86,73,78,80,1.5,95,check,http://ws.cdyne.com/spellchecker/check.asmx?wsdl
131.57,80,2.3,80,53,67,76,6.5,10,Interop,http://mssoapinterop.org/stk/LoggedInteropTyped.wsdl
213.2,88,1.6,96,73,100,84,7.8,36,antigenicService,http://genome.dkfz-heidelberg.de/menu/hobit/embapps/wsdl/antigenic.wsdl
1360,83,10.4,84,83,89,91,3,3,UpdatesService,http://dcregistry.natlib.govt.nz/axis/services/termUpdates?wsdl
108,86,0.7,95,73,78,80,0.33,90,DOTSFraudProtectionLite,http://trial.serviceobjects.com/fpl/FraudProtectionLite.asmx?WSDL
50,72,13.3,72,73,78,84,4,7,XarayaSoap,http://www.aber.com.mk/modules/soapserver/xaraya.wsdl
1069.5,71,3,72,83,89,91,744,36,Mapping,http://xml.nig.ac.jp/wsdl/Mapping.wsdl
132,83,14.3,84,73,78,84,16,63,BlogReaderService,http://www.flash-db.com/services/ws/blogReader.wsdl
265.09,94,10.2,94,73,89,62,48.18,11,SkyNodeWS,http://skyserver.ast.cam.ac.uk/wfc/SkyNodeWS.asmx?wsdl
124.17,94,2.1,98,73,100,80,30.84,37,XFormWebService,http://xform.metaverse.cc/xformservice.asmx?wsdl
408.21,56,5,58,73,78,80,121.46,89,Settings,http://www.obcom.cl/WebServices/Settings.asmx?wsdl
259,97,1.2,99,58,100,75,7.2,32,freakService,http://genome.dkfz-heidelberg.de/menu/hobit/embapps/wsdl/freak.wsdl
408,83,15.2,84,83,89,91,3,6,VersionService,http://passport.sme.gov.cn/services/Version?wsdl
173,46,3.8,47,78,89,89,4.83,93,Personne,http://synergiciel.cecam.net/Cecam.SynergicielV2.Ws/Personne.asmx?WSDL
320.48,86,1.2,86,53,89,66,125.18,10,AnalysisWSAppLabImplService,http://www.ebi.ac.uk/soaplab/emboss4/services/phylogeny_tree_drawing.fdrawgram?wsdl
128.31,91,12.4,97,67,78,82,20.8,91,GBEAWHolidayDates,http://www.holidaywebservice.com/Holidays/GBEAW/Dates/GBEAWHolidayDates.asmx?WSDL
149.67,89,1.1,96,73,78,80,13,8,Tax,http://contest.comteach.ch/tax.asmx?wsdl
672.2,91,7.9,97,73,100,84,9.2,36,infoalignService,http://genome.dkfz-heidelberg.de/menu/hobit/embapps/wsdl/infoalign.wsdl
59.58,77,8.8,78,67,100,77,3.95,3,AWSECommerceService,http://webservices.amazon.com/AWSECommerceService/2005-03-23/US/AWSECommerceService.wsdl
499,83,19.7,84,83,89,91,31,5,ippcService,http://www.env.cz/ippc/wsdl
1334,100,8.3,100,73,100,80,89,32,GetEntertainmentListingsService,http://services.chumcity.net/CityTV/Entertainment/GetEntertainmentListingsService.asmx?WSDL
229.75,86,10.1,95,73,89,84,87.75,90,CEqImageSecure,http://www.quisque.com/fr/techno/eqimage/secure/eqimage.asmx?wsdl
266.83,36,0.9,37,60,89,69,15.91,7,BINDService,http://soap.bind.ca/wsdl/bind.wsdl
49.43,42,10.6,43,73,78,62,6,89,cweather,http://www.mail-archive.com/axis-user@xml.apache.org/msg02797/cweather.wsdl
64.96,18,4.3,18,60,78,79,5.15,1,AmazonSearchService,http://homes.dsi.unimi.it/~santini/FTP/dida/iapp/20032004/datacentric/dtd/AmazonWebServices.wsdl
106.75,90,16.2,96,73,78,80,24.13,93,ArticlesSecure,http://netservice.fossware.com/ArticlesSecure.asmx?WSDL
580.5,72,4.4,72,67,89,72,19,40,ndfdXML,http://www.weather.gov/forecasts/xml/SOAP_server/ndfdXMLserver.php?wsdl
205,73,1.4,74,58,78,80,12,7,Izracun,http://storitve-curs.gov.si/sstoritve/Izracun?WSDL
294.5,87,14.5,95,73,89,62,66,39,IT_x0040_Service_x0020_Webservices,http://www.itatservice.de/itatservice/itatservice9.asmx?WSDL
113.25,88,1.7,96,53,78,66,43.25,41,MorphingLabs,http://www.eherenow.net/engine/transformhere.asmx?wsdl
68.91,19,4.4,20,60,78,79,5.91,2,AmazonSearchService,http://www.echo.eos.nasa.gov/documents/wsdl/extended-services/AmazonWebServices.wsdl
184.67,73,2.7,74,73,89,80,40.84,93,CSearch,http://www.quisque.com/fr/chasses/blasons/search.asmx?WSDL
131.25,70,4.8,70,73,89,84,3.63,10,MathService,http://samples.gotdotnet.com/quickstart/aspplus/samples/services/MathService/VB/MathService.asmx?WSDL
142.5,93,4.4,98,73,78,84,26.75,95,ClientService,http://www.textdisguise.com/TextDisguise/ClientService/ClientService.asmx?wsdl
141.77,56,7.5,56,67,78,77,88.31,86,AddressLookup,http://ws.cdyne.com/psaddress/addresslookup.asmx?wsdl
269.09,85,3.9,85,53,89,66,84.92,2,AnalysisWSAppLabImplService,http://www.ebi.ac.uk/soaplab/emboss4/services/protein_motifs.sigcleave?wsdl
227,88,21.2,96,73,100,84,23,34,SendWM2Mail,http://wm2mail.wmtransfer.com/ws/SendWM2Mail.asmx?wsdl
511.25,77,4.7,78,73,89,84,269.25,91,Conversor,http://www.mundoprogramacion.com/NET/WebServices/Conversor.asmx?wsdl
173,67,0.5,68,73,100,80,1.67,92,MESAClaimsService,http://ipip.europeadeseguros.com/wsdl
645,86,8,86,73,89,80,86.5,64,PluralsightWeather,http://www.pluralsight.com/services/weatherservice/weatherservice.asmx?WSDL
300.12,90,7.9,97,67,78,82,14.88,63,erez3,http://library.dali.dk/erez3/erez?cmd=expand&vtl=soap/erez3.wsdl
1035,71,8.4,72,73,78,88,6,11,PathFinderService,http://www.sephiroth.it/webservices/pathfinder_server.php?wsdl
515.2,86,9.2,95,73,100,84,8.8,37,showalignService,http://genome.dkfz-heidelberg.de/menu/hobit/embapps/wsdl/showalign.wsdl
430.5,40,3.3,40,73,67,84,13.25,61,NewsServices,http://www.cnwust.com/CnWustServices/NewsServices.asmx?wsdl
205.33,90,3.5,97,60,100,74,48.33,28,CurrencyRates,http://ws.strikeiron.com/HouseofDev/currencyrates?WSDL
262.5,92,6.9,97,60,100,74,83.5,5,DNS,http://ws.strikeiron.com/relauto/iplookup/DNS?wsdl
451,23,1.8,24,42,78,74,334.1,7,NamebankServiceService,http://names.ubio.org/soap/index.php?wsdl
207,86,13.5,86,73,89,84,78.5,5,XmlHttpCheck,http://images.loopnet.com/xNet/MainSite/WebServices/XmlHttpUtility/XmlHttpCheck.asmx?WSDL
115,72,12.9,72,83,89,91,4.5,7,ValidateService,http://webservices.imacination.com/validate/Validate.jws?wsdl
184,100,12.1,100,80,78,87,1,9,elewebdir,http://www.gardatrentinonline.it/servizi/elewebdir.asmx?WSDL
119.33,86,1.2,95,73,78,84,1.66,6,WebSitePulseService,http://www.websitepulse.com/wsdl/wsp.wsdl
166.67,75,1.2,75,67,78,77,7.84,38,MoneyCentralRemote,http://office.microsoft.com/Research/Providers/MoneyCentral.asmx?WSDL
241.5,78,7.7,79,67,89,72,71.5,10,AMIWebServiceService,http://www.usatlas.bnl.gov/~dladams/dial/releases/1.10/dial/dial_ws_ami/gsoap/dial_ws_ami.wsdl
301.8,98,1.2,100,73,100,84,8.2,31,cuspService,http://genome.dkfz-heidelberg.de/menu/hobit/embapps/wsdl/cusp.wsdl
300.6,100,1.4,100,67,100,82,42.6,1,vrnaduplexService,http://www.ebi.ac.uk/soaplab/emboss4/services/nucleic_rna_folding.vrnaduplex.derived?wsdl
227.6,86,14.5,95,73,100,84,10.6,39,distmatService,http://genome.dkfz-heidelberg.de/menu/hobit/embapps/wsdl/distmat.wsdl
617.67,88,7.1,96,73,100,84,13.67,11,ViewCountService,http://www.gameblog.cn/WebService/ViewCountService.asmx?wsdl
151.33,97,6.9,99,73,78,84,8.66,6,GoogleSearchService,http://tag.u-strasbg.fr/~genaud/tutorial/sd/cvs/src/soap/wsdl/GoogleSearch.wsdl
115,83,22.3,84,83,89,91,4,5,EmptySA,http://www.mssoapinterop.org/asmx/WSDL/emptysa.wsdl
42.5,72,13.1,72,73,78,84,3.5,8,XarayaSoap,http://xaraya.open-world.com.ve/modules/soapserver/xaraya.wsdl
179,85,1.1,95,60,100,74,47,76,BusinessOrGovernmentalLookup,http://ws.strikeiron.com/RatchetSoft.StrikeIron/BusinessOrGovernmentalLookup?WSDL
179.29,87,2.6,95,60,89,69,26,40,CurriculumOnlineProviderService,http://providers.curriculumonline.gov.uk/ResourceSubmissionWS/curriculumonlineProviderService.asmx?wsdl
3610.2,96,1.4,99,67,100,77,6.4,97,USDAData,http://ws.strikeiron.com/USDAData?WSDL
123,96,14.6,99,83,89,91,68.5,6,UniquesubsService,http://www.vbi.vt.edu/~pathport/services/wsdls/uniquesubs.wsdl
198.5,72,15.1,72,83,89,91,6,4,SerClsPeticionSOAPTPVPCservice,http://sas-d.sermepa.es/TPV_PC/wsdl/SerClsEntradaTPVPCv3d0.wsdl
265.4,99,1.5,100,67,100,82,35.2,11,etandemService,http://www.ebi.ac.uk/soaplab/emboss4/services/nucleic_repeats.etandem.derived?wsdl
130.33,63,7.8,63,73,78,84,14.66,65,NewsReaderService,http://www.flash-db.com/services/ws/newsReader.wsdl
100,94,36.3,98,73,100,84,1,1,HelloWorld,http://www28.brinkster.com/krhtraining/HelloWorld.asmx?wsdl
196,69,9.7,70,73,78,80,44.75,94,Palio_x0020_di_x0020_Siena,http://www.ilpalio.siena.it/Palio.asmx?wsdl
47.27,61,20.3,62,67,78,82,2,3,AmazonSearchService,http://www.comp.mq.edu.au/units/tech854/lectures/week11/AmazonWebServices.wsdl
431.33,85,9.4,95,67,78,72,6.66,8,ChartReq,http://webservices.iress.com.au/xmldata/200304/wsdl/ChartReq.wsdl
43,47,3.6,47,80,100,83,5.17,95,MessengerServiceAPI,http://johndunning.com/yahoo/messengerapi.wsdl
215.6,91,15.9,97,73,100,84,5.4,37,showorfService,http://genome.dkfz-heidelberg.de/menu/hobit/embapps/wsdl/showorf.wsdl
271,63,2.7,64,67,89,72,152,84,AddressManager,http://arcweb.esri.com/services/v2/AddressManager.wsdl
215.5,95,3.6,95,78,50,89,15,11,interopLab,http://www.whitemesa.net/wsdl/interop.wsdl
107,83,31.3,84,73,100,84,3,7,AreaService,http://www.eclipse.org/webtools/jst/components/ws/M3/tutorials/resources/TopDownWebService/AreaService.wsdl
122,90,3.9,97,73,78,80,1,94,UPSRates,http://mackeybros.com/WebServices/UPSRates.asmx?wsdl
307.75,71,2.1,71,73,78,84,2.37,4,MathService,http://aspalliance.com/quickstart/aspplus/samples/services/MathService/VB/MathService.asmx?wsdl
498.5,91,4.8,91,60,89,82,31.17,7,grtnwsSOAP,http://digilander.libero.it/kobayashison/bilaterali.wsdl
283.74,86,3.3,87,53,89,66,96.78,5,AnalysisWSAppLabImplService,http://www.ebi.ac.uk/soaplab/emboss4/services/protein_composition.checktrans?wsdl
136.94,26,3.1,26,67,78,82,4.44,64,interop,http://soap.fmui.de/interop.wsdl
210,89,15.7,96,73,100,84,5.8,38,extractfeatService,http://genome.dkfz-heidelberg.de/menu/hobit/embapps/wsdl/extractfeat.wsdl
91.8,97,24.7,99,73,78,84,8.8,10,SendCustomForm,http://www.judypipkin.com/Apps/WebService/SendCustomForm.asmx?WSDL
1314.75,78,3.5,79,73,78,84,30.75,5,WSTCoffeeService,http://www.ebi.ac.uk/Tools/webservices/wsdl/WSTCoffee.wsdl
334.71,43,4.4,43,73,89,75,14.85,1,ESVService,http://www.gnpcb.org/esv/share/soap/?wsdl
146.08,57,10.2,59,53,89,71,52.93,88,MessageGroupService,http://www.fmnsoft.com/MessageGroupService.asmx?wsdl
266.92,72,1.4,72,80,100,83,2.34,2,processParticipant,http://covarm.tvu.ac.uk/processParticipant/wsdl/processParticipantSOAP.wsdl
305.4,93,12.2,98,73,100,84,7.8,42,sixpackService,http://genome.dkfz-heidelberg.de/menu/hobit/embapps/wsdl/sixpack.wsdl
2561.33,87,1.2,96,67,78,72,28,40,CashFlowPresentValues,http://www.webservicex.net/cashflow.asmx?WSDL
388.5,73,2,73,58,100,72,1,97,ETP,http://www.mpay24.com/soap/etp/1.3/ETP.wsdl
239.33,88,9,96,83,78,91,7,7,EdmServiceService,http://api.veritate.net/axis/services/EdmService?wsdl
154,90,23.9,97,73,78,80,9,9,SOAPSend,http://www.mxtelecom.com/uk/html/uk/tech/sms/xml/wapmx-sms.wsdl
297.38,71,1.9,72,73,89,75,6.38,66,AccountServiceNoHeader,http://www.esendex.com/secure/messenger/soap/AccountServiceNoHeader.asmx?wsdl
542.87,26,4.4,26,53,100,66,32.94,32,ReviewRequestManager,http://isb.oio.dk/oioservice/service/public/3/restricted/reviewrequestmanager.asmx?WSDL
83.33,39,1.7,40,80,78,78,1,63,replicaCatalogService,http://lqcd.jlab.org/wsdl/replica.wsdl
332.25,78,5.9,78,73,89,88,140.25,92,OECD.Stat_x0020_SDMX_x0020_web_x0020_service,http://stats.oecd.org/OECDStatWS_SDMX/SDMX.asmx?WSDL
239.22,85,7.7,86,53,89,66,53.22,12,AnalysisWSAppLabImplService,http://www.ebi.ac.uk/soaplab/emboss4/services/information.whichdb?wsdl
401.62,86,8.1,95,60,78,74,0.77,61,XigniteExchanges,http://www.xignite.com/xExchanges.asmx?WSDL
114,86,17.9,86,73,89,84,3,8,Service1,http://www.smileyberks.com/webservices/SmileyWebServices/Service1.asmx?wsdl
320.4,89,12.3,96,73,100,84,9.2,35,coderetService,http://genome.dkfz-heidelberg.de/menu/hobit/embapps/wsdl/coderet.wsdl
223,91,3.9,97,73,100,84,33.4,4,acdtableService,http://www.ebi.ac.uk/soaplab/emboss4/services/acd.acdtable.derived?wsdl
2123,100,8.8,100,73,100,84,4,2,Service1,http://www.agiledeveloper.com/venkat/wsmay2005/Service1.asmx?wsdl
240.6,86,1.2,95,73,100,84,11,37,recoderService,http://genome.dkfz-heidelberg.de/menu/hobit/embapps/wsdl/recoder.wsdl
532.75,78,5.5,78,67,89,72,26,7,AMIWebServiceService,http://www.usatlas.bnl.gov/~dladams/dial/releases/1.00/dial/dial_ws_ami/gsoap/dial_ws_ami.wsdl
290.3,86,4.4,86,53,89,66,97.47,4,AnalysisWSAppLabImplService,http://www.ebi.ac.uk/soaplab/emboss4/services/protein_2d_structure.pepcoil?wsdl
233.2,97,2.1,99,73,100,84,7.4,32,newcpgseekService,http://genome.dkfz-heidelberg.de/menu/hobit/embapps/wsdl/newcpgseek.wsdl
109.6,99,19.3,100,73,78,62,1,94,NewsNArticles,http://www.perfectxml.com/WebServices/NewsNArticles/Updates.asmx?WSDL
1021.5,65,3.1,65,73,89,75,4.83,66,RecommendationService,http://developer.statsbiblioteket.dk/netbibservices/services/Recommendation?wsdl
197,95,0.8,98,58,100,75,6,35,tcodeService,http://genome.dkfz-heidelberg.de/menu/hobit/embapps/wsdl/tcode.wsdl
333,83,14.9,84,83,89,93,6,7,BankValSOAP,http://www.bankval.co.uk/BankValgetdetail.wsdl
496.43,48,0.8,48,67,89,72,338.86,90,PoiManager,http://arcweb.esri.com/services/v2/PoiManager.wsdl
239.05,97,8.8,99,67,78,77,37.38,3,StreamContentService,http://api.playstream.com/3.0/StreamContentService.asmx?wsdl
2440.33,71,1.1,72,67,78,77,1883.33,6,GeocoderService,http://www.nowwhereroute.com/webservices/quicklocate.asmx?WSDL
203,57,1.2,59,67,89,72,110.5,83,AddressFinder,http://arcweb.esri.com/services/v2/AddressFinder.wsdl
261,36,0.9,37,60,89,69,13.67,12,BINDService,http://soap.bind.ca/bind.wsdl
148.56,99,2.3,100,73,89,75,98.67,9,BtblastService,http://staff.vbi.vt.edu/pathport/services/wsdls/pathport/btblast.wsdl
311.25,56,7,56,83,89,91,7,24,OMIM,http://xml.nig.ac.jp/wsdl/OMIM.wsdl
115,83,22.8,84,73,100,84,4,11,AreaService,http://www.eclipse.org/webtools/jst/components/ws/0.7/tutorials/TopDownWebService/srcfiles/AreaService.wsdl
180,95,14.6,99,73,100,84,23.5,88,LetterSoup,http://regomnet.de/lettersoup.asmx?WSDL
4207.5,92,1.1,92,80,89,83,3881.25,11,WSDLInteropTestDocLitService,http://soapclient.com/interop/doclitparam.wsdl
136.71,90,3.8,97,60,78,74,5.23,93,XigniteRegistration,http://www.xignite.com/xRegistration.asmx?wsdl
293.5,70,2.5,70,73,89,80,13.5,95,SendContentServiceNoHeader,http://www.esendex.com/secure/messenger/soap/SendContentServiceNoHeader.asmx?wsdl
162.25,78,9.1,78,73,89,84,7.25,93,HolaMundoWebS,http://www.elguille.info/NET/WebServices/HolaMundoWebS.asmx?wsdl
689.42,34,1.1,34,67,89,72,236.75,87,Report,http://arcweb.esri.com/services/v2/Report.wsdl
120,87,24.2,95,67,89,82,2,7,interopLabEchoHeader,http://mssoapinterop.org/stkV3/InteropC.wsdl
490.5,89,4.1,96,73,100,80,4.5,9,PeopleWS,http://people.epfl.ch/wsdl/PeopleWS.wsdl
1041,83,12.8,84,73,89,75,5,11,Presidential Election Results 2004,http://dietrich.ganx4.com/president/server.php?wsdl
335.5,78,3.6,79,73,78,80,81,8,ContainerTrackingWebService,http://www.vit.org/WebServices/ContainerTrackingWebService.asmx?WSDL
383.2,98,2.1,100,73,100,84,6.2,39,redataService,http://genome.dkfz-heidelberg.de/menu/hobit/embapps/wsdl/redata.wsdl
510,100,13.9,100,73,100,80,1,3,XCShopService,http://www.xcshop.com/services/xcshopservice.asmx?wsdl
316.07,32,1,32,60,89,69,225,94,MapImage,http://arcweb.esri.com/services/v2/MapImage.wsdl
270.5,95,19.1,98,78,89,89,4.5,2,SOAPFaultService,http://www.whitemesa.net/wsdl/r4/soapfault.wsdl
464.62,40,3.6,40,78,78,89,16.12,6,ThaiSQL,http://www.thaisql.com/ws/dotnet/webservices.asmx?wsdl
250.4,93,2,98,50,100,72,45.4,6,pepnetService,http://www.ebi.ac.uk/soaplab/emboss4/services/display.pepnet.derived?wsdl
411.83,85,0.4,86,53,89,66,142.96,10,AnalysisWSAppLabImplService,http://www.ebi.ac.uk/soaplab/emboss4/services/nucleic_rna_folding.vrnacofoldconc?wsdl
171,83,18.6,84,80,78,87,5,5,SearchCuroCustomerService,http://intnpp.post.ch/EPPWS-web-services/wsdl/EPPWSint.wsdl
115,96,28,99,73,100,84,1,8,Compound2,http://mssoapinterop.org/asmx/WSDL/compound2.wsdl
389,84,1,84,67,89,82,289,10,PhoneService,http://teleauth.com/phone/service.wsdl
724.82,99,4.7,100,60,89,69,13.53,5,SmsGatewayService,http://www.directsms.com.au/info/api/SmsGateway-HTTP.wsdl
104.5,85,15.6,95,73,89,62,46.5,92,UserService,http://leadtools.net/Services/UserService/UserService.asmx?wsdl
292,83,16.6,84,58,89,80,5,4,SurchargeRegisterService,http://www.apir.com.au/apir/docs/wsdl/SurchargeRegister.wsdl
144.5,96,22.3,99,67,78,72,19.5,6,RouteCalculationService,http://www.viamichelin.com/ws/services/RouteCalculation?wsdl
193.6,67,3.4,67,73,89,84,23.4,40,NWs,http://www.piccadillyhotel.it/NWs.asmx?wsdl
1423.5,47,2.2,47,78,89,89,162.5,7,ISMSServiceservice,http://sms.idws.com/soap/smsservice.dll/wsdl/ISMSService
42.5,72,13.2,72,73,78,84,2,12,XarayaSoap,http://www.taxconsult.si/tc/html/ws.php?wsdl
570.5,99,8.3,99,67,100,83,484,3,Compound1,http://www.soapclient.com/interop/compound1.wsdl
500.71,92,2.2,93,67,89,58,233.85,86,MFundsService,http://www.spk.gov.tr/webservices/MutualFundsPortfolioValues/MFundsService.wsdl
136,83,21.4,84,83,78,91,6,11,EmailValidation,http://ws.xwebservices.com/XWebEmailValidation/V2/XWebEmailValidation.wsdl
324,86,23.1,95,73,100,80,21,2,DownloadService,http://www.samsung.com/th/support/WcmsService/DownloadService.asmx?WSDL
1316.17,75,1.2,75,73,78,84,81,12,WSEmbossService,http://www.embl-ebi.ac.uk/Tools/webservices/wsdl/WSEmboss.wsdl
284.65,86,3.1,86,53,89,66,96.22,2,AnalysisWSAppLabImplService,http://www.ebi.ac.uk/soaplab/emboss4/services/phylogeny_molecular_sequence.fdnainvar?wsdl
3484,87,5.8,96,73,100,84,4,41,OddFactWebService,http://www.greatexpertise.com/OddFact/OddFact.asmx?wsdl
119,61,2.9,62,53,67,71,5,6,Interop,http://mssoapinterop.org/stkV3/InteropTyped.wsdl
113.75,100,1,100,73,78,84,6.75,38,Sample,http://startvbdotnet.com/web/sample2.asmx?wsdl
63.8,99,18.1,100,73,78,84,1.8,95,DataEnhancement,http://www.strikeiron.com/WebServices/dataenhancement.asmx?WSDL
180,83,13.5,84,73,78,84,7,9,eFetchService,http://www.ncbi.nlm.nih.gov/entrez/eutils/soap/v1.0/efetch.wsdl
1296,86,6.9,86,73,78,80,1,5,Phonebook,http://www.barnaland.is/dev/phonebook.asmx?WSDL
352,98,21.5,100,58,89,75,1,7,AdminService,http://passport.sme.gov.cn/passport/services/AdminService?wsdl
125,100,17.4,100,67,78,82,2,39,CPP_Status_Request,http://soap.cpp.com/CppSoapRequests/CppStatusRequest.asmx?wsdl
1987,56,1.9,57,60,89,79,7.73,89,DatasetBrowser,http://stats.oecd.org/oecdstatws/datasetbrowser.asmx?wsdl
724,85,13.1,95,50,89,72,2,8,TransportService,http://www.aimms.com/TransportService/ProxyRole.wsdl
585.5,97,1,99,60,100,74,19.5,77,ResidentialLookup,http://ws.strikeiron.com/ResidentialLookup3?WSDL
470,99,0.5,100,60,100,79,14,9,ZacksConsensus,http://ws.strikeiron.com/ZacksConsensus?WSDL
227,92,0.9,97,58,100,75,8,34,plotorfService,http://genome.dkfz-heidelberg.de/menu/hobit/embapps/wsdl/plotorf.wsdl
252.35,85,5.3,86,53,89,66,53.96,6,AnalysisWSGowlabImplService,http://www.ebi.ac.uk/soaplab/wsdl/graphics__dot.wsdl
551.79,80,1.8,81,53,67,76,6.93,8,Interop,http://www.mssoapinterop.org/stk/InteropTyped.wsdl
58,95,16,98,73,78,80,1,5,search,http://www.db3nf.com/counter/search.asmx?WSDL
718,86,3.3,87,67,78,82,54.5,2,VSOiService,http://vso.nascom.nasa.gov/API/vso.wsdl
67.25,56,15.5,56,78,89,89,4,10,WMLP,http://www.witsml.org/api/130/WMLP.WSDL
130.14,88,20.5,96,80,78,83,19.28,1,ShoppingCartTest,http://enterconnect.enterpulse.com/WorksiteIntegrationPortal/WebServices/ShoppingCartTestContract.wsdl
204.6,96,1.9,99,58,100,75,7.8,33,findkmService,http://genome.dkfz-heidelberg.de/menu/hobit/embapps/wsdl/findkm.wsdl
339,87,11.7,95,67,78,72,48,3,TRMDemoBPService,http://140.115.51.161:8080/bpelengine/services/TRMDemoBP?WSDL
305.8,88,13.5,96,58,100,75,6,33,dotmatcherService,http://genome.dkfz-heidelberg.de/menu/hobit/embapps/wsdl/dotmatcher.wsdl
56,97,9,99,73,78,84,1,35,BookInfoService,http://edi.btol.com/bookinfoservice/bookinfoport.asmx?wsdl
100,99,19.8,100,73,100,84,30.5,2,WHOIS,http://www.unpicked.com/webservices/whois/whois.asmx?wsdl
789.8,98,2.2,95,73,89,62,593.2,4,Servicio_C_de_Calidad,http://eriste.aragob.es/WebServiceCdeCalidad/CdeCalidad.asmx?WSDL
324.67,97,4.1,98,80,78,87,77.67,42,captchaWebService,http://www.axisebusiness.com/adnano/codesamples/captcha/captchaWebService/captchaWebService.asmx?wsdl
149.67,86,11.2,95,73,100,84,82,3,LookingForStrategyServices,http://www.superderivatives.com/FX/LookingForStrategy/LookingForStrategyServices.asmx?wsdl
417,86,6.5,86,73,100,84,230,5,NewsWebSvc,http://www.01191.com/WebService/01191newsXML.asmx?wsdl
60.05,77,9.1,77,67,100,77,4.1,11,AWSECommerceService,http://webservices.amazon.com/AWSECommerceService/2004-11-10/AWSECommerceService.wsdl
143.33,88,15.7,88,73,100,80,8.66,61,RouteFinder,http://www.arcwebservices.com/services/v2006/RouteFinder.wsdl
501.79,28,4.8,28,73,67,80,88.36,40,JanusSvc,http://www.rsdn.ru/ws/Janus.asmx?WSDL
274.52,86,4.3,86,53,89,66,87.3,11,AnalysisWSAppLabImplService,http://www.ebi.ac.uk/soaplab/emboss4/services/edit.seqretsplit?wsdl
116,89,12.9,89,67,78,72,1.5,7,WSDLInteropTestRpcEncService,http://www.mssoapinterop.org/asmx/WSDL/WSDLInteropTestRpcEncService.wsdl
667.11,38,2.1,38,73,89,75,82,39,SPRACI,http://www.spraci.com/services/soap/index.php?wsdl&gg
163,91,33.2,97,73,100,84,1,6,SignatureVerification,http://www.securexml.net/SecureXML/SecureXML.asmx?wsdl
146.5,90,17.6,97,73,100,80,3,8,SynonymsService,http://wortschatz.uni-leipzig.de/axis/services/Synonyms?wsdl
127,90,23.1,96,67,100,83,9,10,Compound1,http://www.whitemesa.com/r3/compound1.wsdl
134.08,97,15.4,99,73,100,84,10.16,20,NSVMCachingAPI,http://www.yataka.com/NSVMCachingAPI/NSVMCachingAPI.asmx?WSDL
597.5,98,3.7,100,60,100,74,43.5,66,PhoneValidator,http://ws.strikeiron.com/DesertSoft/PHONEval?WSDL
182.33,100,11.6,100,73,100,84,63.33,91,PolicyDocuments,http://www.titleinfo.com/DocumentWebService/PolicyDocuments.asmx?wsdl
121.67,99,9.6,100,73,100,84,0.67,65,TravelCodesTranslator,http://copyws.cendant.com/B2BGateway/service/TravelCodesTranslator?WSDL
219.2,85,0.9,95,58,100,75,7.6,36,hmomentService,http://genome.dkfz-heidelberg.de/menu/hobit/embapps/wsdl/hmoment.wsdl
175,92,4.3,97,73,78,84,13,2,LVISWebService,http://lviswebservice.rijwijzer.nu/lviswebservice.asmx?wsdl
135.67,93,2.4,98,58,67,75,21.84,5,DimeInterop,http://www.mssoapinterop.org/stkV3/dime/dime-doc.wsdl
334,92,1.5,97,67,100,82,38.8,11,fdnadistService,http://www.ebi.ac.uk/soaplab/emboss4/services/phylogeny_molecular_sequence.fdnadist.derived?wsdl
51.5,100,1.8,100,73,78,80,2,32,MedicareData,http://www.strikeiron.com/webservices/medicaredata.asmx?WSDL
207.2,85,1.1,95,73,100,84,7,36,btwistedService,http://genome.dkfz-heidelberg.de/menu/hobit/embapps/wsdl/btwisted.wsdl
4480.8,52,1,53,50,78,66,1652.4,8,LocalSearchSrvService,http://freemosp.51ditu.com/wsdl/LocalSearchSrv.wsdl
154,71,14.4,72,73,89,80,5.5,5,retsinfoService,http://rep.oio.dk/retsinfo.dk/xml/wsdl/2003/12/15/RETSINFO_Api_Resolved.wsdl
123.92,97,15.6,99,73,100,80,15.5,1,EditService,http://www.flexwiki.com/editservice.asmx?WSDL
669.1,56,1.3,57,60,89,69,3.2,64,premiumuser package,http://www.gamepro.de/webservice/premiumusers/premiumuser.cfc?wsdl
243,98,25.6,100,73,100,84,1,6,eSynapsFeed,http://www.esynaps.com/WebServices/eSynapsFeed.asmx?wsdl
126.67,94,9.5,98,73,100,84,0.67,94,BagsOnNet,http://www.bagsonnet.com/Services/BagsOnNet.asmx?wsdl
114.5,95,14.2,99,67,78,77,0.6,93,XigniteNews,http://xignite.com/xNews.asmx?wsdl
65.4,92,6.8,92,67,100,77,8.25,3,AWSECommerceService,http://webservices.amazon.co.uk/AWSECommerceService/AWSECommerceService.wsdl
196,88,9.8,96,73,78,84,37,8,sample,http://www.startvbdotnet.com/aspsite/webservices/sample1.asmx?wsdl
148.95,89,10.8,96,67,100,77,6.73,10,EcMSoapBridgeService,http://webservices.ecircle-ag.com/soap/ecm.wsdl
166.63,99,9.6,100,67,100,82,33.55,58,HR-XML_x0020_Validation_x0020__x0028_2006-02_x0020_release_x0029_,http://testbed.hr-xml.org/validate200602.asmx?wsdl
306.8,90,12.7,97,73,100,84,9,35,mergerService,http://genome.dkfz-heidelberg.de/menu/hobit/embapps/wsdl/merger.wsdl
223.6,100,0.7,100,73,100,84,6,37,skipseqService,http://genome.dkfz-heidelberg.de/menu/hobit/embapps/wsdl/skipseq.wsdl
229.79,89,7.4,89,67,100,77,41.32,2,AWSECommerceService,http://webservices.amazon.com/AWSECommerceService/2005-03-23/DE/AWSECommerceService.wsdl
219,56,10.4,56,60,78,69,67,40,lister,http://rep.oio.dk/bm.dk/xml/schemas/2003/07/14/lister.wsdl
236.67,63,6.4,63,53,89,66,8.67,67,SubjectBrowserService,http://www.statsbiblioteket.dk/netbibservices/services/SubjectBrowser?wsdl
460,56,2.6,57,60,78,79,107.5,9,IAddress2service,http://webservices.hanft.de/wsdl/IAddress2
248.8,88,1.1,96,67,100,82,42.4,8,trimestService,http://www.ebi.ac.uk/soaplab/emboss4/services/edit.trimest.derived?wsdl
220.6,90,1.3,96,73,100,84,9.2,37,btwistedService,http://genome.dkfz-heidelberg.de/menu/hobit/embapps/wsdl/btwisted.wsdl
242.4,89,1.1,96,73,100,84,7.6,34,prophetService,http://genome.dkfz-heidelberg.de/menu/hobit/embapps/wsdl/prophet.wsdl
257.5,100,3.4,100,73,78,84,1,35,IntegrateServiceService,http://webservices.wolfram.com/services/Integrator/Integrate.m?wsdl
170,85,3.1,95,60,100,79,48.25,87,CaptchaService,http://ws.strikeiron.com/textdisguise/CaptchaService?WSDL
87.14,87,20.5,95,67,89,58,0.71,41,MemberServices,http://www.keybrick.net/webservices/members.asmx?wsdl
219,99,16.4,99,80,100,83,1,2,notification,http://covarm.tvu.ac.uk/notification/wsdl/notificationSOAP.wsdl
122,86,14.5,86,67,78,82,3,4,interopLabEchoHeader,http://mssoapinterop.org/asmx/header.asmx?wsdl
228.6,100,14.1,100,73,100,84,9.8,36,transeqService,http://genome.dkfz-heidelberg.de/menu/hobit/embapps/wsdl/transeq.wsdl
187.75,64,8.1,65,73,78,75,63,86,Beheer,http://www.icstats.nl/webservices/beheer.asmx?wsdl
184.74,62,7.9,62,67,67,77,19.3,10,v40,http://www.smartlaunch.net/Software/Releases/v4.0/v40.asmx?WSDL
1104.67,47,3.1,47,83,89,91,29.84,1,VizieRService,http://cdsws.u-strasbg.fr/axis/services/VizieR?wsdl
276,88,1.6,96,67,100,82,32.8,4,stretcherService,http://www.ebi.ac.uk/soaplab/emboss4/services/alignment_global.stretcher.derived?wsdl
316.3,84,2,85,53,89,66,120.13,12,AnalysisWSAppLabImplService,http://www.ebi.ac.uk/soaplab/emboss4/services/alignment_local.wordmatch?wsdl
63.25,98,25.6,100,67,78,66,10.25,30,SIAP,http://skyserver.sdss.org/vo/dr2siap/SIAP.asmx?wsdl
140.5,97,18,99,73,78,84,50,40,PipelineManagerALE,http://webservices.katabat.com/pipelines/pipemanagerale.asmx?WSDL
167.5,86,16.1,86,73,78,84,2,91,CalcService,http://www.mathertel.de/AjaxEngine/S01_AsyncSamples/CalcService.asmx?wsdl
287.22,86,5.5,86,53,89,66,77.57,7,AnalysisWSAppLabImplService,http://www.ebi.ac.uk/soaplab/emboss4/services/nucleic_motifs.fuzztran?wsdl
244,86,26.7,95,83,100,91,2,9,HelloOpenSOAP,http://www.opensoap.jp/package/samples/Hello/HelloService.wsdl
1138.33,88,4.7,88,73,100,80,402.33,11,FindBlankWS,http://blank.bisc.by/blank/WEB.WebServ.CLS?WSDL=1
154,98,14,99,73,100,80,3,4,BaseformService,http://wortschatz.uni-leipzig.de/axis/services/Baseform?wsdl
1226,91,6.3,97,73,100,84,3,12,Personalizer,http://ws.acrosscommunications.com/Personalizer.asmx?wsdl
55.5,81,19.1,82,73,100,80,4.75,3,AmazonHistoricalPricing,http://ahp.amazonaws.com/AmazonHistoricalPricing/2005-10-19/AmazonHistoricalPricing.wsdl
287.22,85,3.5,86,53,89,66,101.05,5,AnalysisWSAppLabImplService,http://www.ebi.ac.uk/soaplab/emboss4/services/nucleic_cpg_islands.cpgreport?wsdl
283,83,20.3,84,73,89,75,13,4,Departements,http://tic01.tic.ec-lyon.fr/xmlraw/~muller/cours/websrv/be/Departements.wsdl
825.8,90,5.9,91,60,78,69,123.2,6,Schedule,http://webservices.aeroflot.aero/flightSearch.wsdl
335.58,65,8.9,66,73,78,80,3.75,11,DataTypes,http://aspalliance.com/quickstart/aspplus/samples/services/DataTypes/VB/DataTypes.asmx?wsdl
224,78,3.9,79,73,78,84,1.75,96,NumberGuess,http://www.gama-system.com/webservices/numberguess.asmx?wsdl
581,83,15.6,84,50,89,66,116,2,GetPersonInfoService,http://oscar.snapps.com/portal.nsf/GetPersonInfoComplex?WSDL
130.75,56,10.8,56,83,78,91,3.5,4,PmSoapRpcApi,http://www.core.ecs.soton.ac.uk/software/wsdl/EPrintsService.wsdl
203,72,22.1,72,83,89,91,3,58,Streams,http://www-iepm.slac.stanford.edu/tools/soap/wsdl/old/streams.wsdl
272.43,85,1.9,86,53,89,66,69.39,7,AnalysisWSAppLabImplService,http://www.ebi.ac.uk/soaplab/emboss4/services/alignment_local.seqmatchall?wsdl
333.52,86,3,86,53,89,66,111.26,11,AnalysisWSAppLabImplService,http://www.ebi.ac.uk/soaplab/emboss4/services/phylogeny_molecular_sequence.ffreqboot?wsdl
121,91,7.9,97,73,78,84,10,12,GoogleSearchService,http://debian.fmi.uni-sofia.bg/~hiena/googleapi/GoogleSearch.wsdl
102,90,18.6,97,73,78,80,1,92,DOTSGeoPhone,http://trial.serviceobjects.com/gp/GeoPhone.asmx?WSDL
330.19,92,8.6,97,67,100,77,17.13,64,TerraService,http://www.terraservice.net/TerraService2.asmx?wsdl
77.9,91,17.1,97,73,78,62,20.57,36,protseq,http://bioinformatics.anl.gov/ws/protseq.asmx?wsdl
111,98,0.8,100,67,100,77,27,93,SushiwsPort,http://partnerportal.ebsco.com/ws/sushi/service.asmx?wsdl
214.62,32,2.3,32,53,78,66,57.39,3,BarbiWebServicesImplService,http://barbi.no/axis/services/barbiRPC-0.8?wsdl
463.6,91,2,91,73,100,84,98.4,41,showdbService,http://genome.dkfz-heidelberg.de/menu/hobit/embapps/wsdl/showdb.wsdl
854,96,14.7,99,73,100,84,1,87,DevLeap_x0020_-_x0020_WSCached,http://devlab.devleap.it/PaoloPi/wsCached/wsCached.asmx?wsdl
540.5,72,3.7,72,67,89,72,35,90,ndfdXML,http://weather.gov/forecasts/xml/DWMLgen/wsdl/ndfdXML.wsdl
905,96,1.6,99,73,78,84,3,4,EnergyUnit,http://www.webservicex.net/ConvertEnergy.asmx?WSDL
158.8,87,5.8,96,73,78,80,30.8,6,SoapTest,http://mssoapinterop.org/stkV3/InteropBtyped.wsdl
109.75,70,11.4,70,73,78,80,61.25,96,ImgCutout,http://casjobs.sdss.org/ImgCutoutDR4/ImgCutout.asmx?WSDL
664,83,11.4,84,53,89,66,2,6,EncryptPointService,http://freemosp.51ditu.com/wsdl/EncryptPoint.wsdl
1529,72,5.3,72,83,89,91,6,8,CountryService,http://user.cs.tu-berlin.de/~karima/org/src/xml/Country.wsdl
95.25,99,16.3,100,73,78,80,1,35,FACISBackgroundCheck,http://www.govmgmt.com/FACISWeb/facisweb.asmx?wsdl
146.83,85,2.1,95,83,89,91,95.58,7,VbidasService,http://www.vbi.vt.edu/~pathport/services/wsdls/vbidas.wsdl
382.71,27,5.7,28,73,89,80,62.92,36,JanusAT,http://www.rsdn.ru/ws/janusAT.asmx?wsdl
322.33,99,9,100,73,89,62,18.66,8,pathwayDBSer,http://interviewer.inha.ac.kr/stpWebServer/pathwayDBSer.asmx?WSDL
599,85,10.3,95,73,78,84,2,35,CommuneInfoService,http://www.supplychainserver.com/webservices/CommuneInfoservice.asmx?wsdl
235.4,87,1.4,95,73,100,84,10,41,etandemService,http://genome.dkfz-heidelberg.de/menu/hobit/embapps/wsdl/etandem.wsdl
2836.25,79,2.4,79,73,67,84,78.75,7,DataService,http://samples.gotdotnet.com/quickstart/aspplus/samples/services/DataService/VB/DataService.asmx?WSDL
202,98,9.7,99,80,78,87,43,94,PCtoLongLat,http://01792.org/webservices/PCtoLongLat.asmx?wsdl
71.75,59,1.2,60,67,100,77,4.5,38,FaxMessagingService,http://www.mail-archive.com/wsif-user@ws.apache.org/msg00772/FaxMessagingService.wsdl
312,88,3,96,73,100,84,47,11,ftreedistpairService,http://www.ebi.ac.uk/soaplab/emboss4/services/phylogeny_consensus.ftreedistpair.derived?wsdl
248.4,98,1.4,99,58,100,75,10.2,37,chaosService,http://genome.dkfz-heidelberg.de/menu/hobit/embapps/wsdl/chaos.wsdl
298.83,46,7.7,46,83,89,91,114,91,nalennd,http://www.nalennd.com/nalennd.wsdl
474.91,91,5.8,97,60,78,74,162.87,86,XigniteRealTime,http://www.xignite.com/xrealtime.asmx?WSDL
142,39,6.3,40,73,89,84,6.12,88,GuessWebService,http://www.ebob42.com/cgi-bin/Game.asmx?wsdl
262.5,89,5.3,96,73,100,80,18,60,LandmarkService,http://terraserver-usa.com/LandmarkService.asmx?wsdl
443,98,10.1,100,58,100,75,5.8,39,lindnaService,http://genome.dkfz-heidelberg.de/menu/hobit/embapps/wsdl/lindna.wsdl
255.08,12,8.1,13,53,78,71,6.34,62,OnlineMessenger,http://www.nims.nl/soap/oms2.wsdl
245.8,89,1.2,96,73,100,84,7.4,34,backtranseqService,http://genome.dkfz-heidelberg.de/menu/hobit/embapps/wsdl/backtranseq.wsdl
409.5,86,1.7,87,58,100,69,173.5,91,MlekoSluzba,http://www.medigrid.cz/axis/services/MlekoSluzba?wsdl
1730,72,2,72,67,89,72,245.5,9,GMPubSrvService,http://freemosp.51ditu.com/wsdl/GMPubSrv.wsdl
235.9,61,4,61,73,67,84,86.9,88,TheHolyBible,http://www.francisshanahan.com/TheHolyBible.asmx?wsdl
293,99,27.8,100,73,100,80,13,5,DownloadService,http://www.samsung.com/nl/support/WcmsService/DownloadService.asmx?WSDL
372.25,66,4.7,66,80,89,83,77.83,8,Service,http://macrowebservices.com/clients/sdg/ws/service.asmx?WSDL&v=16
104.5,86,23.5,86,73,89,80,2,5,CoolWSFromITM,http://www.itmusa.net/getdotnetnews.asmx?wsdl
305.37,87,8,87,67,100,77,90.95,7,AWSECommerceService,http://webservices.amazon.com/AWSECommerceService/2005-10-05/JP/AWSECommerceService.wsdl
138.5,86,21.4,86,73,89,84,2,94,Utility,http://montgomerysoftware.com/webservice/utility.asmx?wsdl
227,97,15.7,99,80,100,87,3,2,EHCIntegrationService,http://new.ehealthcompete.com/webservices/eis.wsdl
189,83,26.5,84,83,89,91,6,10,SerClsPeticionSOAPTPVPCservice,http://sas-d.sermepa.es/TPV_PC/wsdl/SerClsEntradaTPVPCv5d0.wsdl
126,83,31.4,84,83,89,91,3,67,XEMBLService,http://www.ebi.ac.uk/xembl/XEMBL.wsdl
80.55,94,13.6,94,60,89,54,26.19,92,SkyNode,http://galex.stsci.edu/skynode/ogoods/nodeb.asmx?wsdl
211,86,14.3,95,73,100,84,8.6,41,trimseqService,http://genome.dkfz-heidelberg.de/menu/hobit/embapps/wsdl/trimseq.wsdl
220.4,85,15.6,95,58,100,75,5.8,39,danService,http://genome.dkfz-heidelberg.de/menu/hobit/embapps/wsdl/dan.wsdl
305,86,21.7,95,73,100,84,1,4,news,http://authors.aspalliance.com/chrisg/tools/newsservice.asmx?wsdl
1235,88,3.6,96,42,89,62,10.17,10,LeagueService,http://www.swissunihockey.ch/weblounge/repository/Verband/SUHV/league.wsdl
238,87,3.8,96,80,89,65,1.17,64,nEkaWebService,http://neka.activirtual.net/nEkaWebService/nEkaWebService.asmx?WSDL
195,89,0.8,96,73,100,84,6.4,42,seqretsplitService,http://genome.dkfz-heidelberg.de/menu/hobit/embapps/wsdl/seqretsplit.wsdl
115,98,17.9,100,73,100,83,2,9,Batch_Transfer,http://genolator1.arl.arizona.edu/august/ws/batch.wsdl
447.2,90,4.2,91,73,78,84,16.2,2,SoapTest,http://mssoapinterop.org/stk/InteropBLogged.wsdl
367.4,85,4.4,95,73,100,84,6,35,embossversionService,http://genome.dkfz-heidelberg.de/menu/hobit/embapps/wsdl/embossversion.wsdl
786.5,67,4.8,67,50,89,66,133,7,Sandbox6Service,http://oscar.snapps.com/Portal.nsf/Sandbox6?wsdl
289,86,0.4,87,80,100,87,1,2,DatabindingPatterns,http://www.w3.org/2002/ws/databinding/edcopy/testsuite/documents/names/names.wsdl
220.2,93,14.2,98,73,100,84,9,34,getorfService,http://genome.dkfz-heidelberg.de/menu/hobit/embapps/wsdl/getorf.wsdl
127.75,94,4.1,98,73,100,84,1.25,91,XFService,http://www.woodworkingmachineryauction.com/XFService.asmx?wsdl
231,83,19.6,84,83,89,91,8,35,bonjourwsdl,http://eric.trupin.ifrance.com/bonjourwsdlifrance.wsdl
620.25,91,8.5,97,78,78,89,13.75,8,WikiWebService,http://fox.wikis.com/wikiwebservice.wsdl
158.25,93,13.9,98,73,78,84,19.87,95,IOHandler,http://pc-tambura.ipsi.fhg.de/AuthoringTools/WSTaxonomyLight/IOHandler.asmx?WSDL
445.43,96,8.8,99,80,78,83,6.14,91,BLiquidity,http://webservices.lb.lt/BLiquidity/BLiquidity.asmx?wsdl
1255.12,97,2.2,97,60,78,74,523.88,10,pbx,http://www.innovaphone.de/wsdl/pbx.wsdl
541,100,21.6,100,83,89,91,16,60,WitwService,http://norman.walsh.name/2005/02/24/examples/witw.wsdl
266.33,85,1.1,95,67,78,85,11.44,7,TargetServiceBinding,http://ariadne.cs.kuleuven.ac.be/AWS/services/TargetService?wsdl
151,83,24,84,78,89,89,15,64,christmas,http://soap.fmui.de/christmas.wsdl
115.4,97,10.1,99,67,78,77,59.36,59,TNPubServicesXML,http://tnwebservicespublic-test.ticketsoftware.net/webservices/TNPubServicesXML.asmx?WSDL
1832.67,89,3.3,96,67,100,77,4,10,serviceName,http://mips.gsf.de/proj/hobitws/services/PsimiService?wsdl
295.67,73,4,74,73,89,80,152.17,95,Vigenere1,http://www.quisque.com/fr/chasses/crypto/vigenere1.asmx?WSDL
345,72,10.3,72,83,89,93,2,12,SerClsPeticionSOAPTPVPCservice,http://sas-d.sermepa.es/TPV_PC/wsdl/SerClsEntradaTPVPCv3d0ssl.wsdl
222.6,85,1,95,58,100,75,8.4,33,pepnetService,http://genome.dkfz-heidelberg.de/menu/hobit/embapps/wsdl/pepnet.wsdl
135.27,81,1.5,81,60,67,79,2.87,11,Interop,http://mssoapinterop.org/stkV3/LoggedInterop.wsdl
157.5,86,16.4,86,73,89,84,1.5,32,TimeService,http://dotnet.jku.at/buch/samples/7/simple/TimeService1.asmx?WSDL
446.23,90,6.2,97,60,78,79,1.08,93,XigniteChart,http://xignite10.xignite.com/xChart.asmx?wsdl
275,88,4,96,50,78,66,20,8,TRMStandardVersionService,http://140.115.51.161:8080/bpelengine/services/TRMStandardVersion?wsdl
170.67,96,2.6,99,73,89,84,34,90,eyeVeri,http://www.tilisoft.com/ws/eyeVeri/eyeVeri.asmx?wsdl
328.5,46,4.1,47,73,78,84,14,11,WhiteMesaSoap12AddTestSvc,http://www.whitemesa.net/wsdl/soap12-add-test-rpc.wsdl
407,78,4.2,79,73,78,80,48.25,24,Rss,http://www.wopos.com/webservice/Rss.asmx?wsdl
308,93,12.9,98,78,78,89,1,11,logon,http://www.afmadata.com.au/websvc/logon.wsdl
281.91,86,4.4,86,53,89,66,86.61,8,AnalysisWSAppLabImplService,http://www.ebi.ac.uk/soaplab/emboss4/services/edit.degapseq?wsdl
368,90,12.2,97,60,78,74,14.2,10,ConfigEditingService,http://www.rendelmann.info/blog/ConfigEditingService.asmx?wsdl
412.25,89,6.1,89,73,89,62,195.75,97,Game,http://www.tv-grossbottwar.de/WebServices/Game.asmx?WSDL
399.6,52,1.5,53,67,89,72,227.8,82,Utility,http://arcweb.esri.com/services/v2/Utility.wsdl
275,83,23.6,84,83,89,91,4,5,VersionService,http://www.statsbiblioteket.dk/netbibservices/services/Version?wsdl
117,86,20,86,73,89,84,2.5,2,DailyHoro,http://www.mastercsharp.com/live/horoservice2/wshoro.asmx?wsdl
98.25,90,1.7,96,73,100,80,2.25,36,PermitPlace,http://ws.strikeiron.com/PermitPlace?WSDL
349,91,21.3,97,58,100,75,1,9,AdminService,http://developer.statsbiblioteket.dk/netbibservices/services/AdminService?wsdl
486.4,81,2.2,81,60,67,79,4,6,Interop,http://mssoapinterop.org/stkV3/Interop.wsdl
213,100,1.3,100,58,100,75,8.6,38,isochoreService,http://genome.dkfz-heidelberg.de/menu/hobit/embapps/wsdl/isochore.wsdl
130,89,24.5,96,67,100,82,1,95,XWebEmailValidation,http://ws.xwebservices.com/XWebEmailValidation/XWebEmailValidation.asmx?wsdl
208.6,88,14.2,96,73,100,84,7.6,31,showfeatService,http://genome.dkfz-heidelberg.de/menu/hobit/embapps/wsdl/showfeat.wsdl
123.92,66,3.6,66,73,89,80,3.75,9,DataTypes,http://samples.gotdotnet.com/quickstart/aspplus/samples/services/DataTypes/VB/DataTypes.asmx?WSDL
517.67,63,6.3,63,67,78,82,9.34,11,ItestckvSOAPservice,http://soap.achchex.com/testexec/testckver.tss/wsdl/ItestckvSOAP
654.41,87,3.7,95,53,89,50,2.2,16,GeDat,http://insolution.dyndns.org/WebService1/Service1.asmx?WSDL
210.5,72,8.3,72,80,100,78,6.5,96,SoapGO,http://genome.dkfz-heidelberg.de/menu/hobit/SoapGO.wsdl
82,90,18.9,97,73,89,62,1,2,DataUtil,http://www.rideontime.com/ws/DataUtil.asmx?wsdl
238.5,73,7.4,74,73,89,80,72.83,8,Service,http://strangelights.com/fsharp/AspfDemo/FunctionCalls.asmx?wsdl
322,91,19.6,97,73,100,80,109,10,FlightRouteAggregatorService,http://www.pathfinder-xml.com/development/WSDL/FlightRouteAggregatorService.wsdl
103.25,93,20,98,73,78,84,1,86,DOTSValidateCanada,http://ws2.serviceobjects.net/avca/ValidateCanada.asmx?wsdl
238.04,48,7.1,49,67,89,77,61.93,40,WebSyndicationService,http://www.foodcandy.com/WebSyndicationService.asmx?WSDL
177,83,17.2,84,73,89,84,18,8,BarCodesService,http://www.flash-db.com/services/ws/barCodes.wsdl
260,83,15.5,84,73,89,84,10,11,RandomBushismService,http://greg.froh.ca/fun/random_bushism/soap/index.php?wsdl
182,83,20.4,84,83,89,91,6,5,IgetNumbersservice,http://reto.checkit.ch/Scripts/Lotto.dll/wsdl/IgetNumbers
175.6,51,6.4,51,80,100,87,12.4,63,Resources,http://esc.dl.ac.uk/InfoPortal/Resources.wsdl
233,89,1.6,96,73,100,84,8.8,31,dregService,http://genome.dkfz-heidelberg.de/menu/hobit/embapps/wsdl/dreg.wsdl
50.75,56,8.6,56,80,89,83,6,33,mdWebServices,http://ws.melissadata.com/dqws/address.asmx?WSDL
152,96,24.2,99,73,78,80,12,5,SOAPSend,http://www.mxtelecom.com/uk/tech/sms/html/uk/tech/sms/xml/wapmx-sms.wsdl
325.25,56,8.1,56,67,78,85,56.5,7,IWSDLPublishservice,http://webservices.hanft.de/wsdl/IWSDLPublish
1425.75,78,3.9,79,73,78,84,28.75,4,WSMPsrchService,http://www.ebi.ac.uk/Tools/webservices/wsdl/WSMPsrch.wsdl
203.8,93,1.9,98,73,100,84,9.4,37,antigenicService,http://genome.dkfz-heidelberg.de/menu/hobit/embapps/wsdl/antigenic.wsdl
149.5,94,13.3,98,73,100,80,4,9,LeftNeighboursService,http://wortschatz.uni-leipzig.de/axis/services/LeftNeighbours?wsdl
4637.61,30,0.5,30,67,67,82,4140.35,8,SBSWebService,http://web1.espcolour.co.uk/sbswebservicetest/sbswebservice.asmx?wsdl
440.75,89,1.3,96,73,78,84,13,11,SMSGateway,http://www.smsdome.com/portalvbvs/services/smsgateway.asmx?wsdl
994,99,4.6,100,73,100,84,634.5,8,MathService,http://www.laboratoire-microsoft.org/quickstart/aspplus/samples/services/MathService/VB/MathService.asmx?WSDL
155,83,21.3,84,80,78,87,5,10,SearchCuroCustomerService,http://www.post.ch/EPPWS-web-services/wsdl/EPPWS.wsdl
137.71,79,2.4,80,67,78,82,9.21,56,interop2,http://www.cs.fsu.edu/~engelen/interop2_2.wsdl
434.83,66,3,66,80,89,83,62.58,3,Service,http://macrowebservices.com/clients/sdg/ws/service.asmx?WSDL&v=10
374.2,93,1,98,67,100,82,60.6,3,vrnaalifoldpfService,http://www.ebi.ac.uk/soaplab/emboss4/services/nucleic_rna_folding.vrnaalifoldpf.derived?wsdl
1342,94,10,98,73,78,84,83,2,Headlines,http://www.grbj.com/rss/headlines.asmx?wsdl
151.22,93,13.6,93,73,78,62,1.44,11,Products,http://api.transvector2.it/products.asmx?Wsdl
246.6,92,3,97,73,100,84,43.4,5,pdbtospService,http://www.ebi.ac.uk/soaplab/emboss4/services/utils_database_creation.pdbtosp.derived?wsdl
130,94,15.5,98,73,78,80,1.2,91,DOTSFraudProtection,http://trial.serviceobjects.com/fp/FraudProtection.asmx?WSDL
324,83,16,84,83,89,93,7,8,BankValSOAP,http://www.bankval.co.uk/BankValtranspose.wsdl
186,86,11.3,86,60,89,69,6.5,5,Random Quote,http://www.boyzoid.com/comp/randomQuote.cfc?wsdl
2909.47,94,1.3,98,67,100,82,34.68,7,Service1,http://demo.fet.com.tr/okyanusdch/okyanusdc.asmx?WSDL
331,91,23.2,97,73,100,80,22,3,DownloadService,http://www.samsung.com/be-fr/support/WcmsService/DownloadService.asmx?WSDL
375,93,11.2,98,73,100,84,9.8,42,distmatService,http://genome.dkfz-heidelberg.de/menu/hobit/embapps/wsdl/distmat.wsdl
485.6,94,9.6,98,73,100,84,7.6,37,mergerService,http://genome.dkfz-heidelberg.de/menu/hobit/embapps/wsdl/merger.wsdl
173,83,11.5,84,73,89,75,20,5,showmyip_lookup,http://www.ippages.com/soap/lookupserver.php?wsdl
733.08,30,4.4,30,73,78,84,1.33,7,DNGatewatWebServiceService,http://www.designet.polimi.it/~designgateway/DNGatewatWebService.php?wsdl
221,18,4.3,18,60,78,79,11.35,2,AmazonSearchService,http://webservices.amazon.com/schemas3/AmazonWebServices.wsdl
97.33,88,1.7,96,73,78,80,1.33,59,DOTSYellowPages,http://trial.serviceobjects.com/yp/YellowPages.asmx?wsdl
178.5,72,13.2,72,67,89,85,8,5,IPasswordservice,http://www.newcomer.de/WebServices/Password.dll/wsdl/IPassword
315.5,86,13.6,86,80,89,87,2,10,HexBinaryTest,http://www.mssoapinterop.org/asmx/hexBinary.asmx?WSDL
278.75,86,9.2,95,83,89,91,1.75,1,CalcService,http://www.opensoap.jp/package/samples/Calc/CalcService.wsdl
288.8,51,5.9,51,83,89,91,3.8,58,VaerkerService,http://developer.statsbiblioteket.dk/netbibservices/services/Vaerkvisning?wsdl
99,60,0.8,60,53,89,66,3.75,5,PropertyInformation,http://www.co.larimer.co.us/webservices/PropertyInformation.cfc?wsdl
359.15,51,5,52,60,89,74,3.93,67,Round4XSDTest,http://www.mssoapinterop.org/asmx/xsd/round4XSD.asmx?wsdl
1189.5,72,7.2,72,78,89,89,2,5,UCDResolverService,http://cdsws.u-strasbg.fr/axis/services/UCDResolver?wsdl
427.2,96,4.2,99,73,78,80,116.8,7,eUtilsService,http://www.ncbi.nlm.nih.gov/entrez/eutils/soap/v1.0/eutils.wsdl
213.82,59,8.3,59,67,67,77,68.89,87,PCSDealers,http://xml.2buypcs.com/services/pcsdealers.asmx?WSDL
524,94,22.5,98,67,89,85,22,65,TestService,http://www.bengoodger.com/software/mb/umo/test.wsdl
149,96,33.9,99,58,100,75,43,12,AdminService,http://screening.fadv.com/axis/services/AdminService?wsdl
102,86,17.3,86,80,89,87,59.5,92,WhiteYork_x0020_Hosting_x0020_Usage_x0020_Service,http://www.whiteyork.com/hostingusage.asmx?wsdl
147.75,78,13.7,78,73,89,84,2.25,9,SessionService1,http://ja.gotdotnet.com/quickstart/aspplus/samples/services/Intrinsics/VB/SessionService1.asmx?WSDL
49.53,53,15,54,60,89,69,0.82,32,CB_CD,http://www.multispeak.org/interface/30j/2B_CB_CD.asmx?wsdl
498.67,90,6.3,96,73,78,84,9.34,10,GoogleSearchService,http://etna.int-evry.fr/cours/BD/MSCurriculum/FRENCH/TPServicesWeb/TP_Google/GoogleSearch.wsdl
251.6,92,0.9,97,67,100,82,41.6,2,wordmatchService,http://www.ebi.ac.uk/soaplab/emboss4/services/alignment_local.wordmatch.derived?wsdl
386.71,45,6,46,67,89,77,29.26,40,WebBugService,http://www.foodcandy.com/WebBugService.asmx?WSDL
198,97,1,99,73,100,84,8,31,seqretService,http://genome.dkfz-heidelberg.de/menu/hobit/embapps/wsdl/seqret.wsdl
184.5,90,9.4,97,60,78,69,33.62,88,XigniteInsider,http://xignite.com/xInsider.asmx?wsdl
76,98,23.4,99,50,89,77,2,5,GtsInterfacesService,http://www.myyellow.com/dynamic/services/content/ecommerce/etools/webservices/gtsimplfbn.wsdl
3698.04,60,1.1,61,67,89,77,76.79,7,search,http://test.voservices.net/myspectrum/search.asmx?WSDL
216,93,7.5,98,73,100,80,1.5,9,SeqReferenceInfoEJB,http://www.migenas.mpg.de/webservices/migenasWS/ProteinInfo?wsdl
198.8,100,1.4,100,73,100,84,6.8,32,shuffleseqService,http://genome.dkfz-heidelberg.de/menu/hobit/embapps/wsdl/shuffleseq.wsdl
306,90,5.5,97,73,100,80,14.5,64,LandmarkService,http://terraserver.microsoft.com/LandmarkService.asmx?wsdl
2938.5,72,2.9,72,73,78,84,344.5,38,GetCustomNews,http://xmlme.com/WSCustNews.asmx?WSDL
1783.25,93,1.9,93,53,67,50,14.25,7,wsTravelService,http://www.intraveller.com/travelservice/wstravelservice.asmx?WSDL
111,72,15,72,83,89,91,6.5,8,GD_VSDB_WMService,http://email.secureserver.net/vsdbServer.php?wsdl
1019.75,99,4.5,97,73,100,84,868.25,32,FileShopHandler,http://www.smartsms.se/IPX/services/FileShop/fshandler.asmx?wsdl
555,83,5.6,84,73,89,84,111,4,addressMeister.comService,http://addressmeister.bizware.com/service/wsdl/server.soap.2.wsdl
150.5,92,16.2,97,73,78,80,1,12,DataTypes,http://www.dotnetjunkies.com/quickstart/aspplus/samples/services/DataTypes/VB/DataTypes.asmx?WSDL
353.75,66,3.5,66,80,89,83,67.25,3,Service,http://macrowebservices.com/clients/sdg/ws/service.asmx?WSDL&v=12
75.22,93,18.2,98,67,78,72,21.55,25,search,http://voservices.net/spectrum/ws_v2_5/search.asmx?wsdl
96.67,92,3.9,97,58,100,75,13.67,87,WolframSearchService,http://webservices.wolfram.com/services/SearchServices/WolframSearch.wsdl
477,94,14.2,98,73,78,84,2,4,BNPriceWS,http://www.abundanttech.com/WebServices/BNPrice/BNPrice.asmx?WSDL
42.5,72,14.1,72,73,78,84,3.5,6,XarayaSoap,http://www.competinov.pt/modules/soapserver/xaraya.wsdl
115,86,8.8,86,73,78,84,61.5,34,Zip2Geo,http://ws.cdyne.com/ziptogeo/zip2geo.asmx?wsdl
70.86,42,7.6,43,78,89,89,3.43,6,WMLS,http://www.witsml.org/api/130/WMLS.WSDL
317,93,12.1,98,73,100,84,10.6,36,supermatcherService,http://genome.dkfz-heidelberg.de/menu/hobit/embapps/wsdl/supermatcher.wsdl
140,95,16.4,98,73,78,84,34,38,CCChecker,http://www.webservicex.net/CreditCard.asmx?WSDL
223.33,97,2.2,99,73,89,87,67,4,generate_login_token,http://www.bktaxtranscripts.com/webservices/create-account.wsdl
121.33,90,10,97,73,78,84,8.33,5,GoogleSearchService,http://www.dialogica.com.ar/MT3/lib/MT/GoogleSearch.wsdl
126,97,31.5,99,58,100,75,14,62,BlogAPI,http://www.openlinksw.com/BlogAPI/services.wsdl
1238.17,47,3.4,47,72,78,86,43.45,64,MAGGIE,http://www-iepm.slac.stanford.edu/tools/soap/wsdl/old/profile_07.wsdl
105.92,9,9.3,10,67,89,77,54.08,11,GenericXsltCallback,http://ws2.adam.com/webservices/externalwebservices/GenericXsltCallback.asmx?WSDL
349.07,95,9.1,96,67,100,77,5.4,63,Report,http://arcwebstg.esri.com/services/v2006/Report.wsdl
178.4,87,9.7,96,73,89,62,65.8,10,WorldTimeService,http://www17.brinkster.com/imneo/timesvc.asmx?wsdl
207,25,8.8,26,67,89,72,91.93,35,uBioService,http://uio.mbl.edu/service/uBioServiceWSDL.php?wsdl
300,88,28,96,73,100,80,14,8,DownloadService,http://www.samsung.com/he/support/WcmsService/DownloadService.asmx?WSDL
157,90,22.9,96,73,100,80,1,10,Interactive,http://validator2.addressdoctor.com/addInteractive/Interactive.asmx?wsdl
321.5,56,3.7,57,67,78,85,14.25,1,eZentrum-Webservices,http://bcomsoap.ezentrum.de/bcom_core.wsdl
200,87,1.2,96,58,100,75,8.6,32,hmomentService,http://genome.dkfz-heidelberg.de/menu/hobit/embapps/wsdl/hmoment.wsdl
162,98,13,100,73,89,75,1,3,LoggingService,http://mobilenavigation.siemensvdo.com/mnp/services/Logging?wsdl
66,83,33.4,84,78,89,89,2,5,SecureLogin,http://www.moyerschicks.com/MC-Web/Global/SecureLogin.asmx?WSDL
122,99,34.3,100,73,78,84,8,12,WSDLInteropTestListService,http://www.whitemesa.com/r3/InteropTestList.wsdl
90,85,31.1,95,60,89,79,1,89,interop2C,http://www.cs.fsu.edu/~engelen/interop2C.wsdl
169.75,69,8.1,70,60,78,74,11.75,34,LocalService,http://www.nhs.uk/webservices/exportlocalservicesdata/localservices.asmx?WSDL
314.62,96,5.9,99,83,78,91,70.24,1,ProMLResolver,http://services.bio.ifi.lmu.de:1046/ProMLResolver/services/ProMLResolver?wsdl
211.25,89,10.9,89,67,78,72,152.75,9,WSDLInteropTestRpcEncService,http://mssoapinterop.org/asmx/WSDL/WSDLInteropTestRpcEncService.wsdl
83,91,19,97,80,100,83,1,41,CourseRegistration,http://www.iperformonline.com/WebServices/course/CourseRegistration.asmx?wsdl
286,93,9.4,98,73,78,84,16,87,Afstandsberegner,http://xmltools.oio.dk/afstd/afstandsberegner.asmx?WSDL
121.46,61,13.9,62,67,89,77,9.15,5,AutoService,http://www.autojockey.net/AutoService.asmx?wsdl
195,83,34.7,84,80,78,83,107,6,walker_service,http://www.walkermowers.com/ws/opei/claimb.wsdl
234.83,73,3.5,74,73,78,88,115.5,3,XMSServer,http://messenger.oracle.com/xms/webservices?WSDL
3150,98,2.9,100,73,78,84,31,93,AustralianPostCode,http://www.webservicex.net/AustralianPostCode.asmx?WSDL
175.67,73,5.5,74,73,89,84,56.5,2,SiteUser,http://www.loopnet.com/xNet/MainSite/WebServices/SiteUser/SiteUser.asmx?wsdl
345,98,24.4,100,89,100,93,21,40,ZipCodeLookup,http://ted.mielczarek.org/code/webservice/ZipCodeLookup.wsdl.xml
189.57,43,3,44,73,89,75,6,1,kSMSSoap,http://ksms.webservice.keyteq.no/ksms.php?wsdl
99,99,31.1,100,73,100,84,2,2,Drors,http://www.drorshalev.com/dev/Service/default.asmx?wsdl
186,83,25,84,83,89,91,4,4,SerClsPeticionSOAPservice,http://sas-d.sermepa.es/TPV_PC/wsdl/SerClsPeticionSOAPRF.wsdl
133.17,94,13.9,95,73,100,80,6.59,62,Utility,http://www.arcwebservices.com/services/v2006/Utility.wsdl
152,96,4.9,99,60,100,79,51,73,EmailVerification,http://ws.strikeiron.com/emailverify_3_0?WSDL
538,97,15.8,99,58,89,75,9,6,AdminService,http://www.sdjs.gov.cn/services/AdminService?wsdl
199.4,99,2.2,100,73,100,84,7.6,38,sigcleaveService,http://genome.dkfz-heidelberg.de/menu/hobit/embapps/wsdl/sigcleave.wsdl
293.8,93,12.9,98,73,100,84,8,38,stretcherService,http://genome.dkfz-heidelberg.de/menu/hobit/embapps/wsdl/stretcher.wsdl
413.5,98,11.4,100,80,89,78,4.5,36,hellowsdl,http://www.carlitoscontin.com.ar/test1.php?wsdl
314.15,100,6.7,100,60,100,79,18.05,8,NSVMPublishingAPIV3,http://vm.netsizeonline.com/nsvmpublishingapiV3/nsvmpublishingapiV3.asmx?wsdl
104.75,89,19.4,96,73,78,80,1.5,96,DOTSCurrencyExchange,http://ws2.serviceobjects.net/ce/CurrencyExchange.asmx?WSDL
225.2,100,14,100,73,100,84,10.4,35,checktransService,http://genome.dkfz-heidelberg.de/menu/hobit/embapps/wsdl/checktrans.wsdl
444,83,13.2,84,73,89,84,24,63,SiteInspectService,http://www.flash-db.com/services/ws/siteInspect.wsdl
249.08,12,8.7,12,53,78,71,7.23,64,OnlineMessenger,http://myoms.net/soap/oms2.wsdl
261.09,85,5.4,86,53,89,66,69.13,1,AnalysisWSAppLabImplService,http://www.ebi.ac.uk/soaplab/emboss4/services/protein_3d_structure.domainrep?wsdl
2779.5,28,1.5,28,60,89,69,1.38,11,CatalogService,http://athena.jamdat.com/axis/services/catalog?wsdl
275.5,71,7.2,72,78,89,89,124.5,2,LottoDrawings,http://www.lottoexchange.net/LottoDrawings.php?wsdl
3007.25,79,2.3,79,73,67,84,105.75,4,DataService,http://ja.gotdotnet.com/quickstart/aspplus/samples/services/DataService/VB/DataService.asmx?WSDL
146.5,72,14.2,72,83,89,91,3.5,6,MaranServiceService,http://tomcatbackup.esat.kuleuven.be/maran/Maran.wsdl
163,85,1.8,95,60,100,74,42.33,5,TaxDataComplete,http://ws.strikeiron.com/TaxDataComplete?WSDL
330,83,15.6,84,67,78,72,3,8,GeoCodeSrvService,http://freemosp.51ditu.com/wsdl/GeoCodeSrv.wsdl
193,88,1.6,96,73,100,84,8.6,37,patmatdbService,http://genome.dkfz-heidelberg.de/menu/hobit/embapps/wsdl/patmatdb.wsdl
214.4,89,14.6,96,73,100,84,6.6,35,msbarService,http://genome.dkfz-heidelberg.de/menu/hobit/embapps/wsdl/msbar.wsdl
125,86,9.4,86,73,78,84,3,7,geographyRequests,http://comcast.vehix.com/(A(rGItnpy1xgEkAAAAOGRmMTMxODItOWIwNi00ZjdkLTkwMjUtMzIyYjU2NmYzM2Iy0))/_webServices/geographyRequests.asmx?WSDL
329.8,51,6,51,73,89,75,30.6,6,Departements,http://tic01.tic.ec-lyon.fr/~muller/cours/soap/server/wsdl-server.php?wsdl
3166,72,3.7,72,83,89,91,1.5,57,RecommendationService,http://developer.statsbiblioteket.dk/netbibservices/services/RecomLike?wsdl
216.6,94,1.8,98,73,100,84,7.8,32,newcpgseekService,http://genome.dkfz-heidelberg.de/menu/hobit/embapps/wsdl/newcpgseek.wsdl
115.4,96,18.7,99,80,78,87,1.4,93,FullerData_x0020_High_x0020_Score_x0020_Service,http://www.fullerdata.com/ScoreWS/HighScore.asmx?wsdl
338,72,10.5,72,73,100,84,156.5,5,eSynapsMonitor,http://www.esynaps.com/WebServices/eSynapsMonitor.wsdl
831.36,64,2,65,80,67,87,95.36,7,getOtherInformation,http://www.precisionreservations.com/PRWebServ/getOtherInformation.asmx?wsdl
92.5,78,11.9,78,73,89,84,4.5,38,Rankings,http://www.meetandplay.com/api/Rankings.asmx?WSDL
118.1,45,2.4,46,67,78,72,3.35,65,SimpleTest,http://www.mssoapinterop.org/asmx/typed.asmx?WSDL
199.17,56,7.3,56,67,78,77,55.5,6,CRMTeeTimeAPI,http://golffacility.com/api/crmteetimeapi.asmx?WSDL
158.9,61,3.5,61,67,78,72,41,8,SoapTest,http://mssoapinterop.org/asmx/simpleB.asmx?wsdl
386.4,100,3.6,100,73,100,84,4.8,40,embossversionService,http://genome.dkfz-heidelberg.de/menu/hobit/embapps/wsdl/embossversion.wsdl
167,72,15.4,72,78,89,89,7,9,IRomanservice,http://www.ebob42.com/cgi-bin/Romulan.exe/wsdl/IRoman
398.17,66,2.8,66,80,89,83,70.75,5,Service,http://macrowebservices.com/clients/sdg/ws/service.asmx?WSDL&v=4
273.6,88,13,96,73,100,84,7.4,32,restoverService,http://genome.dkfz-heidelberg.de/menu/hobit/embapps/wsdl/restover.wsdl
190,98,3.7,99,89,78,93,17.75,6,eUtilsService,http://www.ncbi.nlm.nih.gov/entrez/eutils/soap/eutils_lite.wsdl
1201,83,12,84,78,89,89,2,38,Systamex,http://systamex.ca/identifi/soap_session/soap_agce.php?wsdl
668.75,79,2.6,79,73,67,80,35.75,5,Reed_x0020_Affiliates_x0020_WebService,http://www.reed.co.uk/Affiliates/affiliates.asmx?WSDL
145.25,56,11.8,56,78,78,89,4.75,7,ObjectStateManager,http://rep.oio.dk/OIO%20services/ObjectStateManager.wsdl
208.5,100,11.3,100,80,89,65,50.5,35,GetPeopleSearch,http://mpip.cityofmobile.org/MpipWebService/GetPeopleSearch.asmx?WSDL
305.4,89,1.4,96,50,100,72,40,4,plotconService,http://www.ebi.ac.uk/soaplab/emboss4/services/alignment_multiple.plotcon.derived?wsdl
99,88,0.7,96,73,100,75,53,92,OcrService,http://www.leadtools.net/Services/OcrService/OcrService.asmx?WSDL
539.72,23,4,24,60,78,83,146.94,10,IXMLWSservice,http://ccs.fax.de/xmlws3.exe/wsdl/IXMLWS
929,86,5.3,86,73,78,80,68,9,BankFinder,http://www.hosca.com/webservices/bankfinder/bankfinder.asmx?wsdl
401.14,43,4.1,43,83,89,91,9.57,35,DDBJ,http://xml.nig.ac.jp/wsdl/DDBJ.wsdl
224,75,14.8,76,78,89,89,3.33,8,sandriniWebService,http://www.sandrini-a.com/ws/sandrini.wsdl
424.57,50,1.7,51,73,89,80,328.57,88,ZipCode,http://www.ripedev.com/webservices/ZipCode.asmx?WSDL
164.5,72,12.5,72,73,100,84,5.5,5,timeDateEmail,http://www.vbtrain.net/samplewebprojects/Web%20Interaction%20Sample/timeDateEmail.asmx?wsdl
292,100,9.3,100,73,100,80,111,7,MetarService,http://www.pathfinder-xml.com/development/WSDL/MetarService.wsdl
729,94,15.2,98,73,100,80,480,9,MarketData,http://www.dfm.ae/marketwatch/ws/MarketData.asmx?WSDL
122.93,93,16,98,60,100,74,12.5,67,SchemaWeb,http://www.schemaweb.info/webservices/soap/SchemaWebSoap.asmx?wsdl
253,100,10.6,100,67,100,72,18,63,TerraService,http://logos.eecs.uic.edu/340Archive/340Fall04/assignments/codeSolutions/Mapsever/kradhakr1/CS340Assn4/Web%20References/com.terraserver-usa/TerraService.wsdl
277.4,93,1,98,73,100,84,11.2,39,compseqService,http://genome.dkfz-heidelberg.de/menu/hobit/embapps/wsdl/compseq.wsdl
81,70,8.5,70,73,89,84,38.75,11,MathTools,http://www.karlbrouillette.com/demo1/mathtools.asmx?wsdl
379.78,85,2.3,85,53,89,66,106.04,10,AnalysisWSAppLabImplService,http://www.ebi.ac.uk/soaplab/emboss4/services/phylogeny_discrete_characters.fpenny?wsdl
170.25,56,4.2,57,60,100,79,8.5,36,SubscriptionManager,http://isb.oio.dk/oioservice/service/public/2/subscriptionmanager.asmx?wsdl
79,83,32,84,78,89,89,3,67,FaxService,http://oneoutbox.com/wsdl/FaxService.wsdl
114.33,85,16.2,95,73,100,84,13,39,RandomService,http://dotnet.borland.com/random/randomizer.asmx?wsdl
402.78,87,6.9,95,60,78,74,132.63,89,XigniteQuotes,http://www.xignite.com/xquotes.asmx?WSDL
128.5,72,21.7,72,78,89,89,8.5,6,ITempConverterservice,http://developerdays.com/cgi-bin/tempconverter.exe/wsdl/ITempConverter
83,87,15.2,96,73,78,62,1,93,KUAMNewsSyndicatedHeadlines,http://www.kuam.com/marketingprograms/kuamnews-syndicated.asmx?wsdl
41,83,24,84,60,89,74,3,65,WQS,http://www.netnumber.com/content/developer/wqs.wsdl
725.63,88,3.5,96,67,78,77,1.47,96,VNetCenterInterfaceForSP,http://service.chinavnet.com/zx/VNetInterface/VNetForSP/VNetCenterInterfaceForSP.asmx?WSDL
136.4,90,5.9,91,73,78,84,10.8,10,SoapTest,http://mssoapinterop.org/stk/InteropBtyped.wsdl
68.57,43,4.4,43,78,89,89,2.86,8,WMLS,http://www.witsml.org/api/131/WMLS.WSDL
217.5,78,9.5,78,73,89,80,55.25,9,WahooScoresService,http://www.sellsbrothers.com/wahooscores/wahooscores.asmx?wsdl
603.5,85,10.7,86,73,89,84,473.5,92,ErrorReporter,http://services.edneeis.com/ErrorReporting.asmx?wsdl
137.75,79,2.4,79,67,78,72,100,39,PhoneVerify,http://ws.cdyne.com/phoneverify/phoneverify.asmx?wsdl
149,96,24.2,99,89,78,93,1.5,7,eUtilsService,http://www.ncbi.nlm.nih.gov/entrez/eutils/soap/efetch.wsdl
641.5,96,4.4,99,73,78,84,33.5,87,ICD10,http://www.webservicex.com/icd10.asmx?WSDL
68,97,5.1,99,73,89,84,1,95,NycAddressService,http://www.aspemporium.com/ws/NycAddressService.asmx?WSDL
333,83,21.9,84,83,89,91,7,12,Bible,http://www.stgregorioschurchdc.org/wsdl/Bible.wsdl
205,65,9.8,66,73,67,84,27.42,42,Events,http://aspalliance.com/webservices/events.asmx?wsdl
123.45,86,7.2,87,67,100,77,5.8,7,AWSECommerceService,http://webservices.amazon.com/AWSECommerceService/JP/AWSECommerceService.wsdl
98.4,93,18.9,98,73,78,62,23.8,39,fandgSubscriptionWS,http://www.fairwaysandgreens.com/ws/fandgsubscriptionws.asmx?wsdl
287,89,12,96,67,100,82,1,35,WSCUVocal,http://sepc128.se.cuhk.edu.hk/demo/cuvocal/cuvocal.asmx?wsdl
235,83,23.5,84,67,78,72,1,7,ReporteAereo,http://www.inbolpack.net/transredes2/WSRepAereo.php?wsdl
134,83,22.5,84,83,89,91,9,4,VersionService,http://superglue.badc.rl.ac.uk/exist/services/Version?wsdl
350.5,86,12,86,73,89,84,55.5,6,SendPageService,http://www.lat-lon.com/WebServices/SendPageService/SendPage.asmx?wsdl
214,85,1.4,95,73,100,84,10.8,38,silentService,http://genome.dkfz-heidelberg.de/menu/hobit/embapps/wsdl/silent.wsdl
189.5,72,14.9,72,83,89,91,7.5,56,RecommendationService,http://www.statsbiblioteket.dk/netbibservices/services/RecomLike?wsdl
461,98,6.7,100,60,100,74,14.57,86,EconometricStats,http://ws.strikeiron.com/econometricstats?WSDL
211,87,24.6,96,73,100,84,1,5,Typograf,http://typograf.artlebedev.ru/webservices/typograf.asmx?WSDL
123,78,10.4,78,73,89,84,3.5,7,SessionService1,http://samples.gotdotnet.com/quickstart/aspplus/samples/services/Intrinsics/VB/SessionService1.asmx?WSDL
227.53,90,7.1,90,67,100,77,40.16,2,AWSECommerceService,http://webservices.amazon.com/AWSECommerceService/2005-10-05/DE/AWSECommerceService.wsdl
126.83,100,15.7,100,67,78,77,1,93,XigniteTools,http://xignite19.xignite.com/xTools.asmx?wsdl
262.5,86,4.2,95,73,100,80,17.25,65,LandmarkService,http://www.terraserver-usa.com/LandmarkService.asmx?WSDL
69,56,8,56,83,89,91,8.25,2,RsvmService,http://staff.vbi.vt.edu/pathport/services/wsdls/rsvm.wsdl
192,83,24,84,83,89,91,8,67,LittServiceService,http://www.statsbiblioteket.dk/netbibservices/services/LittService?wsdl
216.5,89,5.2,90,60,89,69,77,3,zipCodeClass,http://www.worldwildweb.biz/webservices/zipCodeWebService.cfc?wsdl
247.8,99,6.5,100,73,89,62,1.2,5,Service1,http://visualprog.cz/Database/service1.asmx?wsdl
287.67,63,6.9,63,73,89,75,11.34,37,SkyBoT,http://www.bdl.fr/webservices/skybot/skybot.php?wsdl
154.1,53,8.6,54,67,89,77,72.62,4,DMReporting,http://dm4.dynamicmessenger.com/reporting.asmx?WSDL
514.5,86,1.4,95,73,78,62,15,36,bidlistconnection_web_services,http://www.bidlistconnection.com/blcws2.asmx?wsdl
222,73,6.8,74,73,89,80,84.67,9,Service,http://www.strangelights.com/fsharp/AspfDemo/FunctionCalls.asmx?wsdl
161,98,17.6,100,73,78,62,50.2,91,GBNIRHolidayService,http://www.holidaywebservice.com/Holidays/GBNIR/GBNIRHolidayService.asmx?wsdl
117,83,23.3,84,67,89,82,4,5,IOremGeocoderservice,http://gis.orem.org/GISServices/OremGeocoder.dll/wsdl/IOremGeocoder
126.25,100,3.6,100,60,100,74,39.5,32,CurrencyRates,http://ws.strikeiron.com/HouseofDev/currencyrates151?WSDL
101,86,22.5,86,73,89,80,2.5,6,CityLocations,http://asyncpostback.com/CityLocations.asmx?WSDL
291,88,1.9,96,73,78,75,137,8,SRWSampleService,http://www.library.utoronto.ca/unicorn.wsdl
211,22,9.2,23,73,89,80,9.05,10,valdoc,http://covarm.tvu.ac.uk/valdoc/wsdl/valdocSOAP.wsdl
172.57,90,9.7,97,67,100,66,10.24,91,Icon,http://b2b.intercreditonline.com/iconwebservices/icon.asmx?wsdl
138.07,30,1.7,30,72,89,86,2,11,WMLS,http://www.witsml.org/api/131d/WMLS.WSDL
205.31,56,7.1,57,67,78,77,90.07,93,EPADWebServices,http://webservices.dicecorp.com/epadinterface/epad.asmx?wsdl
166.6,51,5.8,51,73,78,84,13.4,65,interop,http://soap.fmui.de/interopb.wsdl
470.43,43,4.5,43,78,78,89,8.29,2,ProFoxWS,http://www.leafe.com/ProFoxWS.wsdl
288.87,84,2.1,84,53,89,66,94.7,6,AnalysisWSAppLabImplService,http://www.ebi.ac.uk/soaplab/emboss4/services/edit.pasteseq?wsdl
81,100,2,100,80,78,65,2,11,DeadOrAlive,http://www.abundanttech.com/webservices/deadoralive/deadoralive.asmx?WSDL
404.5,99,3.4,100,73,89,62,37,2,StateInfoSrv,http://offerings.nic.in/finalcomponent/stateinfosrv.asmx?WSDL
225,85,22.9,95,73,100,80,109,4,PetWebServices,http://www.proposion.com/n2n-petshop/WebService/PetWebServices.asmx?wsdl
260.6,100,13.5,100,67,100,82,42.4,2,showseqService,http://www.ebi.ac.uk/soaplab/emboss4/services/display.showseq.derived?wsdl
138,85,33,95,73,100,84,13,12,ATTSMS,http://www.jaredmonaco.com/ATTSMS.asmx?WSDL
93.3,60,13.4,61,73,67,84,31.4,88,DemographixQuery,http://ws.cdyne.com/DemographixWS/DemographixQuery.asmx?wsdl
229,98,13.9,99,73,100,84,7.6,40,transeqService,http://genome.dkfz-heidelberg.de/menu/hobit/embapps/wsdl/transeq.wsdl
152.5,86,4.5,87,73,78,84,2,11,WSLoggildingar,http://erindrekip.skyrr.is/wsloggildingar.asmx?WSDL
255.25,67,1.4,67,73,89,80,34.5,93,SendServiceNoHeader,http://www.esendex.com/secure/messenger/soap/SendServiceNoHeader.asmx?wsdl
269,96,21.5,99,58,89,75,10,10,LOTTO_UK_NumberChecker,http://www.4duk.net/4dwsdl/doc
357.33,97,0.9,99,73,100,80,1.66,37,WsdlContractFirstService,http://isb.oio.dk/oioservice/service/public/3/open/wsdlcontractfirstservice.asmx?WSDL
225.5,86,10.1,86,73,78,84,2,40,PingPong,http://www.gama-system.com/webservices/pingpong.asmx?wsdl
105.78,60,10.9,61,73,67,80,59.17,37,DelayedStockQuote,http://ws.cdyne.com/delayedstockquote/delayedstockquote.asmx?wsdl
137,83,17.9,84,73,89,75,8,9,CarCalculatorServiceService,http://www.fair.dk/fair/services/CarPriceService?wsdl
248,78,3.1,79,73,78,84,30.5,96,SearchNajdiSi,http://www.gama-system.com/webservices/searchnajdisi.asmx?wsdl
455.94,64,4.9,64,53,89,66,17.53,6,TexServices,http://admin.brandedsms.com/TexServices.asmx?wsdl
411.12,39,6.2,39,73,100,84,24.87,38,MapService,http://lbs.wheresoft.com/api/wssp/mapservice.asmx?wsdl
274,100,14,100,73,100,84,6.6,32,emowseService,http://genome.dkfz-heidelberg.de/menu/hobit/embapps/wsdl/emowse.wsdl
201.8,94,1.6,98,73,100,84,8,40,patmatdbService,http://genome.dkfz-heidelberg.de/menu/hobit/embapps/wsdl/patmatdb.wsdl
848.15,21,3.5,21,78,78,89,451.15,10,interpublish,http://www.cs.usyd.edu.au/~ejb/interpublish.wsdl
1164,88,13.4,96,83,78,91,11,8,2smsMessaging,http://www.2sms.com/soap/2smsmessaging.wsdl
427.65,86,1.4,86,53,89,66,120.48,3,AnalysisWSAppLabImplService,http://www.ebi.ac.uk/soaplab/emboss4/services/phylogeny_molecular_sequence.fdiscboot?wsdl
3343,83,5.5,84,83,89,91,2,3,SummaryService,http://dcregistry.natlib.govt.nz/axis/services/itemSummary?wsdl
1099,95,10.6,99,73,78,84,28,90,StockServices,http://www.html2xml.nl/Services/Stocks/Version1/StockServices.asmx?wsdl
319.83,84,1.1,84,53,89,66,108.96,6,AnalysisWSAppLabImplService,http://www.ebi.ac.uk/soaplab/emboss4/services/alignment_local.supermatcher?wsdl
489.2,67,5.1,68,73,78,80,117.2,90,TimeZones,http://markitup.com/WebServices/TimeZones.asmx?wsdl
79.12,70,5.3,70,73,89,84,2.87,7,MathService,http://brwcse.fau.edu/csclub/MathWebService/MathService.asmx?wsdl
254.4,97,1.6,99,73,100,84,7.6,39,chipsService,http://genome.dkfz-heidelberg.de/menu/hobit/embapps/wsdl/chips.wsdl
409,87,18.1,96,73,78,84,1,10,WSDLInteropTestListService,http://www.mssoapinterop.org/asmx/WSDL/WSDLInteropTestListService.wsdl
202.4,89,1,96,73,100,84,9.2,33,nthseqService,http://genome.dkfz-heidelberg.de/menu/hobit/embapps/wsdl/nthseq.wsdl
287.4,91,1.3,97,50,100,72,36.6,3,prettyplotService,http://www.ebi.ac.uk/soaplab/emboss4/services/alignment_multiple.prettyplot.derived?wsdl
86.86,100,19.7,100,73,78,80,1,88,Distance,http://voservices.net/Cosmology/ws_v1_0/Distance.asmx?wsdl
291.25,92,3,97,60,67,74,16.25,5,XmppService,http://agents.startcorp.com/As/XmppService.asmx?wsdl
137,83,21.6,84,73,89,84,7,62,myService,http://www.ccp4.ac.uk/ccp4/wsdl/matthews.wsdl
1391.5,89,3.4,96,73,78,84,45.5,89,EMBLNucleotideSequenceWebService,http://www.webservicex.com/EMBLNucleotideSequenceWebService.asmx?wsdl
308.45,87,9.3,96,67,78,72,0.9,94,XigniteHoldings,http://www.xignite.com/xholdings.asmx?WSDL
3157.61,23,1.3,23,78,89,89,60.11,5,IdeasServiceService,http://198.228.90.222:8080/ideas/services/IdeasService?wsdl
312.97,93,6,98,67,78,58,25.7,35,FuelPricingServices,http://motormouth.net.au/Services/FuelPricingServices.asmx?wsdl
273.85,87,1.8,95,60,78,72,0.93,66,sfconnector,http://www.sforce.com/us/docs/sforce20.wsdl
314,63,5.4,63,73,89,75,11.67,34,SkyBoT,http://www.imcce.fr/webservices/skybot/skybot.php?wsdl
142,97,20.8,99,73,100,84,2,41,IPHelpers,http://www.romsteady.net/whatip/iphelpers.asmx?wsdl
123.83,99,16.9,100,73,78,62,19,91,HolidayService,http://www.27seconds.com/Holidays/HolidayService.asmx?WSDL
191,100,1.4,100,73,100,84,8.4,33,stssearchService,http://genome.dkfz-heidelberg.de/menu/hobit/embapps/wsdl/stssearch.wsdl
89,83,40.4,84,78,89,89,3,3,ISOcode2shortformatSOAP,http://www.siliconllama.com/services/wsdl/ISOcode2shortformatService.wsdl
110,83,24,84,73,89,84,3,5,Import1,http://www.mssoapinterop.org/asmx/WSDL/import1.wsdl
179,79,2.8,79,73,89,80,29.75,7,XfccBasic,http://www.schemingmind.com/xfcc/xfccbasic.asmx?wsdl
210,97,25.2,97,73,100,84,16,1,WhoIsService,http://www.esynaps.com/WebServices/WhoIsService.asmx?wsdl
436.6,90,1.3,91,73,100,84,90.2,37,showdbService,http://genome.dkfz-heidelberg.de/menu/hobit/embapps/wsdl/showdb.wsdl
730.2,86,3.4,95,73,89,84,47.8,37,InsertRelation,http://www.zbirka.com/Services/DOCTRACE_SERVICE/InsertRelation.asmx?wsdl
166,86,25.7,95,73,89,62,100,89,NRA_x0020_ILA_x0020_News_x0020_and_x0020_Updates_x0020_Syndication,http://www.nraila.org/Services/HuntingAndConservation.asmx?WSDL
1703,83,9,84,83,89,91,6,7,ElementRefinementsService,http://dcregistry.natlib.govt.nz/axis/services/refinementsSummary?wsdl
161,72,14,72,83,89,91,5,11,HomeworkService,http://www.pri.univie.ac.at/~mangler/CEWebS/Homework/homework.wsdl
172,89,29.5,96,89,78,93,2,8,VasService,http://vastool-be.m-otion.at/VasService20060313.wsdl
370.5,86,10.9,86,73,78,84,53,11,SMS,http://www.barnaland.is/dev/sms.asmx?WSDL
120.83,64,5.4,65,73,89,75,69.16,2,BlastbtService,http://www.vbi.vt.edu/~pathport/services/wsdls/clusterblast.wsdl
137.75,78,13.4,78,73,89,84,1.75,89,CualEsMiIP,http://ws.e-mision.net/cualesmiip.asmx?wsdl
97,90,7.3,91,73,78,84,2.2,56,interop2B,http://www.cs.fsu.edu/~engelen/interop2B.wsdl
189,83,27.6,84,78,89,89,1,58,SOAP,http://www.progem.bg/BGTrans/services.wsdl
409.67,99,10.9,100,73,89,62,126.34,36,IT_x0040_Service_x0020_Webservices,http://www.itatservice.de/itatservice/itatservice6.asmx?wsdl
217.4,87,15.1,96,73,100,84,7.2,41,wordmatchService,http://genome.dkfz-heidelberg.de/menu/hobit/embapps/wsdl/wordmatch.wsdl
61.5,72,16.1,72,73,67,84,6,86,Remember_x0020_God,http://www.remembergod.us/webservice/remembergod.wsdl
82.25,99,22.7,100,73,78,80,6.75,95,SdssFields,http://skyserver.sdss.org/vo/dr2fields/sdssFields.asmx?wsdl
836.5,86,5.4,86,73,67,84,17,97,GoogleService,http://webservices.iter.dk/google.asmx?wsdl
561.5,91,6.4,91,73,78,62,319,90,OTSZip,http://www.otsgroup.nl/OTSZip_WebService/OTSZip.asmx?wsdl
197.4,99,1.1,100,73,100,84,9.8,33,seqretsplitService,http://genome.dkfz-heidelberg.de/menu/hobit/embapps/wsdl/seqretsplit.wsdl
226,78,7.9,78,73,89,84,65.25,90,CEqImage,http://www.quisque.com/fr/techno/eqimage/eqimage.asmx?WSDL
268.35,85,4.7,86,53,89,66,81.22,4,AnalysisWSAppLabImplService,http://www.ebi.ac.uk/soaplab/emboss4/services/nucleic_restriction.recoder?wsdl
131.36,90,2.3,97,60,67,79,4,10,Interop,http://mssoapinterop.org/stk/LoggedInterop.wsdl
129,89,10.7,89,73,78,84,7.75,3,WSDLInteropTestRpcEncService,http://mssoapinterop.org/stkv3/wsdl/interopTestRpcEnc.wsdl
81,93,35.6,98,58,89,75,1,6,AdminService,http://cuero.tacc.utexas.edu:8080/gridport/services/AdminService?wsdl
154,95,14.9,98,73,100,80,4,2,SimilarityService,http://wortschatz.uni-leipzig.de/axis/services/Similarity?wsdl
143.67,93,11.2,93,80,78,78,17,9,symgateEngine,http://www.symgate.com/cml/symgate.wsdl
271.6,90,2.1,96,73,100,84,39.2,9,newseqService,http://www.ebi.ac.uk/soaplab/emboss4/services/edit.newseq.derived?wsdl
147.33,91,16.6,97,73,100,84,18.41,41,ABAService,http://www.lyonsreg.com/webservices/aba/ABAService.asmx?WSDL
334,89,14.3,96,73,78,84,42,8,QueryCheckService,http://www.checkexpress.com.br/ws_office_bacen/Query.asmx?WSDL
166,83,24.6,84,83,89,91,14,5,AssociatedCheckerService,http://sna2.coomeva.com.co/axis/services/Checker?wsdl
158,72,10.4,72,67,78,82,10.5,92,TimeService,http://dotnet.jku.at/buch/samples/7/encoding/TimeService3.asmx?WSDL
179.5,94,10.5,98,73,89,62,1.25,9,Servicio_medio_ambiente,http://eriste.aragob.es/WebServiceMedioAmbiente/MedioAmbiente.asmx?WSDL
116,87,18.6,96,60,89,69,7.56,12,MainService,http://infoknowledgebase.com/servlet/services/Main?wsdl
677,83,12.1,84,73,100,84,503,9,TranslateSvc,http://office2003research.translate.ru/ResearchService/TranslateSvc.asmx?wsdl
173,91,24.1,97,73,89,62,102,96,NRA_x0020_ILA_x0020_News_x0020_and_x0020_Updates_x0020_Syndication,http://www.nraila.org/Services/NewsAndUpdates.asmx?WSDL
123.67,87,8.9,95,73,78,84,8.67,2,GoogleSearchService,http://homepages.feis.herts.ac.uk/~bf8au/3COM0109/Assessment3/3_1/GoogleSearch.wsdl
178,56,5.2,57,78,89,89,16.75,10,IHessServiceservice,http://www.hess-autoteile-shop.de/soap/hessservice.dll/wsdl/IHessService
63.83,19,5.1,20,60,78,79,3.92,1,AmazonSearchService,http://soap.amazon.com/schemas2/AmazonWebServices.wsdl
874.75,56,3.4,57,73,89,75,102,34,IDEC_GeoServeis,http://www.geoportal-idec.net/gestor/webservices/idecCoordws.php?wsdl
481,83,18.5,84,78,89,89,4,6,ImgCount,http://front-3.cust01.visi.com/isearch-m3/imgcount.php?wsdl
170,87,7.2,95,73,78,80,29.6,3,SoapTest,http://mssoapinterop.org/stkV3/InteropBLoggedTyped.wsdl
194,56,10.5,56,78,89,89,72,5,WMLP,http://www.witsml.org/api/131/WMLP.WSDL
1376,99,8.2,95,83,89,91,856,63,ASPNLogin,http://aspn.activestate.com/ASPN/ASPN.wsdl
300.48,85,2.9,86,53,89,66,90.57,9,AnalysisWSAppLabImplService,http://www.ebi.ac.uk/soaplab/emboss4/services/nucleic_profiles.prophecy?wsdl
153.5,93,12.7,98,73,100,80,4,12,ThesaurusService,http://wortschatz.uni-leipzig.de/axis/services/Thesaurus?wsdl
255,87,1.2,95,67,100,82,41.6,12,digestService,http://www.ebi.ac.uk/soaplab/emboss4/services/protein_motifs.digest.derived?wsdl
130.25,79,2.4,79,73,78,84,93.75,94,IP2Geo,http://ws.cdyne.com/ip2geo/ip2geo.asmx?wsdl
60.18,93,13.1,98,67,100,77,8.93,9,AWSMechanicalTurkRequester,http://mechanicalturk.amazonaws.com/AWSMechanicalTurk/AWSMechanicalTurkRequester.wsdl
142.17,46,6.2,47,73,89,84,10.34,5,Euro42,http://www.ebob42.org/cgi-bin/Euro42.asmx?WSDL
137.81,63,2.5,64,73,89,84,11.12,92,ServerTime,http://www.vbnetexpert.com/vsm/timeservice/servertime.asmx?wsdl
208,92,1.1,97,73,100,84,9.2,39,cutseqService,http://genome.dkfz-heidelberg.de/menu/hobit/embapps/wsdl/cutseq.wsdl
110.78,85,13.2,95,73,78,80,1.78,96,DOTSFastWeather,http://trial.serviceobjects.com/fw/FastWeather.asmx?WSDL
1078.33,84,5.8,84,72,78,86,92.33,63,MAGGIE,http://www-iepm.slac.stanford.edu/tools/soap/wsdl/old/MAGGIE_profile.wsdl
237,97,20.7,99,73,100,80,35,9,WeatherStationService,http://www.pathfinder-xml.com/development/WSDL/WeatherStationService.wsdl
1939,99,6.9,100,73,78,84,1,42,StockQuote,http://www.webservicex.net/stockquote.asmx?WSDL
287.93,100,6.9,100,67,78,77,17.73,88,ABRXMLSearch,http://www.abr.business.gov.au/abrxmlsearch/abrxmlsearch.asmx?wsdl
407,85,19.1,95,58,89,75,32,11,AdminService,http://passport.sme.gov.cn/services/AdminService?wsdl
464,67,2.2,67,80,89,83,38.42,8,Service,http://macrowebservices.com/clients/sdg/ws/service.asmx?WSDL&v=7
445,89,12.1,96,83,89,91,1.5,10,BulportFinanceService,http://services.bulport.com/finance/finance.wsdl
484.5,78,5.9,79,67,89,72,43.5,1,AMIWebServiceService,http://atlasbkk1.in2p3.fr:8180/axis/services/AMIWebService?wsdl
3283,92,1.6,93,73,78,80,35.75,38,Search,http://voservices.net/filter/ws_v2_1/search.asmx?WSDL
664,83,13.6,84,83,89,91,53,7,VersionService,http://passport.sme.gov.cn/passport/services/Version?wsdl
281.8,93,1.3,98,73,100,84,7.2,41,prophecyService,http://genome.dkfz-heidelberg.de/menu/hobit/embapps/wsdl/prophecy.wsdl
932,67,3.9,68,73,78,87,5.75,10,SumibiConvertService,http://www.sumibi.org/sumibi/Sumibi_testing.wsdl
113.2,51,5.5,51,73,78,84,4,56,XMethodsQuery,http://hungmaow.org/files/query.wsdl
91.5,86,17.2,86,73,89,84,5,88,Service,http://www.valil.com/ChessWebService/Service.asmx?wsdl
386.44,27,6,28,60,78,79,8.2,9,IACHSOAPservice,http://soap.achchex.com/exec/achsoap.dll/wsdl/IACHSOAP
505,100,6.1,100,73,78,84,11.33,3,GoogleSearchService,http://www.bigbiggeek.com/blog/lib/MT/GoogleSearch.wsdl
316.28,86,7.2,95,33,78,62,25.52,5,GSXWS,http://gsx.apple.com/gsxws.wsdl
219,87,2.8,96,73,78,80,17,87,K4THotelAvailWS,http://ws.keyfortravel.com/Hotel/hotelavail.asmx?wsdl
85.25,78,9.2,78,73,89,84,3.5,89,UtilityService,http://www.fmnsoft.com/UtilityService.asmx?wsdl
459,98,9.5,100,73,89,80,3,36,LDAPService,http://www.epfl.ch/ws/ldap.wsdl
3625.06,64,1.3,65,73,78,80,3.94,3,EnGraphGPS,http://www.timhibbard.com/webservices/engraphgps/engraph.asmx?wsdl
214,86,17.8,86,80,89,87,2,5,SwissCities,http://www.cdsoft.ch/SwissCities.asmx?wsdl
169.4,90,6.4,91,73,78,84,28.2,5,SoapTest,http://mssoapinterop.org/stkV3/InteropBLogged.wsdl
210.4,90,4.3,96,73,100,84,8.4,8,tfmService,http://www.ebi.ac.uk/soaplab/emboss4/services/information.tfm.derived?wsdl
166,83,28.1,84,83,89,91,6,62,HelloService,http://homepages.feis.herts.ac.uk/~bf8au/wsdl/HelloService.wsdl
148.06,52,7.8,53,67,89,77,88.18,94,Location,http://www.annotatedearth.com/AELocationService/location.asmx?wsdl
182,92,15.7,97,67,78,72,54,11,PixelsToXYService,http://www.viamichelin.com/ws/services/PixelsToXY?wsdl
126,94,1.9,98,60,100,74,37.67,8,USAddressVerification,http://ws.strikeiron.com/USAddressVerification?WSDL
175.5,96,4.7,99,60,100,74,58,26,Medicare,http://ws.strikeiron.com/medicare_2_5?WSDL
254.6,98,1.7,99,67,100,82,43.2,5,chipsService,http://www.ebi.ac.uk/soaplab/emboss4/services/nucleic_codon_usage.chips.derived?wsdl
237.8,99,14.3,100,73,100,84,9.6,32,infoseqService,http://genome.dkfz-heidelberg.de/menu/hobit/embapps/wsdl/infoseq.wsdl
621.2,85,8.3,95,73,78,80,10,38,MAPPResults,http://xml.assessment.com/service/MAPPResults.asmx?wsdl
130.75,95,21.7,98,73,78,80,8,10,CafePressServices,http://api.cafepress.com/index.asmx?wsdl
163,96,16.2,99,73,78,84,12.25,86,MortgageIndex,http://www.webservicex.net/MortgageIndex.asmx?wsdl
112.83,98,4.1,100,73,100,84,45.16,33,Files,http://ws.acrosscommunications.com/Files.asmx?wsdl
103.67,97,4.7,99,73,100,75,2,96,SearchService,http://www.phdcc.com/findinsite/SearchService.asmx?wsdl
312.5,21,3.1,22,42,100,72,25.9,89,SforceService,http://www.scuttlefish.com/sforce.xml
223.5,72,11.9,72,73,89,75,8,65,RecommendationService,http://www.statsbiblioteket.dk/netbibservices/services/Recommendation?wsdl
126.25,91,12.2,97,73,89,75,10,12,WSDLInteropTestRpcEncService,http://www.whitemesa.net/r3/InteropTestRpcEnc.wsdl
95.38,62,13.7,62,73,78,80,55.88,88,EmailVerNoTestEmail,http://ws.cdyne.com/emailverify/Emailvernotestemail.asmx?wsdl
118.75,86,12.8,95,67,78,77,0.87,41,XigniteSurvey,http://www.xignite.com/xSurvey.asmx?wsdl
294.6,94,13,98,73,100,84,8.4,32,restrictService,http://genome.dkfz-heidelberg.de/menu/hobit/embapps/wsdl/restrict.wsdl
280.61,85,4.8,86,53,89,66,85.7,4,AnalysisWSAppLabImplService,http://www.ebi.ac.uk/soaplab/emboss4/services/nucleic_codon_usage.cusp?wsdl
107.33,63,15.1,63,73,100,84,4,2,wsaTestService,http://fisheye5.cenqua.com/viewrep/~raw,r=1.2/jax-wsa-sources/jaxwsa-ri/test/src/w3c/s11/etc/wsaTestService.wsdl
82.67,93,1.8,98,67,78,77,1.67,34,CPP_SCORING_REQUEST,http://soap.cpp.com/CppSoapRequests/CPPIncomingRequest.asmx?wsdl
229.6,88,11.9,96,73,100,84,10,37,showseqService,http://genome.dkfz-heidelberg.de/menu/hobit/embapps/wsdl/showseq.wsdl
355,66,2.7,67,80,89,83,68.75,9,Service,http://macrowebservices.com/clients/sdg/ws/service.asmx?WSDL&v=154
151,92,12.2,97,73,100,80,4.5,11,CooccurrencesAllService,http://wortschatz.uni-leipzig.de/axis/services/CooccurrencesAll?wsdl
268.2,93,1.2,98,67,100,82,44.8,7,maskseqService,http://www.ebi.ac.uk/soaplab/emboss4/services/edit.maskseq.derived?wsdl
296.06,55,6.5,56,67,78,72,64.28,96,ServiceBilling,http://www.gama-system.com/webservices/servicebilling.asmx?wsdl
215,90,1.6,96,73,100,84,9.2,32,palindromeService,http://genome.dkfz-heidelberg.de/menu/hobit/embapps/wsdl/palindrome.wsdl
278.08,59,6.1,59,60,78,62,3,27,Lodge,http://www.messagenet.com.au/dotnet/Lodge.asmx?wsdl
320,91,23.3,97,73,89,62,237,6,Courses,http://www.quilogy.com/webservices/courselist.asmx?wsdl
126.22,92,14.1,97,73,78,62,19.44,88,The_x0020_Development_x0020_One_x0020_XMLTV_x0020_Web_x0020_Service,http://d1.com.au/D1xmltv.asmx?wsdl
275.87,85,3.8,86,53,89,66,94.61,8,AnalysisWSAppLabImplService,http://www.ebi.ac.uk/soaplab/services/nucleic_cpg_islands.cpgreport?wsdl
259.8,88,13.4,96,67,100,82,45.2,5,msbarService,http://www.ebi.ac.uk/soaplab/emboss4/services/nucleic_mutation.msbar.derived?wsdl
1345.5,78,4,79,73,78,84,23.25,4,WSMPsrchService,http://www.ebi.ac.uk/Tools/webservices/wsdl/WSMPsrch.wsdl
151,85,28.4,95,83,89,91,18,90,ProTagService,http://services.bio.ifi.lmu.de:1046/prothesaurus/services/ProTagService?wsdl
104,87,18.5,95,73,78,80,1,97,DOTSTimeZoneAppend,http://ws2.serviceobjects.net/tza/timezoneappend.asmx?WSDL
132.73,86,14.3,95,73,78,62,34.91,11,SkyNodeWS,http://skyservice.pha.jhu.edu/SkyNode/FIRST/SkyNodeWS.asmx?WSDL
2141.67,88,3.7,96,73,100,84,1815.34,2,MatchService,http://match.golfonlife.com/MatchService.asmx?WSDL
4651,65,0.9,65,73,100,80,273,2,WS4lsqlService,http://standarder.oio.dk/ws4lsql.wsdl
227,92,15,97,73,100,84,6.6,34,megamergerService,http://genome.dkfz-heidelberg.de/menu/hobit/embapps/wsdl/megamerger.wsdl
350.33,91,7.5,91,73,78,80,51.83,1,OHRwurmIndexService,http://ohrwurm.net/soap/index/OHRwurmIndex.wsdl
191.11,87,9.6,95,67,78,77,30.85,89,GeoAccess,http://geoaccess.and.com/GeoAccess/GeoAccess.asmx?wsdl
79.65,61,13.3,61,67,100,77,2.75,3,AWSECommerceService,http://webservices.amazon.com/AWSECommerceService/US/AWSECommerceService.wsdl
174.17,88,13.7,96,73,78,84,18.84,5,EnvioSMS,http://www.telefonica-moviles.deusto.es/enviarSMS/enviosms.asmx?WSDL
1760.48,97,2.4,98,67,89,58,18.76,90,ERSWebCensusMapService,http://maps.ers.usda.gov/Profiles/ERSWebCensusMapService/ERSWebCensusMapService.asmx?wsdl
107,83,27.6,84,83,89,91,9,64,eBayWatcherService,http://www.echo.eos.nasa.gov/documents/wsdl/extended-services/EBayWatcherService.wsdl
104,92,17.1,97,73,100,80,30.67,4,EditService,http://www.xamlshare.com/editservice.asmx?wsdl
211.4,100,14.7,100,73,100,84,7.8,37,checktransService,http://genome.dkfz-heidelberg.de/menu/hobit/embapps/wsdl/checktrans.wsdl
210.33,93,2.3,98,67,67,72,46.33,9,SyndicationServiceExperimental,http://yvesk3.dotnet3.hostbasket.com/dasBlog/SyndicationServiceExperimental.asmx?wsdl
126.2,90,7.2,91,73,78,84,9.8,6,SoapTest,http://mssoapinterop.org/stk/interopB.wsdl
111,83,29,84,83,89,91,8,64,TemperatureService,http://www.echo.eos.nasa.gov/documents/wsdl/extended-services/TemperatureService.wsdl
72.25,89,10.1,89,78,78,89,2.75,11,X3WS,http://emaint.no-ip.com/emaintws/x3ws.wsdl
115,83,24.6,84,73,100,84,5,5,AreaService,http://www-ds.e-technik.uni-dortmund.de/new/CEI/resource/grid_res/AreaService.wsdl
405,85,6.5,95,73,89,62,16.3,93,ManageNumbers,http://webservices.kull.ch/Numbering/ManageNumbers.asmx?WSDL
495,83,18,84,72,78,86,221,5,companyPaymentAuthorizationService,http://www.stylusstudio.com/SSDN/upload/PaymentAuthorization.wsdl
861.75,56,6.2,56,78,89,89,9.75,56,ApniUrdu,http://www.apniurdu.com/SOAP/Urdu2.wsdl
244,78,6.9,78,73,89,80,54.25,89,Catalog,http://www.briarpatchbasketry.com/Baskets/Tools/Catalog.asmx?wsdl
160.5,86,17.2,86,73,89,84,3,6,zCalcSvc,http://www.procdev.com/zcalcs/zcalcsvc.asmx?wsdl
128.33,94,4.5,98,73,100,80,26.33,3,ImageryMetaDataService,http://www.sstsoftware.com/imagerymetadataservice/imagerymetadataservice.asmx?wsdl
148.5,87,11.1,95,67,78,82,33.29,92,USHolidayDates,http://www.27seconds.com/Holidays/US/Dates/USHolidayDates.asmx?wsdl
3347,83,5.6,84,83,89,91,2,3,OTNGUIDGenerator,http://webservices.oracle.com/ws/guid/oracle.ws.OTNGUIDGenerator?WSDL
3055,56,2.4,57,83,89,91,2.75,3,PimlService,http://www.vbi.vt.edu/~pathport/services/wsdls/pathinfo.wsdl
130.25,78,9.4,79,73,89,84,4,11,Proverbs,http://www.mastercsharp.com/live/ProverbService1/ProverbService.asmx?WSDL
183.42,92,11,97,60,89,79,32.58,88,Service1,http://www.velocedge.com/Net/LMWAPI/service1.asmx?wsdl
167,85,24.6,95,73,100,84,2,5,Service1,http://www.milan.sk/WebService1/Service1.asmx?wsdl
331,87,20.4,95,73,100,80,46,7,DownloadService,http://www.samsung.com/ph/support/WcmsService/DownloadService.asmx?WSDL
140.67,63,4.2,64,60,78,62,3,2,NavigatePublicationTarget,http://rep.oio.dk/gentofte.dk/xml/wsdl/2005/09/12/NavigatePublicationTarget.wsdl
416.25,69,6,70,67,78,72,164.13,93,NetDicV08,http://btonic.est.co.jp/NetDic/NetDicv08.asmx?WSDL
68.83,100,21.4,100,73,100,80,7.33,92,Image_x0020_Search,http://webservices.indexstock.com/ImageSearch/2003/07/15/imagesearch.asmx?wsdl
867.73,94,4,95,33,78,59,47.46,2,SaisieFrance2ServiceBeanService,http://www.icare-service.com/axis/services/SaisieFrance2?wsdl
429.38,20,1,21,42,78,72,141,3,PayPalAPIInterfaceService,http://www.paypal.com/wsdl/PayPalSvc.wsdl
837.25,78,5.7,78,73,89,80,55,90,NewsService,http://www.dotnetpro.de/xmlwebservices/news.asmx?wsdl
151.75,88,8.7,96,73,100,84,69,7,NumPager,http://ws.acrosscommunications.com/NumPager.asmx?WSDL
212.2,90,1.6,96,73,100,84,8.8,33,oddcompService,http://genome.dkfz-heidelberg.de/menu/hobit/embapps/wsdl/oddcomp.wsdl
151.4,53,5.6,54,73,67,84,88.4,34,ACMEProducts,http://www.xmlforasp.net/CodeBank/webservices/ACMECorp/ACMECorp.asmx?wsdl
275.8,85,12.1,95,73,100,84,8.8,40,remapService,http://genome.dkfz-heidelberg.de/menu/hobit/embapps/wsdl/remap.wsdl
155,100,28.1,100,67,89,72,8,59,sekeywordService,http://www.aspiringgeek.com/cfc/keyword/sekeyword.cfc?wsdl
258,92,3.2,97,73,100,84,32.4,5,codcopyService,http://www.ebi.ac.uk/soaplab/emboss4/services/edit.codcopy.derived?wsdl
416.33,46,5.1,46,83,89,91,6.33,7,PML,http://xml.nig.ac.jp/wsdl/PML.wsdl
206.25,87,6.1,95,60,89,69,96.25,9,JobSequencerService,http://cuero.tacc.utexas.edu:8080/gridport/services/GridPortSequencer?wsdl
197,89,28.6,96,60,89,69,16,11,checkidService,http://www.housecall.co.uk/cfc/checkid.cfc?wsdl
168.5,88,5,96,60,89,69,1,38,DataGeneration,http://ws.strikeiron.com/DataGeneration?WSDL
281.39,61,6.1,61,67,78,72,59.06,88,Service1,http://sms.cellcom.co.il/SmsGate/SmsGate.asmx?WSDL
302.4,91,12.5,97,73,100,84,8.4,39,textsearchService,http://genome.dkfz-heidelberg.de/menu/hobit/embapps/wsdl/textsearch.wsdl
123.7,93,15.9,98,67,100,82,0.7,96,XWebLead,http://ws.xwebservices.com/XWebLead/XWebLead.asmx?wsdl
66,83,36.1,84,78,89,89,3,11,SecureLogin,http://www.tacsurv.com/TSSIPortal/Global/SecureLogin.asmx?wsdl
111,56,13.8,56,83,89,91,6,2,TfscanService,http://www.vbi.vt.edu/~pathport/services/wsdls/tfscan.wsdl
947,63,6,63,73,89,75,89,34,IDEC_GeoServeis,http://www.geoportal-idec.net/gestor/webservices/idec_ws.php?wsdl
145.36,33,3.2,34,67,78,72,2.65,7,interopLab,http://www.pocketsoap.com/services/ilab.wsdl
443.56,94,6.6,98,60,89,72,232.46,7,IWebAPIService,http://tbe.taleo.net/wsdl/WebAPI.wsdl
173,89,5.1,90,73,89,62,102,40,GlenXMLService,http://www.gleneclarke.com/webservices/glenxmlservice.asmx?wsdl
186,93,10.5,94,73,78,80,56,12,aotm,http://www.artofthemix.org/aotm.asmx?wsdl
2457.5,96,2,99,73,78,84,1.5,5,MathService,http://www.learnasp.com/quickstart/aspplus/samples/services/MathService/VB/MathService.asmx?WSDL
994.26,30,2.8,30,67,78,82,88.47,6,SympaSOAP,http://demo.sympa.org/sympa/wsdl
349.8,92,1.4,97,67,100,82,39.4,6,vrnasuboptService,http://www.ebi.ac.uk/soaplab/emboss4/services/nucleic_rna_folding.vrnasubopt.derived?wsdl
103,94,36.6,98,80,100,87,1,8,InteropTestExtensibilityRequired,http://www.mssoapinterop.org/asmx/WSDL/InteropTestExtensibilityRequired.wsdl
142,96,29.3,99,73,100,84,17,60,Testtool,http://webservice.testtool.nl/testtool.asmx?WSDL
211.57,89,4,96,83,78,91,15.93,7,eUtilsService,http://www.ncbi.nlm.nih.gov/entrez/eutils/soap/eutils.wsdl
214.8,91,15.4,97,73,89,62,11,2,dbEMSW2,http://portal.emswireless.com/WebService/dbEMSW2.asmx?wsdl
243,93,13.7,98,58,100,75,9,35,dottupService,http://genome.dkfz-heidelberg.de/menu/hobit/embapps/wsdl/dottup.wsdl
635.42,32,0.3,33,33,78,59,370.75,3,SABLEThermRPCService,http://ems.eurostep.fi:8080/SABLE/services/SABLE.DAPI.THERM.RPC?wsdl
1428,99,7.9,98,73,100,84,1274,11,RetHeaderService,http://soapclient.com/interop/doclitHeaders.wsdl
113.75,8,9.2,9,67,78,72,3.85,6,sugarsoap,http://demo.sugarondemand.com/sugarcrm/soap.php?wsdl
141,90,1.9,96,67,78,72,25,3,GenerateMapService,http://www.viamichelin.com/ws/services/GenerateMap?wsdl
196.83,75,1.1,75,73,78,84,36.16,96,CodiceFiscale,http://webservices.dotnethell.it/codicefiscale.asmx?wsdl
317.59,91,7.7,92,67,100,72,46.24,5,QueryService,http://www.ebi.ac.uk/ontology-lookup/OntologyQuery.wsdl
153.79,86,10.1,95,67,100,82,31.79,57,HR-XML_x0020_Validation_x0020__x0028_2004-08_x0020_release_x0029_,http://testbed.hr-xml.org/validate200408.asmx?WSDL&v=x
439,86,16.5,95,58,100,80,2,5,Compound2,http://www.whitemesa.com/r3/compound2.wsdl
110.67,98,1.6,99,73,89,80,45.89,37,OFACService,http://www.lyonsreg.com/webservices/ofac/OFACService.asmx?wsdl
317,95,23.8,98,73,100,80,22,7,DownloadService,http://www.samsung.com/au/support/WcmsService/DownloadService.asmx?WSDL
843.5,97,5.7,99,58,89,69,98.5,9,NavneNumreBasis,http://tunnel.nno.dk/NNService/1.0/NNService.wsdl
134.5,72,15.9,72,78,89,89,11,11,ITempConverterservice,http://developerdays.com/cgi-bin/tempconverter.exe/wsdl/ITempConverter?WSDL
244.25,70,9.3,70,73,67,84,30.13,8,w_company,http://www.invoice4u.co.il/Public/w_company.asmx?wsdl
292.21,56,6.5,57,67,89,77,54.42,95,WebServiceDemo,http://www.guru4.net/articoli/javascript-soap-client/demo/webservicedemo.asmx?wsdl
150.4,20,6.5,21,60,89,69,6.8,5,CWS,http://netbase.ceressoft.nl/index.php?wsdl
256.39,85,5.1,86,53,89,66,77.13,10,AnalysisWSAppLabImplService,http://www.ebi.ac.uk/soaplab/services/edit.entret?wsdl
280.36,94,8.2,94,73,78,62,109,36,ciselniky,http://www.atcomp.cz/webservices/ciselniky.asmx?wsdl
309,96,23.5,99,73,100,80,22,10,DownloadService,http://www.samsung.com/me/support/WcmsService/DownloadService.asmx?WSDL
156,98,12.5,99,73,100,80,1.5,37,MovieInformation,http://www.ignyte.com/webservices/ignyte.whatsshowing.webservice/moviefunctions.asmx?wsdl
348.1,67,2.3,68,73,89,80,74.4,94,Communication,http://zeta-software.de/Uploader/Communication.asmx?wsdl
369.83,66,2.9,67,80,89,83,76.5,11,Service,http://macrowebservices.com/clients/sdg/ws/service.asmx?WSDL&v=14
573.81,11,3.5,12,67,78,72,36.72,11,GForgeAPI,http://www.gforge.org/soap/index.php?wsdl
218.75,68,2,68,60,89,69,80.75,2,tipService,http://www.flash-mx.com/ws/tipoftheday/tip.cfc?wsdl
1558.07,97,2.6,98,67,89,58,13.14,93,ERSWebCensusMapService,http://maps.ers.usda.gov/Profiles/backup/Profiles/Web%20References/mapspreview/ERSWebCensusMapService.wsdl
168.25,56,5.7,57,67,78,72,20.25,10,PersonService,http://dotnet.jku.at/buch/samples/7/encoding/PersonService.asmx?WSDL
534.5,72,10.7,72,73,89,75,3.5,9,KeywordQueryService,http://www.glycosciences.de/services/KeywordService?wsdl
77,50,9.2,51,78,89,89,3.2,66,MyWorld,http://esol.american.edu:8080/wsdl/MyWorld.wsdl
128.6,89,1.8,96,60,100,69,34.4,34,BusinessVerification,http://ws.strikeiron.com/DnBBusinessVerification?WSDL
144.75,56,10.7,56,73,89,75,4.5,1,CReasonerService,http://ws.comtec.e-technik.uni-kassel.de/axis/services/CReasoner?wsdl
392.5,46,5.6,47,73,89,75,1.5,34,getMapwsdl,http://transcat.vsb.cz/tc_webServices/ws.php?wsdl
274.8,92,1.6,97,67,100,82,44.8,5,fdnainvarService,http://www.ebi.ac.uk/soaplab/emboss4/services/phylogeny_molecular_sequence.fdnainvar.derived?wsdl
101,93,17.9,98,73,78,80,0.83,93,DOTSContactValidation,http://trial.serviceobjects.com/cv/ContactValidation.asmx?WSDL
324.5,72,14.6,72,78,89,89,124.5,1,GetSomeValueService,http://oscar.snapps.com/portal.nsf/MyService?WSDL
157.2,53,1.5,53,50,78,66,4.2,93,Service,http://sms.csoft.co.uk/dtd/sendsms3.wsdl
113.33,91,5.7,97,73,100,84,45.66,3,ePrecis,http://www.eprecis.com/eprecis.asmx?wsdl
131.15,90,14,97,60,100,79,1.23,91,XWebNews,http://ws.xwebservices.com/XWebNews/XWebNews.asmx?wsdl
221.75,78,9.2,78,73,67,84,82.75,42,InstantOrder,http://www.sonnenburg.se/CommerceVBVS/InstantOrder.asmx?WSDL
268.57,85,4.7,86,53,89,66,86.53,7,AnalysisWSAppLabImplService,http://www.ebi.ac.uk/soaplab/emboss4/services/nucleic_composition.chaos?wsdl
171.6,93,6.6,98,73,89,62,1.8,9,Servicio_ganaderos,http://eriste.aragob.es/WebServiceGanaderos/ganaderos.asmx?wsdl
136.67,63,6.1,64,78,78,89,3,11,ParaciteSearchService,http://search.cpan.org/src/MJEWELL/Biblio-Citation-Parser-1.10/examples/webservice/paracite.wsdl
57,98,34.6,100,73,100,84,1,95,GuidGenerator,http://aspalliance.com/nothingmn/guid.asmx?wsdl
108,92,25.1,97,73,67,84,2,1,WSDLInteropTestDocLitService,http://www.whitemesa.com/r3/InteropTestExtensibility.wsdl
208.4,94,1.1,98,73,100,84,9.2,37,einvertedService,http://genome.dkfz-heidelberg.de/menu/hobit/embapps/wsdl/einverted.wsdl
123.64,93,14.6,98,67,100,82,1.19,87,XWebCheckOut,http://ws.xwebservices.com/XWebCheckOut/XWebCheckOut.asmx?wsdl
1387.5,78,3.5,79,73,78,84,31,4,WSTCoffeeService,http://www.embl-ebi.ac.uk/Tools/webservices/wsdl/WSTCoffee.wsdl
335.89,36,7.1,37,73,78,83,4.78,11,Dispenser,http://www.blackstoneonline.com/webservices/dispenser.xml?wsdl
83.42,66,1.6,66,73,67,84,3.67,87,PublicCalendar,http://webservices.serviceu.com/v1/publiccalendar.asmx?WSDL
337.6,99,2.2,100,58,100,75,39.8,9,cirdnaService,http://www.ebi.ac.uk/soaplab/emboss4/services/display.cirdna.derived?wsdl
201.48,53,6.7,54,67,67,82,98.35,38,_Get,http://www.sceducationlottery.com/webservices/get.asmx?wsdl
210.79,89,11.5,96,67,100,77,5.61,10,Service1,http://openarxiv.ist.psu.edu/ArXivServices/Service1.asmx?wsdl
512.88,99,6.8,100,67,100,77,17.88,60,TerraService,http://terraserverusa.com/TerraService2.asmx?WSDL
341.39,82,0.9,82,53,89,66,122.26,7,AnalysisWSAppLabImplService,http://www.ebi.ac.uk/soaplab/emboss4/services/alignment_local.matcher?wsdl
205.5,73,1.9,73,60,78,74,27,33,VinService,http://webservice.vinexplosion.com/VinService.asmx?wsdl
243,63,8.3,63,73,89,75,13.33,35,Advanced,http://kaos.explosive.se/xwl/service/advanced_server/index.php?wsdl
247.05,89,6.6,89,67,100,77,55.1,11,AWSECommerceService,http://webservices.amazon.com/AWSECommerceService/DE/AWSECommerceService.wsdl
843.33,88,3.9,88,67,78,77,467,96,XigniteMaster,http://www.xignite.com/xMaster.asmx?wsdl
143,83,15.9,84,73,78,84,23,57,NewsSearchService,http://www.flash-db.com/services/ws/newsSearch.wsdl
140,89,7,96,73,78,84,9.67,5,GoogleSearchService,http://www.ncc.up.pt/~zp/aulas/0203/adi/aulas/serve/wsdl/GoogleSearch.wsdl
201.6,91,1.5,97,73,100,84,7.8,36,pscanService,http://genome.dkfz-heidelberg.de/menu/hobit/embapps/wsdl/pscan.wsdl
214,100,26.7,100,73,78,88,2,1,Geolizer,http://www.dns02.de/geolizer/server.php?wsdl
50.07,27,11.2,27,67,78,82,5.93,89,SalesRankNPrice,http://bob.marlboro.edu/~msie/2002/ipl/perl/lectures/jun15/NET-example/BookService.wsdl
2204.38,66,0.7,66,73,78,84,2050.13,36,Research,http://office.microsoft.com/research/query.asmx?wsdl
1462,83,9.9,84,83,89,91,3,8,VocabularyTermsService,http://dcregistry.natlib.govt.nz/axis/services/vocabularyTermsSummary?wsdl
123,99,9.8,100,73,100,84,2.33,86,AffiliateService,http://webservice.allposters.com/ProductInformationService.asmx?wsdl
220.8,85,0.8,95,73,100,84,10.8,35,maskseqService,http://genome.dkfz-heidelberg.de/menu/hobit/embapps/wsdl/maskseq.wsdl
404.2,87,1.2,95,67,100,82,45,8,vrnacofoldService,http://www.ebi.ac.uk/soaplab/emboss4/services/nucleic_rna_folding.vrnacofold.derived?wsdl
262.6,89,13.3,96,67,100,82,44,6,sixpackService,http://www.ebi.ac.uk/soaplab/emboss4/services/display.sixpack.derived?wsdl
209.4,98,1.4,100,73,100,84,10,41,marscanService,http://genome.dkfz-heidelberg.de/menu/hobit/embapps/wsdl/marscan.wsdl
2297.64,98,1.6,98,73,67,84,712.55,9,interopLab,http://tclsoap.sourceforge.net/WSDL/silab.wsdl
111,87,27.4,95,58,89,80,2,11,Compound2,http://mssoapinterop.org/stkv3/wsdl/Compound2.wsdl
303.2,51,5.6,51,83,89,91,6.6,37,Blast,http://xml.nig.ac.jp/wsdl/Blast.wsdl
1326.5,86,6.8,86,73,78,84,41,32,User,http://www.processclaims.com/service/user.asmx?wsdl
348,100,2.4,100,67,78,72,16.8,5,RandomPlayer,http://www.00001001.ch/codeduel3/wsTest/TestPlayers/RandomPlayer.asmx?WSDL
275,72,11.8,72,83,89,91,9,11,EHCIntegrationService,http://new.ehealthcompete.com/webservices/eis-rpcenc.wsdl
179.5,72,4.1,73,60,100,74,7.5,33,TaxonomyManager,http://isb.oio.dk/oioservice/service/public/2/taxonomymanager.asmx?wsdl
782,84,1.5,85,73,78,87,3,10,ReportReadingWS,http://rep.oio.dk/kmd.dk/energi/xml/wsdl/2005/07/05/ReportReadingWS.wsdl
104,90,3.4,96,80,78,87,39,87,ccydemo,http://www.webcontinuum.net/webservices/ccydemo.asmx?wsdl
481.9,94,2.1,94,67,67,84,6.7,89,NetworkNode,http://exchangenetwork.net/schema/v1.0/node.wsdl
103,85,16.1,95,73,78,80,0.89,91,DOTSFastWeather,http://ws2.serviceobjects.net/fw/fastweather.asmx?wsdl
799,99,14.4,95,58,89,80,723,3,Compound2,http://www.soapclient.com/interop/compound2.wsdl
319.3,85,0.4,85,53,89,66,128.13,9,AnalysisWSAppLabImplService,http://www.ebi.ac.uk/soaplab/emboss4/services/display.sixpack?wsdl
144.31,56,7.4,57,60,67,74,105.5,56,BCHService,http://bch.biodiv.org/Service/2.0/Service.asmx?wsdl
281,90,10.2,97,67,78,77,0.82,81,XigniteEmerging,http://www.xignite.com/xEmerging.asmx?WSDL
703.25,92,3.6,97,73,100,80,265.25,9,dic2,http://www.closerfar.com/dic2.asmx?WSDL
327.86,94,6.3,98,67,100,77,4.22,91,FmWS,http://fm.flash8.net/FmWs.asmx?WSDL
104.6,51,6.7,51,83,89,91,24.2,9,StretcherService,http://www.vbi.vt.edu/~pathport/services/wsdls/stretcher.wsdl
119,95,31.3,98,73,100,84,18,11,ConvertCSharp2VBService,http://www.kamalpatel.net/ConvertCSharp2VBService.asmx?wsdl
278.87,86,4.9,86,53,89,66,84,4,AnalysisWSAppLabImplService,http://www.ebi.ac.uk/soaplab/emboss4/services/enzyme_kinetics.findkm?wsdl
2835.56,97,2,99,73,78,62,13.45,89,Tiscali_x0020_Presence_x0020_Services,http://webservices.tiscali.com/PresenceServices.asmx?WSDL
114,83,24.1,84,73,89,84,4,7,Import1,http://mssoapinterop.org/asmx/WSDL/import1.wsdl
331.43,85,1.1,86,53,89,66,93.52,10,AnalysisWSAppLabImplService,http://www.ebi.ac.uk/soaplab/emboss4/services/nucleic_rna_folding.vrnasubopt?wsdl
212.5,100,13,100,78,78,91,6,6,PegsTourService,http://www.mail-archive.com/axis-c-user@ws.apache.org/msg01087/durchstich.wsdl
396,72,6.7,72,67,89,72,10,93,ndfdXML,http://www.weather.gov/forecasts/xml/DWMLgen/wsdl/ndfdXML.wsdl)
139.5,85,23.2,95,83,89,91,19,40,ARTSPDF_Online_Collaboration,http://www.planetpdf.com/soapCollab/comments.asmx?WSDL
1479.78,65,2.8,65,73,89,80,44,87,ArticleArchive,http://www.basicpro.de/xmlwebservices/articlearchive.asmx?wsdl
227,91,14.2,97,58,100,75,10.6,34,octanolService,http://genome.dkfz-heidelberg.de/menu/hobit/embapps/wsdl/octanol.wsdl
75.13,20,4.4,20,60,78,79,5.17,12,AmazonSearchService,http://soap-eu.amazon.com/schemas2/AmazonWebServices.wsdl
575.5,86,6.4,95,67,100,82,1,88,EmailVerify,http://ws.strikeiron.com/EmailVerify?WSDL
1316.75,88,3.8,96,80,100,87,308,7,Service1,http://ao.sa.dk/LAView/ImageServer/Service1.asmx?WSDL
1383.33,91,3.2,91,73,78,84,41.83,10,WSFastaService,http://www.ebi.ac.uk/Tools/webservices/wsdl/WSFasta.wsdl
144.75,98,2.1,100,73,78,84,2.25,9,CalculationService,http://www.fitnesswizard.com/Services/CalculationService.asmx?WSDL
872,83,15.4,84,78,89,89,14,66,Discordian,http://www.compkarori.com/wsdl/discordian.wsdl
136.33,46,8.6,46,73,89,84,4.33,57,Euro42,http://www.ebob42.org/cgi-bin/eBob42.asmx?WSDL
571,83,8.4,84,67,89,72,4,12,FSCWarrantyClaimManagement_WebServices_TranslationToolService,http://www.mmm-maintenance.com/test/TranslationToolRequest_V1_3_TEST_HTTP.wsdl
201.12,44,0.9,44,67,89,72,112.87,65,MapImage,http://arcweb.esri.com/services/v1/MapImage.wsdl
462,99,12.7,100,73,78,80,11,90,NED,http://voservices.net/NED/ws_v1_0/NED.asmx?wsdl
189,100,15.4,100,73,100,84,21.5,94,DevLeap_x0020_-_x0020_Codice_x0020_Fiscale,http://devlab.devleap.it/PaoloPi/ws01/CodiceFiscale.asmx?WSDL
670,93,13.2,98,80,100,89,16,10,SerClsWSPasarelaPINPADService,http://sas-d.sermepa.es/TPV_PC/wsdl/SerClsWSPasarelaPINPAD_inte.wsdl
1410,83,10.6,84,83,89,91,5,11,LanguagesService,http://dcregistry.natlib.govt.nz/axis/services/languagesSummary?wsdl
175,86,9.4,86,73,78,84,3,8,geographyRequests,http://comcast.vehix.com/(A(1WARoJy1xgEkAAAAZjFkZWJkMGItNjViYi00MDY3LTlmNjctNWMwYjc1YWI3ZmFj0))/_webServices/geographyRequests.asmx?WSDL
620.5,96,8.7,99,73,100,80,398,10,MacamMailer,http://webservices.macam.ac.il/MacamMailer/MacamMailer.asmx?wsdl
143.6,98,16.7,100,73,78,62,34.4,96,USHolidayService,http://www.27seconds.com/Holidays/US/USHolidayService.asmx?wsdl
748,100,17.3,100,80,89,65,29,4,getOtherInformation,http://home.karneval.cz/0358632801/ext/soap/tests/bugs/bug30106.wsdl
1321.5,78,4.1,78,73,78,84,27.25,6,WSMuscleService,http://www.ebi.ac.uk/Tools/webservices/wsdl/WSMuscle.wsdl
109,90,24.1,97,73,67,84,2,10,WSDLInteropTestDocLitService,http://www.whitemesa.net/r3/InteropTestExtensibility.wsdl
218.8,89,1.4,96,73,100,84,9.2,36,shuffleseqService,http://genome.dkfz-heidelberg.de/menu/hobit/embapps/wsdl/shuffleseq.wsdl
421,63,6.7,63,67,78,85,57,11,IKtoPruefservice,http://webservices.hanft.de/wsdl/IKtoPruef
40,72,14,72,73,78,84,2,8,XarayaSoap,http://www.infojobs.ro/ws.php?wsdl
319.25,89,2.6,96,73,100,80,99.5,10,AirlineService,http://www.pathfinder-xml.com/development/WSDL/AirlineService.wsdl
1648.5,74,3.8,74,83,89,91,265.5,57,GetNodes,http://www-iepm.slac.stanford.edu/tools/soap/wsdl/get_nodes.wsdl
338.87,86,2.5,86,53,89,66,97.09,8,AnalysisWSAppLabImplService,http://www.ebi.ac.uk/soaplab/emboss4/services/hmm.ehmmalign?wsdl
648,92,0.6,97,73,78,84,3,34,CurrencyConvertor,http://www.webservicex.net/CurrencyConvertor.asmx?wsdl
90.12,69,6.5,70,73,89,84,21.37,12,DictionaryManager,http://webservices.sevder.com/DictionaryManager.asmx?wsdl
560.62,100,2.2,100,78,89,89,41.85,90,?????????,http://submit.8848.com/biz.asmx?wsdl
136,89,20.3,96,60,89,69,51,7,IngesterServiceService,http://cuero.tacc.utexas.edu:8080/gridport/services/GPIRIngester?wsdl
192,98,1.3,100,73,100,84,14,40,caiService,http://genome.dkfz-heidelberg.de/menu/hobit/embapps/wsdl/cai.wsdl
602,90,18.7,96,73,100,84,19,12,Calculo,http://www.metromadrid.es/redmetro/calculo/Calculo.asmx?WSDL
146.88,92,13.4,93,73,78,75,11.88,64,ContentFinder,http://www.arcwebservices.com/services/v2006/ContentFinder.wsdl
57.42,66,12.5,66,67,100,77,5.31,10,AWSECommerceService,http://webservices.amazon.com/AWSECommerceService/2006-02-15/AWSECommerceService.wsdl
257,94,1.2,98,67,100,82,37.2,7,revseqService,http://www.ebi.ac.uk/soaplab/emboss4/services/edit.revseq.derived?wsdl
84,95,22.4,99,50,89,77,1,2,GtsInterfacesService,http://www.myyellow.com/dynamic/services/content/ecommerce/etools/webservices/gtsimplbolpud.wsdl
206,95,1.2,98,73,100,84,8.8,34,etandemService,http://genome.dkfz-heidelberg.de/menu/hobit/embapps/wsdl/etandem.wsdl
199,96,13.5,99,73,100,84,36,86,LetterSoup,http://www.regomnet.de/lettersoup.asmx?WSDL
267,98,9.5,100,80,78,65,2,3,politicalareareport,http://citizenatlas.dc.gov/webservices/politicalareareport.asmx?wsdl
232,100,13,100,73,100,84,51.5,35,sendOIOXML,http://vans-test.sdn.dk/einvoice/ws/ver1/sendOIOxml/sendOIOXML.asmx?wsdl
332,97,10.4,99,80,100,86,2.29,5,Glide,http://www.service-now.com/demo/kb_knowledge.do?WSDL
753,72,7.7,72,73,78,84,1.5,67,SOAP_AldiaService,http://webservices.sld.cu/aldia.wsdl
266.6,88,1.9,96,67,100,82,43.2,6,garnierService,http://www.ebi.ac.uk/soaplab/emboss4/services/protein_2d_structure.garnier.derived?wsdl
87.9,67,14.7,67,73,67,80,37.8,88,TableJobs,http://casjobs.sdss.org/CasJobs/TableJobs.asmx?wsdl
505,89,7.8,96,83,89,91,32.67,60,WitwService,http://blogs.cocoondev.org/dims/witw/witw.wsdl
98.67,91,18.6,97,67,78,77,0.67,92,XigniteTools,http://www.xignite.com/xTools.asmx?wsdl
216.5,98,4,100,67,100,77,17.5,18,muller,http://sws-challenge.org/shipper/v2/muller.wsdl
3356.5,91,1.5,97,60,78,79,19.07,91,Service,http://ejse.com/WeatherService/Service.asmx?wsdl
622.33,75,6.3,76,53,89,66,7,62,SubjectBrowserService,http://developer.statsbiblioteket.dk/netbibservices/services/SubjectBrowser?wsdl
108.5,86,16.5,86,80,89,87,2.5,89,SQL_x0020_Formatter_x0020_Web_x0020_Service,http://www.gudusoft.com/sqlformatter.asmx?WSDL
119.67,94,11.8,98,73,78,80,2,6,WSDLInteropTestDocLit,http://www.mssoapinterop.org/asmx/WSDL/InteropTestDocLit.wsdl
262.4,96,3.2,99,73,100,84,48.6,5,mwfilterService,http://www.ebi.ac.uk/soaplab/emboss4/services/protein_composition.mwfilter.derived?wsdl
78,92,36.9,97,73,100,84,1,89,Service1,http://www.xprogramming.com/webservices/service1.asmx?wsdl
736.5,86,9.2,86,73,78,84,2,6,TrafficService,http://www.maslan.org/TrafficService.asmx?WSDL
310.74,86,3.6,86,53,89,66,93.78,2,AnalysisWSAppLabImplService,http://www.ebi.ac.uk/soaplab/emboss4/services/nucleic_transcription.tfscan?wsdl
292,86,3.8,87,53,89,66,90,10,AnalysisWSAppLabImplService,http://www.ebi.ac.uk/soaplab/emboss4/services/nucleic_rna_folding.vrnadistance?wsdl
1147.3,27,3.2,28,60,78,79,1.91,1,IACHSOAPservice,http://tstsvr.achworks.com/testexec/achtstsoapbz.tss/wsdl/IACHSOAP
234.5,89,23.7,96,78,89,89,106,9,WebServiceAgentService,http://oscar.snapps.com/portal.nsf/WebServiceAgent.wsdl
250.8,100,1.4,100,50,100,72,42.4,12,sycoService,http://www.ebi.ac.uk/soaplab/emboss4/services/nucleic_codon_usage.syco.derived?wsdl
195.75,86,13.3,95,67,78,82,1.13,38,GreenchoiceNewCustomer,http://www.greenchoice.nl/webservice/shared/GreenchoiceNewCustomer.asmx?WSDL
213,85,1.8,95,73,100,84,8.2,40,oddcompService,http://genome.dkfz-heidelberg.de/menu/hobit/embapps/wsdl/oddcomp.wsdl
1226.67,63,1.9,64,83,89,91,869,41,Blast,http://twiki.mygrid.org.uk/twiki/pub/Mygrid/TempWSDL/Blast_search_noparam.wsdl
268,88,10.9,88,67,78,72,11,2,decompImplementationService,http://bibiserv.techfak.uni-bielefeld.de/wsdl/decomp.wsdl
62.05,72,10.2,73,67,100,77,6.05,8,AWSECommerceService,http://webservices.amazon.com/AWSECommerceService/2005-10-05/CA/AWSECommerceService.wsdl
82,83,38.7,84,80,89,57,2,3,dConverterSOAP,http://www.siliconllama.com/services/wsdl/dConverterService.wsdl
352.5,86,4.5,86,73,89,84,267.5,64,wsStrings,http://www.deeptraining.com/webservices/wsStrings.asmx?wsdl
462.5,78,2.7,79,73,67,84,177.5,66,Source_x0020_Code_x0020_Community_x0020_WebService,http://www.codecommunity.de/sccwebservice.asmx?wsdl
379.2,96,1.1,99,67,100,82,44.4,10,vrnacofoldpfService,http://www.ebi.ac.uk/soaplab/emboss4/services/nucleic_rna_folding.vrnacofoldpf.derived?wsdl
94.67,98,4.7,99,73,100,84,16.34,8,MSN,http://ws.acrosscommunications.com/MSN.asmx?WSDL
135,97,7.5,99,73,78,84,9,10,GoogleSearchService,http://telugu.sarovar.org/wiki/GoogleSearch.wsdl
337,93,4.7,98,67,78,72,27,1,PathInfoBPService,http://140.115.51.161:8080/bpelengine/services/PathInfoBP?wsdl
231.8,94,15.3,98,73,100,84,5.8,32,showorfService,http://genome.dkfz-heidelberg.de/menu/hobit/embapps/wsdl/showorf.wsdl
288.21,93,7.7,98,67,78,82,16,92,CreditCard,http://webservices.primerchants.com/creditcard.asmx?WSDL
215,98,1.6,100,73,78,84,3,9,AreaUnit,http://www.webservicex.net/ConvertArea.asmx?WSDL
101.5,90,1.4,97,58,100,75,8.25,4,ServiceRequest,http://ecs.tradepointsystems.com/services/ServiceRequestSoap?wsdl
257.8,92,1.1,97,73,100,84,8.2,38,extractseqService,http://genome.dkfz-heidelberg.de/menu/hobit/embapps/wsdl/extractseq.wsdl
147,83,13.2,84,80,100,83,2,3,MyWebService,http://isb.oio.dk/cmsweb/WsdlWebTool/UserFiles/WsdlDef958958/MyWebService.wsdl
543,95,9.3,99,73,100,84,7.4,42,notseqService,http://genome.dkfz-heidelberg.de/menu/hobit/embapps/wsdl/notseq.wsdl
160,83,25.7,84,78,89,89,3,7,AnnotateService,http://eso.vse.cz/~labsky/cgi-bin/ie.wsdl
409,84,1,85,53,89,66,167,2,AnalysisWSAppLabImplService,http://www.ebi.ac.uk/soaplab/emboss4/services/phylogeny_molecular_sequence.fdnadist?wsdl
205,83,21.2,84,83,89,91,4,36,Simple,http://kaos.explosive.se/xwl/service/simple_server/index.php?wsdl
101,85,16.1,95,73,89,75,16,64,BFOGraphService,http://big.faceless.org/products/graph/docs/bfograph-2.1.wsdl
473.67,63,7.9,63,67,78,72,7.34,4,DistrictServiceService,http://www.arikan.at/axis/services/DistrictService?wsdl
331.5,88,4.6,96,73,78,84,29.5,96,ICD9ToICD10,http://www.webservicex.net/icd9toicd10.asmx?WSDL
107.57,89,2.2,96,73,100,80,5.71,2,MyAmazonSecure,http://www.cs.berkeley.edu/~jingtaow/course/webservices/MyAmazonSecure.wsdl
47.56,62,7.5,63,67,89,72,1.81,38,OA_DGV,http://www.multispeak.org/interface/30j/18_OA_DGV.asmx?wsdl
200.2,100,1.1,100,73,100,84,10.4,40,nthseqService,http://genome.dkfz-heidelberg.de/menu/hobit/embapps/wsdl/nthseq.wsdl
706,86,3.2,95,73,78,84,15.5,31,UDDIBusinessFinder,http://www.webservicex.com/UDDIBusinessFinder.asmx?WSDL
188.67,68,0.6,68,67,89,72,60,79,RouteFinder,http://arcweb.esri.com/services/v2/RouteFinder.wsdl
390,72,16.2,72,78,89,89,119,11,PlaceCatalogService,http://oscar.snapps.com/portal.nsf/PlaceCatalog?WSDL
229.78,16,11.6,17,72,78,86,3.19,58,Guthrie,http://www-iepm.slac.stanford.edu/tools/soap/wsdl/old/guthrie-old.wsdl
161,83,25.6,84,78,89,89,4,5,IDutchservice,http://ebob42.com/cgi-bin/NumberToWordsInDutch.exe/wsdl/IDutch
356.67,66,3,66,80,89,83,59.5,7,Service,http://macrowebservices.com/clients/sdg/ws/service.asmx?WSDL&v=1
325.97,12,3.5,13,67,78,72,25.23,40,otoMotoWebApi,http://www.otomoto.pl/webapi/server.php?wsdl
317.8,90,1.3,97,67,100,82,46.2,9,vrnaheatService,http://www.ebi.ac.uk/soaplab/emboss4/services/nucleic_rna_folding.vrnaheat.derived?wsdl
199.25,92,8.2,97,80,100,87,20,90,ProfileSettingsService,http://developer.statsbiblioteket.dk/netbibservice_ng/services/ProfileSettings?wsdl
303,84,3.2,84,67,78,77,3,87,RSSService,http://neon.vb.cbs.nl/sodi/RSS/SodiRSSService.asmx?wsdl
397,56,5.5,56,67,78,85,50,4,IAddress3service,http://webservices.hanft.de/wsdl/IAddress3
136.17,89,8.4,96,73,56,75,11.17,7,DimeInterop,http://mssoapinterop.org/stkv3/dime/dimeinterop.wsdl
125,91,32.3,97,58,89,80,6,9,Compound2,http://mssoapinterop.org/stk/wsdl/compound2.wsdl
329,92,25.6,97,73,100,84,154,6,eSynapsSerach,http://www.esynaps.com/WebServices/eSynapsSearch.asmx?wsdl
140.33,63,19.9,63,83,89,91,2,8,BlogBrowserService,http://service.flamelab.de/BlogBrowser/soap/blogbrowser.wsdl
452.75,88,4.5,96,67,100,72,142.25,88,LORAX,http://lex.thelearningfederation.edu.au/WebServices/LearningExchange.asmx?WSDL
64,83,24.7,84,78,89,89,3,1,SecureLogin,http://www.vareliefsale.com/VRS-Web/Global/SecureLogin.asmx?WSDL
71.62,17,5.3,17,60,78,79,5.5,7,AmazonSearchService,http://soap.amazon.com/schemas3/AmazonWebServices.wsdl
248.31,12,7.3,12,53,78,71,9.46,66,OnlineMessenger,http://www.myoms.net/soap/oms2.wsdl
1936.33,76,2.3,76,73,78,88,1627.33,4,SessionManagementServiceBinding,http://nime-glad.nime.ac.jp/en/program/search/session.php?wsdl
163,83,22.8,84,78,89,89,5,1,IDutchservice,http://www.ebob42.com/cgi-bin/NumberToWordsInDutch.exe/wsdl/IDutch#IDutchbinding
323,90,23.5,97,73,100,80,23,3,DownloadService,http://www.samsung.com/ca/support/WcmsService/DownloadService.asmx?WSDL
127.68,59,8.5,60,80,78,83,3.41,90,Rapportage,http://www.icstats.nl/webservices/rapportage.asmx?wsdl
285.04,86,3.2,86,53,89,66,91.87,4,AnalysisWSAppLabImplService,http://www.ebi.ac.uk/soaplab/emboss4/services/nucleic_composition.freak?wsdl
182.57,43,5.3,43,83,89,91,9.28,9,OrbitService,http://www.toolxite.dk/wsdl/orbit_service.wsdl
131.71,65,2.1,65,73,89,80,1.35,91,PurchaseOrder,http://portal.suppliesnet.net/PurchaseOrders/purchaseorder.asmx?wsdl
165,89,13.6,96,80,78,87,2,63,HelloService,http://server.ics.lu.se/erdis/student1/hello.wsdl
203.6,97,3.3,99,58,100,75,6.8,32,findkmService,http://genome.dkfz-heidelberg.de/menu/hobit/embapps/wsdl/findkm.wsdl
371.35,87,1.4,88,53,89,66,126.61,9,AnalysisWSAppLabImplService,http://www.ebi.ac.uk/soaplab/emboss4/services/nucleic_rna_folding.vrnafold?wsdl
206.2,87,3.7,96,73,100,84,6.2,34,psiphiService,http://genome.dkfz-heidelberg.de/menu/hobit/embapps/wsdl/psiphi.wsdl
135.33,86,10.1,95,73,78,84,8,6,GoogleSearchService,http://search.cpan.org/src/ASCOPE/Net-Google-1.0/lib/Net/Google/Services/GoogleSearch.wsdl
144.8,91,18.8,97,73,78,62,27.2,88,USHolidayService,http://www.holidaywebservice.com/Holidays/US/USHolidayService.asmx?WSDL
116.5,56,7,57,73,100,80,1.75,60,LandmarkService,http://terraserver.homeadvisor.msn.com/LandmarkService.asmx?WSDL
60.84,70,10.5,71,67,100,77,5.95,5,AWSECommerceService,http://webservices.amazon.com/AWSECommerceService/2005-09-15/US/AWSECommerceService.wsdl
291,99,1.1,100,58,100,75,9.8,39,sycoService,http://genome.dkfz-heidelberg.de/menu/hobit/embapps/wsdl/syco.wsdl
151,93,3.7,98,73,89,62,31.5,12,Service1,http://www10.brinkster.com/jochenh/hotmail.asmx?WSDL
303.43,85,1.8,86,53,89,66,116.73,4,AnalysisWSAppLabImplService,http://www.ebi.ac.uk/soaplab/emboss4/services/alignment_dot_plots.dotpath?wsdl
298,99,10.3,100,83,89,91,20,8,FloodService,http://soap.floodcert.com/wsdl/Flood_wsdl_v1_0_2.wsdl
1112.25,78,2.8,79,73,78,84,75.25,17,stock,http://www.wopos.com/webservice/Stock.asmx?wsdl
252.4,95,1.8,98,58,100,75,7.6,34,plotconService,http://genome.dkfz-heidelberg.de/menu/hobit/embapps/wsdl/plotcon.wsdl
1306,73,1.2,74,73,89,75,259.5,12,Labs,http://www.ulabs.science.ubc.ca/pub/interface/ws_server.php?wsdl
306,90,12.6,96,73,100,84,7,35,matcherService,http://genome.dkfz-heidelberg.de/menu/hobit/embapps/wsdl/matcher.wsdl
102.64,83,13.3,84,78,89,89,48.36,3,GusbrcrzService,http://staff.vbi.vt.edu/pathport/services/wsdls/gusbrcrz.wsdl
152.45,96,13.2,99,67,78,77,6.09,8,Main,http://api.transvector2.it/swapping/default.asmx?wsdl
165.2,91,1.4,91,73,100,80,11.6,62,SpatialQuery,http://www.arcwebservices.com/services/v2006/SpatialQuery.wsdl
65.07,88,16.7,96,67,100,77,1.28,3,geoservices,http://mlbs.net/nacgeoservices/geoservices.asmx?wsdl
222.08,59,7.6,59,73,78,80,60.37,27,Content,http://api.legiomedia.com/Content.asmx?WSDL
520.5,92,6.5,97,67,100,72,19.25,62,TerraService,http://terraserver-usa.com/terraservice.asmx?WSDL
138.06,100,11,100,60,78,69,2.06,83,InterFax,http://ws.interfax.net/dfs.asmx?WSDL
263.89,87,7,88,67,100,77,70.52,4,AWSECommerceService,http://webservices.amazon.com/AWSECommerceService/2005-10-05/FR/AWSECommerceService.wsdl
167.5,55,6.3,56,67,89,72,26.67,10,adid_apiService,http://adid.vexcom.com/adid_api.cfc?wsdl
184.67,98,2.6,100,60,78,79,32,27,QueryDeathIndex,http://ws.strikeiron.com/DeathIndex?WSDL
98,94,0.7,98,73,78,80,3,96,DOTSGeoCensus,http://ws2.serviceobjects.net/gce/geocensus.asmx?WSDL
125.67,92,7.2,97,73,78,84,18,9,GoogleSearchService,http://svn.ndesk.org/cswiki/GoogleSearch.wsdl
79.25,99,20.8,100,73,78,80,25.5,92,ImgCutout,http://skyservice.pha.jhu.edu/dr2/imgcutout/imgcutout.asmx?wsdl
127.5,98,12.4,100,73,89,75,11,9,WSDLInteropTestRpcEncService,http://www.whitemesa.com/r3/interoptestrpcenc.wsdl
53,97,11.6,99,73,78,84,2,38,QuoteofTheDay,http://www.swanandmokashi.com/HomePage/WebServices/QuoteOfTheDay.asmx?WSDL
111.33,95,11,99,67,78,77,31.8,96,ForumSecure,http://netservice.fossware.com/ForumSecure.asmx?wsdl
615,97,1.4,99,80,78,65,54.5,33,basicmap,http://citizenatlas.dc.gov/webservices/basicmap.asmx?wsdl
289.25,92,11.4,93,73,100,80,4.63,60,ContentFinder,http://arcwebstg.esri.com/services/v2006/ContentFinder.wsdl
172,98,6.1,99,73,78,84,1,37,GeoIPService,http://www.webservicex.com/geoipservice.asmx?WSDL
165,100,23.4,100,73,100,80,2,4,FastCompletion,http://validator2.addressdoctor.com/addFastCompletion/FastCompletion.asmx?wsdl
338.82,85,0.4,85,53,89,66,140.68,3,AnalysisWSAppLabImplService,http://www.ebi.ac.uk/soaplab/emboss4/services/hmm.ehmmsearch?wsdl
208.6,67,4,67,73,89,75,56.1,4,Service1,http://ceres.aifb.uni-karlsruhe.de/AI2service/Service1.asmx?wsdl
374.67,63,6.3,63,73,89,62,15.67,91,Nearest_x0020_Service,http://lbs.wheresoft.com/api/wssp/nearestservice.asmx?wsdl
172.67,87,6.8,95,73,78,84,14,8,GoogleSearchService,http://www.brics.dk/~amoeller/WWW/webservices/GoogleSearch.wsdl
324.44,31,4.9,32,60,78,83,123.94,11,IXMLWSservice,http://ccs.fax.de/xmlws2.exe/wsdl/IXMLWS
116.75,56,4.9,57,73,89,80,2,37,AvvioAPI,http://www.avvio.com/xml/apiv1.wsdl
423.7,67,4.8,67,80,67,87,36.4,10,DatosArt,http://www.pci-baleares.com/PCIDatosArt/DatosArt.asmx?wsdl
149,94,16.7,98,73,78,84,36,42,ValidateEmail,http://www.webservicex.net/ValidateEmail.asmx?WSDL
312.67,63,8.6,63,83,89,91,40.34,12,OrbitService,http://www.toolxite.dk/wsdl/orbit_service.1.0.wsdl
246.25,88,6.3,96,73,100,80,17,58,LandmarkService,http://www.terraservice.net/LandmarkService.asmx?WSDL
120,97,11.9,99,73,78,84,57,41,MSIT_MedStudentResidentValidation,http://66.153.51.16/MSIT/PDR.Net/MSIT_PDR_SERVICES/MSIT_MedStudentResidentValidation.asmx?wsdl
183,89,5.8,96,73,78,84,3,2,ApplicationPort,http://test.dealerlinkonline.com/LeadServices/Incoming/ApplicationPort.asmx?wsdl
205,71,13.1,72,83,89,91,11,4,SerClsPeticionSOAPTPVPCservice,http://sas-d.sermepa.es/TPV_PC/wsdl/SerClsEntradaTPVPCv3d1.wsdl
195.56,100,11.6,100,73,78,80,25.78,95,DictService,http://services.aonaware.com/DictService/DictService.asmx?WSDL
262.37,34,5.9,35,67,89,72,35.48,9,JExamInfoServiceService,http://jexam.inf.tu-dresden.de/axis/services/JExamInfoService?wsdl
118,96,8,99,73,78,80,3,11,WSDLInteropTestDocLitParameters,http://www.mssoapinterop.org/asmx/WSDL/InteropTestDocLitParameters.wsdl
212.2,95,1.6,98,73,100,84,12.8,32,dregService,http://genome.dkfz-heidelberg.de/menu/hobit/embapps/wsdl/dreg.wsdl
99,83,17.1,84,73,78,80,4,5,UofA,http://amadeus.biosci.arizona.edu/~nirav/batch2.wsdl
328,85,12,95,58,100,75,9.6,33,dotmatcherService,http://genome.dkfz-heidelberg.de/menu/hobit/embapps/wsdl/dotmatcher.wsdl
186.25,87,4.1,96,73,100,80,14.75,57,LandmarkService,http://www.terraserver.microsoft.com/LandmarkService.asmx?WSDL
171,86,16.5,95,73,100,80,2,8,Batch,http://validator2.addressdoctor.com/addBatch/Batch.asmx?WSDL
191,92,9.4,97,73,100,84,42.6,1,DotbotClass,http://www.dotbot.dk/webservice/dotbot.asmx?WSDL
142.5,94,6.8,98,73,78,84,12.5,3,ResearchService,http://search.mondosoft.com/webservice/researchservice.asmx?wsdl
281.6,95,13.9,99,73,100,84,7,35,vectorstripService,http://genome.dkfz-heidelberg.de/menu/hobit/embapps/wsdl/vectorstrip.wsdl
1242.11,64,3.3,64,73,89,80,28.67,87,ArticleArchive,http://www.dotnetpro.de/xmlwebservices/articlearchive.asmx?wsdl
89.6,88,18.7,96,67,78,58,32,4,HTTService,http://www.jacksonbrowne.com/Communities/HTT/WebService/HTTService.asmx?wsdl
108.67,87,4.8,95,73,100,84,24.84,12,Fax,http://ws.acrosscommunications.com/Fax.asmx?WSDL
507,89,2.2,96,73,100,84,42.8,5,fdiscbootService,http://www.ebi.ac.uk/soaplab/emboss4/services/phylogeny_molecular_sequence.fdiscboot.derived?wsdl
411.83,66,2.7,66,80,89,83,78.5,2,Service,http://macrowebservices.com/clients/sdg/ws/service.asmx?WSDL&v=9
172.5,72,14,72,83,89,91,7,11,SerClsPeticionSOAPTPVPCservice,http://sas-d.sermepa.es/TPV_PC/wsdl/prueba2.wsdl
319.38,12,3.6,13,67,78,72,31.07,34,otoMotoWebApi,http://otomoto.pl/webapi/server.php?wsdl
69.33,91,1.7,97,80,78,87,2,66,TNM_Gazetteer_Service,http://gisdata.usgs.gov/XmlWebServices/TNM_Gazetteer_Service.asmx?WSDL
214,93,1.3,98,58,100,75,8.6,41,pepwindowallService,http://genome.dkfz-heidelberg.de/menu/hobit/embapps/wsdl/pepwindowall.wsdl
55.75,78,10.4,78,73,89,84,3.5,87,Calculator_x0020_Web_x0020_Service,http://www.ecs.syr.edu/faculty/fawcett/handouts/CSE686/code/calcWebService/Calc.asmx?WSDL
704,83,15.5,84,89,100,93,8,65,Demo,http://www.relevantum.fi/demot/soap/demo1-kello.wsdl
129,13,8.9,14,33,78,59,8.39,95,msd_soap_service,http://www.ebi.ac.uk/msd-srv/docs/api/msd_soap_service.wsdl
245.6,99,1.6,100,50,100,72,40.8,6,tmapService,http://www.ebi.ac.uk/soaplab/emboss4/services/protein_2d_structure.tmap.derived?wsdl
599,92,3.6,97,67,89,72,9.67,10,HostService,http://www.usfnet.com/WebServices/HostService?WSDL
79,83,22.7,84,50,89,80,4,7,ZtpInterfacesService,http://www.myyellow.com/dynamic/services/content/ecommerce/etools/webservices/ztpimpl.wsdl
2801.56,96,2,99,73,78,75,8.89,92,Tiscali_x0020_Messenger_x0020_Services,http://webservices.tiscali.com/MessengerServices.asmx?wsdl
506.85,21,6.3,21,60,78,74,6.2,59,OnlineMessenger,http://www.myoms.net/soap/oms.wsdl
659.5,97,4.7,99,73,100,87,2,6,Zip,http://www.nationalbanken.dk/C1256B730054214F/sysOakFil/KDE2_zip_wsdl_fil_ver040128/$File/Zip.wsdl
1614.67,63,3.7,64,73,89,75,5,57,GeoCode_Service,http://geocoder.us/dist/eg/clients/GeoCoderPHP.wsdl
465,83,9.1,84,83,89,93,63,10,BankValSOAP,http://www.unifiedsoftware.co.uk/BankValgetdetail.wsdl
201.2,97,1.2,99,73,100,84,8.4,32,unionService,http://genome.dkfz-heidelberg.de/menu/hobit/embapps/wsdl/union.wsdl
222,90,10.2,97,73,100,84,23.67,12,HDSaldo,http://www.component-software.at/HDSaldoWebService/HDSaldo.asmx?WSDL
218.4,92,1.7,97,73,100,84,6.8,42,yankService,http://genome.dkfz-heidelberg.de/menu/hobit/embapps/wsdl/yank.wsdl
164,71,11.2,72,83,89,91,24,58,IP2CountryService,http://www.flash-db.com/services/ws/ip2Country.wsdl
174.1,55,10.2,55,67,89,77,28.03,36,WebBlogService,http://www.foodcandy.com/WebBlogService.asmx?WSDL
256.2,98,1.4,100,73,100,84,39.6,10,fdrawtreeService,http://www.ebi.ac.uk/soaplab/emboss4/services/phylogeny_tree_drawing.fdrawtree.derived?wsdl
108.5,100,1.1,100,73,78,80,1.5,87,DOTSAddressPlus,http://trial.serviceobjects.com/ap/AddressPlus.asmx?wsdl
280,79,2.3,79,80,78,87,2,89,Geo2UTM,http://webservices.iter.dk/geoutm.asmx?wsdl
119,86,18.1,86,73,89,84,4.5,12,HitCounter,http://www.comriesoftware.net/cshitcounter/hitcounter.asmx?WSDL
97.04,94,11.9,98,67,78,77,39.12,58,TNPubServicesXML,http://www.ticketnetworkdirect.com/webservices/TNPubServicesXML.asmx?wsdl
3582.8,99,2,99,80,78,83,31.6,95,States_x0020__x0026__x0020_Provinces,http://www.synapticdigital.com/webservice/public/regions.asmx?WSDL
240.17,91,2.5,92,67,89,72,46.67,88,Schedule,http://webservices.aeroflot.ru/flightSearch.asmx?wsdl
168,26,7.7,26,53,100,66,16,33,ReviewRequestManager,http://isb.oio.dk/oioservice/service/public/2/reviewrequestmanager.asmx?wsdl
119.83,74,2.8,74,73,78,80,35.33,87,RealTimeJobPost,http://dpi.careerbuilder.com/DPIWeb/WebServices/RealTimeJobPost.asmx?wsdl
306.2,95,9.8,99,73,78,80,21.2,90,GeoAddress,http://geoaccess.and.com/geoaccess/geoaddress.asmx?WSDL
85.25,97,19.3,99,73,89,62,28.25,92,ImageService,http://www.leadtools.net/Services/ImageService/ImageService.asmx?WSDL
332.11,31,4.5,31,60,78,83,118.67,9,IXMLWS2service,http://ccs.fax.de/xmlws2.exe/wsdl/IXMLWS2
65,86,18,86,73,89,84,4.5,91,HWService,http://www.deeptraining.com/webservices/helloworld.asmx?wsdl
189,83,22.2,84,73,100,84,7,8,IsPublicationScientific,http://isb.oio.dk/cmsweb/WsdlWebTool/UserFiles/WsdlDef958958/IsPublicationScientific.wsdl
270.5,45,1.6,45,58,78,69,2.83,5,AladinImageService,http://cdsws.u-strasbg.fr/axis/services/AladinImage?wsdl
4023.3,16,0.6,17,60,89,79,315.26,38,eBob42CSharp,http://www.ebob42.com/cgi-bin/wseBob42CSharp.asmx?wsdl
3071.5,90,1.4,97,80,78,87,19.75,38,NAICS,http://www.webservicex.com/NAICS.asmx?wsdl
113.5,72,17.2,72,50,78,77,2.5,5,TWSFissionDotNet,http://www.sidespace.com/ws/fission/fissiondotnet.php?wsdl
110,83,20.8,84,58,78,84,6,7,SearchService,http://csua.berkeley.edu/~mjm/ss.wsdl
161.69,87,12.4,95,60,100,74,14.77,94,WSCore,http://palehorse.altaircom.net/WS/WSCore.asmx?wsdl
98.33,99,5.5,100,73,100,80,46.66,67,CongressionalDirectory,http://www.strikeiron.com/webservices/congress.asmx?wsdl
378,83,17.8,84,83,89,91,15,59,RandomDirectory,http://www.taet.com.au/Web+Service+Agent.nsf/RandomDirectoryWSDL
774.25,56,5.2,56,80,100,78,6.75,91,Calculator,http://www.inf.bme.hu/~dobe/gsoap/Calculator.wsdl
207.8,86,1.6,95,58,100,75,9.2,35,wobbleService,http://genome.dkfz-heidelberg.de/menu/hobit/embapps/wsdl/wobble.wsdl
64.75,86,7.8,86,67,100,77,7.95,11,AWSECommerceService,http://webservices.amazon.com/AWSECommerceService/CA/AWSECommerceService.wsdl
108.67,88,5.2,88,73,89,75,19.67,9,searchService,http://astro.ncsa.uiuc.edu/catalogs/services/search.jws;jsessionid=E462F14368838CFFEF111F7FA60BE099?wsdl
161.54,90,9.6,96,67,89,58,29.54,89,ConnectiqueService,http://62.23.140.25/plg/services/ConnectiqueService.asmx?WSDL
474,89,11.5,96,58,89,69,196,8,ValidateSQL99Service,http://sqlvalidator.mimer.com/v1/services/SQL99Validator?wsdl
385.5,56,2.4,57,50,78,77,70.5,10,RCAWS,http://preproduccio.portal.scs.es/rcaws/AppJava/RCAWS?WSDL
108,83,23.4,84,80,100,87,3,7,DatabindingPatterns,http://www.w3.org/2002/ws/databinding/edcopy/testsuite/documents/all/all.wsdl
108,83,28.2,84,83,89,91,8,64,TemperatureService,http://staff.um.edu.mt/cabe2/supervising/undergraduate/owlseditFYP/TemperatureService.wsdl
240.5,72,8.6,72,78,89,89,117,10,LottoDrawings,http://lottoexchange.net/LottoDrawings.php?wsdl
410.75,78,8.4,79,73,89,84,3.75,9,Dilbert,http://www.gcomputer.net/webservices/dilbert.asmx?wsdl
118.14,60,9,60,73,89,80,3.41,86,BetafaceWebService,http://www.betaface.com/webservice/service.asmx?wsdl
154,83,23.5,84,83,89,91,5,9,SerClsPeticionSOAPStratusMobipayservice,http://sas-d.sermepa.es/TPV_PC/wsdl/SerClsPeticionSOAPStratusMobipay.wsdl
329.6,89,3,96,73,100,84,47.6,8,embossdataService,http://www.ebi.ac.uk/soaplab/emboss4/services/utils_misc.embossdata.derived?wsdl
64,83,24.8,84,78,89,89,4,11,SecureLogin,http://www.daytonequipment.com/dei-web/Global/SecureLogin.asmx?WSDL
539.29,63,6.2,63,80,67,87,324.79,41,CurrencyServerWebService,http://www.currencyserver.de/webservice/currencyserverwebservice.asmx?WSDL
208.22,61,7.6,62,73,78,80,81.83,3,PasteHereWebService,http://webservice.pastehere.com/PasteHereWebService.asmx?WSDL
282.09,85,2.2,85,53,89,66,95.96,4,AnalysisWSAppLabImplService,http://www.ebi.ac.uk/soaplab/emboss4/services/edit.listor?wsdl
470,94,12.4,98,73,78,84,1,5,TorqueUnit,http://www.webservicex.net/ConvertTorque.asmx?WSDL
220.96,87,11.1,95,53,89,66,40.44,2,AnalysisWSAppLabImplService,http://www.ebi.ac.uk/soaplab/emboss4/services/utils_database_creation.cathparse?wsdl
146,90,6.7,97,73,78,84,12.67,2,GoogleSearchService,http://interconnected.org/googlematic/src/GoogleSearch.wsdl
243,90,8.1,96,80,100,83,19.75,6,JIPNewsService,http://services.javaportal.it/kservices/JIPNews.jws?wsdl
3997,90,1.7,90,73,78,84,11.4,8,WSNCBIBlastService,http://www.ebi.ac.uk/Tools/webservices/wsdl/WSNCBIBlast.wsdl
181.12,95,11.3,99,53,100,71,37.41,89,RealTimeStockQuotes,http://ws.strikeiron.com/RealTimeStockQuotes?WSDL
191,84,5.4,84,53,89,66,97,2,cotsService,http://www.sussexcountyde.gov/webservice/cots.cfc?wsdl
126.5,14,6.3,14,60,78,69,65.09,8,XataDispatchWebService,http://www.xatanet.net/XataNetWebService/xatadispatchwebservice.asmx?WSDL
192.5,86,8.6,86,73,78,84,3.5,10,geographyRequests,http://comcast.vehix.com/(A(lgihopy1xgEkAAAANjhhZTk5M2YtOTdiZi00NWFmLWJhNzMtZTFhNTcxMmRiOWVk0))/_webservices/geographyRequests.asmx?WSDL
295.6,100,1.1,100,67,100,82,45.2,5,vectorstripService,http://www.ebi.ac.uk/soaplab/emboss4/services/edit.vectorstrip.derived?wsdl
329.43,86,1.2,86,53,89,66,101.17,4,AnalysisWSAppLabImplService,http://www.ebi.ac.uk/soaplab/emboss4/services/nucleic_rna_folding.vrnafoldpf?wsdl
133.21,55,8,56,60,67,79,10.42,88,ws,http://www.selfsurveys.com/ws.asmx?wsdl
396.75,78,7.7,79,73,89,80,4,10,Inventory,http://www.yarncountry.com/invsvc/Inventory.asmx?wsdl
185.33,63,9.7,63,80,100,87,107.66,12,ExchangeRateService,http://www-128.ibm.com/developerworks/library/ws-jsrart/Sample.wsdl
685.86,22,3.2,22,33,89,59,22.14,3,PassportService,http://passport.sme.gov.cn/passport/services/Passport?wsdl
266.74,85,4.4,86,53,89,66,82.44,10,AnalysisWSAppLabImplService,http://www.ebi.ac.uk/soaplab/emboss4/services/utils_database_creation.scopparse?wsdl
425,56,6.1,56,58,78,80,10,10,WhiteMesaSoap12AddTestSvc,http://www.whitemesa.net/wsdl/soap12-add-test-int.wsdl
156,86,23.3,95,80,100,87,2,95,promotionService,http://interpressfact.net/webservices/promotionservice.asmx?WSDL
181,83,30.6,84,80,78,83,94,7,walker_service,http://www.walkermowers.com/ws/opei/claime.wsdl
292.2,90,12.3,97,73,100,84,12.4,39,stretcherService,http://genome.dkfz-heidelberg.de/menu/hobit/embapps/wsdl/stretcher.wsdl
116.28,54,8.8,54,60,89,74,9.71,60,Round4XSDTest,http://www.mssoapinterop.org/asmx/xsd/round4XSD.wsdl
274.78,85,3.6,86,53,89,66,88.74,3,AnalysisWSAppLabImplService,http://www.ebi.ac.uk/soaplab/emboss4/services/nucleic_profiles.prophet?wsdl
124.33,85,7.5,95,73,78,84,11,10,GoogleSearchService,http://www.oreillynet.com/security/2004/10/07/examples/GoogleSearch.wsdl
161.5,34,2,35,67,67,82,21.64,12,interopLab,http://soap.4s4c.com/ilab2/ilab.wsdl
329.5,92,3.6,97,73,78,84,13,33,UDDIBusinessFinder,http://www.webservicex.net/UDDIBusinessFinder.asmx?WSDL
162.14,93,13.1,98,73,78,80,23.28,94,Context,http://pc-tambura.ipsi.fhg.de/AuthoringTools/WSTaxonomyLight/Context.asmx?wsdl
188.38,69,9.9,70,73,67,84,52.13,87,AircraftData,http://www.jangle.net/ws/AircraftData.asmx?wsdl
457,83,15.3,84,83,89,91,2,10,VersionService,http://www.icare-service.com/axis/services/Version?wsdl
237.12,62,4.8,63,78,89,89,5.5,8,sbml,http://www.basis.ncl.ac.uk/sbml.wsdl
261,83,19.4,84,83,89,91,9,31,hellowsdl,http://serwis.sgh.waw.pl/test/nuserver.php?wsdl
236.21,64,2.5,64,80,67,83,48.07,88,AirportDataService,http://service.falconwebtech.com/aptDataService.asmx?wsdl
42.64,64,6.1,64,67,89,72,1.78,39,OD_CB,http://www.multispeak.org/interface/30j/25_OD_CB.asmx?WSDL
189.78,85,9.7,95,53,100,76,41.56,34,CensusData,http://ws.strikeiron.com/CensusData?WSDL
251.5,78,8.5,78,73,78,84,161.75,36,LoginService,http://www.processclaims.com/Service/LoginService.asmx?wsdl
328.6,86,1.7,95,73,100,84,9.2,37,chipsService,http://genome.dkfz-heidelberg.de/menu/hobit/embapps/wsdl/chips.wsdl
112,83,37.7,84,73,78,75,1,3,WarrantyClaimWebService,http://www.walkermowers.com/ws/opei/WarrantyClaimService2.wsdl
41,97,43.1,99,73,100,84,1,5,Service1,http://blackhole.cis.temple.edu/WSstafford/wstest1/Service1.asmx?wsdl
164.8,99,5,100,73,100,84,4.2,87,SADownload,http://www.secureattachment.com/webservices/sadownload.asmx?wsdl
709.5,86,3.7,86,67,78,82,35.5,4,VSOiService,http://vso1.nascom.nasa.gov/API/sdacVSOi_strict.wsdl
130.08,95,13.1,99,67,78,82,21.16,91,USHolidayDates,http://www.holidaywebservice.com/Holidays/US/Dates/USHolidayDates.asmx?WSDL
371.45,19,1.1,20,42,78,72,61.07,7,PayPalAPIInterfaceService,http://www.sandbox.paypal.com/wsdl/PayPalSvc.wsdl
187,65,10.1,66,67,89,66,71.5,9,Primary,http://webservice.on-linecard.com/Merchant/Primary.asmx?wsdl
1567.09,73,0.2,74,53,89,66,396.54,3,AnalysisWSAppLabImplService,http://www.ebi.ac.uk/soaplab/emboss4/services/alignment_multiple.showalign?wsdl
82,83,24.3,84,73,78,84,5,6,WSIndexService,http://www.wsindex.org/wsindexLinks.wsdl
285,85,4.2,95,73,78,84,96,38,GlobalWeather,http://www.webservicex.com/globalweather.asmx?WSDL
369.4,61,6.9,61,73,89,75,29.6,3,IMucsService,http://dmb.ur.se/services/xml/Mucs?wsdl
112,83,27.3,84,73,100,84,5,5,AreaService,http://www.eclipse.org/webtools/jst/components/ws/scenarios/ant/AreaService.wsdl
3768.33,63,1.4,63,83,50,91,1991,56,ASPNNewsFeeds,http://aspn.activestate.com/ASPN/News/News.wsdl
120,83,19.3,84,73,89,84,14,58,UPCLookupService,http://www.flash-db.com/services/ws/upcLookup.wsdl
174,83,19.3,84,73,89,75,4,11,SearchService,http://ws.acronyms.ch/search?WSDL
152.1,67,3.8,68,73,89,84,3.3,32,Date,http://www.hojgard.dk/WebService/Date.asmx?WSDL
90,83,21.8,84,78,89,89,3,59,FaxService,http://www.oneoutbox.com/wsdl/FaxService.wsdl
413.62,99,8.9,100,80,89,83,2,7,hts,http://www.translated.net/hts/soap.php?wsdl
136.38,70,4.8,70,73,89,84,5.88,4,MathService,http://chs.gotdotnet.com/quickstart/aspplus/samples/services/MathService/CS/MathService.asmx?WSDL
140.92,94,12.6,95,73,89,62,43.17,11,Lists,http://www.lacooperativa.org/_vti_bin/Lists.asmx?wsdl
119,92,14,97,73,78,80,42.25,89,Articles,http://netservice.fossware.com/Articles.asmx?wsdl
169,96,12.2,96,50,89,66,9.83,11,LeagueService,http://www.swissunihockey.ch/weblounge/webservices/league?wsdl
126,83,12.7,84,73,78,84,17,63,StockHistoryService,http://www.flash-db.com/services/ws/stockHistory.wsdl
267,63,3.4,64,60,89,69,15.33,10,DictmetaService,http://trans.nict.go.jp/axis/services/Dictmeta?wsdl
206,88,22.4,96,80,100,87,25,32,CRMService_v1,http://sws-challenge.org/moon/services/CRMService?WSDL
71.21,71,10.7,71,67,100,77,6,8,AWSECommerceService,http://webservices.amazon.com/AWSECommerceService/2005-03-23/AWSECommerceService.wsdl
213,88,2.7,96,60,100,74,44,30,BasicRealTimeQuotes,http://ws.strikeiron.com/BasicRealTimeQuotes?WSDL
243.91,85,7.1,86,53,89,66,57.91,1,AnalysisWSAppLabImplService,http://www.ebi.ac.uk/soaplab/emboss4/services/edit.codcopy?wsdl
174,83,14.9,84,73,100,75,3,37,reasoner,http://tools.deri.org/services/reasoner.wsdl
105.5,56,9.4,56,83,89,91,33.25,2,RrnascanService,http://www.vbi.vt.edu/~pathport/services/wsdls/rrnascan.wsdl
103.25,97,1.2,99,80,78,87,39,89,Codic_x0020_Engine.Net_x0020_Web_x0020_Service,http://www.phoenixpo.com/ce/codicservice.asmx?WSDL
213.17,99,1.2,100,60,100,79,44.34,56,TelesignAPI,http://ws.strikeiron.com/TeleSign/televerification?WSDL
626.75,66,4.3,67,73,78,84,482.75,4,WSDLInteropTestRpcEncService,http://www.soapclient.com/interop/rpcEnc.wsdl
356.75,56,7.5,56,83,89,91,8.75,36,SRS,http://xml.nig.ac.jp/wsdl/SRS.wsdl
210.25,78,8.8,78,67,89,72,54.75,8,AMIWebServiceService,http://www.usatlas.bnl.gov/~dladams/dial/releases/0.94/dial/dial_ws_ami/gsoap/dial_ws_ami.wsdl
186.56,96,8.8,99,60,78,69,34.56,90,XigniteInsider,http://www.xignite.com/xInsider.asmx?wsdl
300.76,91,8.2,92,67,100,72,46.47,7,QueryService,http://www.ebi.ac.uk/ontology-lookup/OntologyQuery.wsdl
144,83,25.3,84,83,89,91,4,10,VersionService,http://genex.hgu.mrc.ac.uk/axis/services/Version?wsdl
240.3,56,1.3,57,60,78,79,8.5,9,ILohn2004service,http://www.newcomer.de/WebServices/Lohn.dll/wsdl/ILohn2004
1074.3,14,3.1,14,60,78,69,4.72,9,service_test,http://platform.mobibase.com/api/services.wsdl
110,83,27.6,84,83,89,91,10,67,net.xmethods.services.stockquote.StockQuoteService,http://xml.afpc.tamu.edu/StockQuoteService.wsdl
246,95,15.8,98,67,100,83,28.5,3,Compound1,http://mssoapinterop.org/stk/wsdl/compound1.wsdl
56.2,97,22.5,99,67,78,72,7,78,DoNotCall,http://www.strikeiron.com/webservices/donotcall.asmx?wsdl
310.25,22,2.8,22,42,78,74,194.3,5,NamebankServiceService,http://names.mbl.edu/soap/index.php?wsdl
175.5,90,7.6,97,80,100,83,39,11,OutboundCallService,http://beta.angel.com/outbound/wsdl/OutboundCallService.wsdl
181.33,89,8.9,96,73,78,84,12.33,3,GoogleSearchService,http://www.brics.dk/~amoeller/CCI/WWW/webservices/GoogleSearch.wsdl
4103.32,83,0.8,83,67,89,72,10.12,11,RPCSimapWSService,http://mips.gsf.de/proj/hobitws/services/RPCSimapService?wsdl
108,93,30,98,73,67,84,2,8,WSDLInteropTestDocLitService,http://www.whitemesa.net/r3/InteropTestExtensibilityRequired.wsdl
207.88,92,6.4,93,33,78,59,9.67,3,SABLEArchiRPCService,http://ems.eurostep.fi:8080/SABLE/services/SABLE.DAPI.ARCHI.RPC?wsdl
140.8,90,5.6,91,60,89,69,13.4,62,wbs_publicservicesService,http://dsbs.sba.gov/dsbs/ws/wbs_publicservices.cfc?wsdl
206.4,86,15.5,95,58,100,75,5.6,33,polydotService,http://genome.dkfz-heidelberg.de/menu/hobit/embapps/wsdl/polydot.wsdl
65,83,26.4,84,78,89,89,4,5,SecureLogin,http://www.campfriendship.com/CampFriendship-Web/Global/SecureLogin.asmx?WSDL
80.67,38,2.3,38,80,89,78,3.67,62,replicaCatalogService,http://lqcd.jlab.org/wsdl/replica-glue.wsdl
872.12,89,5.6,96,73,78,80,5.74,87,GenreTermsAndSubjectHeadings,http://www.oclc.org/research/projects/termservices/WebServices/GenreTermsAndSubjectHeadings/GenreTermsAndSubjectHeadings.asmx?wsdl
84,94,21.6,98,50,89,77,1,4,GtsInterfacesService,http://www.myyellow.com/dynamic/services/content/ecommerce/etools/webservices/gtsimplbol.wsdl
289.6,94,1.1,98,58,100,75,6.8,36,sycoService,http://genome.dkfz-heidelberg.de/menu/hobit/embapps/wsdl/syco.wsdl
1146,34,1.7,35,67,78,82,1054.64,12,InteropDef,http://www.soapclient.com/interop/sqldatainterop.wsdl
215.6,89,1.5,96,73,100,84,11.8,38,helixturnhelixService,http://genome.dkfz-heidelberg.de/menu/hobit/embapps/wsdl/helixturnhelix.wsdl
139.5,46,6.2,46,73,89,84,8,66,Euro42,http://www.ebob42.com/cgi-bin/eBob42.asmx?wsdl
205.8,90,1.3,97,58,100,75,8.4,32,chargeService,http://genome.dkfz-heidelberg.de/menu/hobit/embapps/wsdl/charge.wsdl
204,98,12.7,99,80,89,65,2,34,BcsoCorrections,http://www.bcsonline.co.baldwin.al.us/correctionservices/BcsoCorrections.asmx?WSDL
261.33,95,10.1,98,80,89,65,100.66,90,c2i_x0020_Service_x0020_Web_x0020_gratuit,http://www.c2i.fr/c2iws/c2iws_free.asmx?WSDL
636.25,56,4.8,56,67,78,72,2,10,RouteCalSrv2Service,http://freemosp.51ditu.com/wsdl/RouteCalSrv2.wsdl
2282.75,78,2.4,79,73,78,80,2.75,11,LostvibeWebService,http://www.lostvibe.com/LostvibeWebService.asmx?wsdl
346.39,85,2.6,86,53,89,66,110.48,2,AnalysisWSAppLabImplService,http://www.ebi.ac.uk/soaplab/emboss4/services/phylogeny_discrete_characters.fdolpenny?wsdl
206.8,89,2.5,96,73,100,84,6.2,32,geeceeService,http://genome.dkfz-heidelberg.de/menu/hobit/embapps/wsdl/geecee.wsdl
217.8,88,1.5,96,73,100,84,9.4,35,patmatmotifsService,http://genome.dkfz-heidelberg.de/menu/hobit/embapps/wsdl/patmatmotifs.wsdl
133.33,95,8,98,73,78,84,10,10,GoogleSearchService,http://etna.int-evry.fr/cours/WebServices/TP_WS/DotNET/TP_Google/GoogleSearch.wsdl
378.29,96,9.6,99,80,78,83,8.58,91,VilibidVilibor,http://webservices.lb.lt/VilibidVilibor/VilibidVilibor.asmx?wsdl
299,90,14.9,96,73,100,80,109.5,9,FlightHistoryService,http://www.pathfinder-xml.com/development/WSDL/FlightHistoryService.wsdl
440.06,91,7,97,60,89,69,182.3,4,Sisu,http://cedemo.hotelzon.com/hsi_1.15/dispatcher?WSDL
186,93,5.5,98,73,78,80,1.33,91,InsumaFocus,http://www.insuma.de/wsdl/demo.wsdl
221.2,92,14.2,97,73,100,84,9.2,38,textsearchService,http://genome.dkfz-heidelberg.de/menu/hobit/embapps/wsdl/textsearch.wsdl
148.69,95,14.4,95,67,100,77,5.92,64,DataManager,http://www.arcwebservices.com/services/v2006/DataManager.wsdl
220.8,93,1.7,98,73,100,84,8,41,degapseqService,http://genome.dkfz-heidelberg.de/menu/hobit/embapps/wsdl/degapseq.wsdl
357.35,92,7.3,97,60,78,74,2.1,91,XigniteHistorical,http://www.xignite.com/xHistorical.asmx?WSDL
120,99,7.4,100,73,78,84,10.33,8,GoogleSearchService,http://josquin.cti.depaul.edu/~rburke/courses/w04/ect360/notes/w09/GoogleSearch.wsdl
532.4,51,4.9,51,67,78,82,11,2,IBTRNSOAPservice,http://tstsvr.achworks.com/exec/btrnsoap.dll/wsdl/IBTRNSOAP
49,72,21.6,72,78,89,89,2.5,3,rbac_serverService,http://www.mexbrit.com/services/rbacService.php?wsdl
523.75,94,6.9,95,73,100,80,64.5,94,AnagramService,http://www.oorsprong.org/websamples.anagram/anagramservice.wso?WSDL
235.2,94,1.2,98,58,100,75,8,41,iepService,http://genome.dkfz-heidelberg.de/menu/hobit/embapps/wsdl/iep.wsdl
105.5,86,17.9,86,73,89,80,3.5,11,CoolWSFromITM,http://itmusa.net/getdotnetnews.asmx?wsdl
308.88,18,6,19,60,100,74,4.13,2,Onegroupservice,http://www.onegrp.com/onegroupservice.asmx?wsdl
338.2,99,5.6,100,73,100,80,46,4,MailingList,http://www.whizspark.com/WebServices/MailingList.asmx?wsdl
2511,98,6,100,73,78,84,29,42,RSStoHTML,http://www.webservicex.net/RssToHTML.asmx?WSDL
188,83,20.9,84,83,89,91,3,3,OrderService,http://terra.rixo.net/~jurik/order.wsdl
163.67,99,2,100,60,100,74,50.67,7,NHB,http://ws.strikeiron.com/LSD/NewHomeBuyers?WSDL
91,85,28,95,60,89,79,1,90,interop2C,http://websrv.cs.fsu.edu/~engelen/interop2C_2.wsdl
119.5,71,15.8,72,73,89,84,61,2,TimeService,http://www.samuraisw.com/WebTimeService/TimeService.asmx?wsdl
236.2,96,3.6,99,73,100,84,45.2,5,ehmmindexService,http://www.ebi.ac.uk/soaplab/emboss4/services/hmm.ehmmindex.derived?wsdl
4758,98,2.4,100,73,89,62,48,34,InstantOrder,http://www.petalogic.ch/store/InstantOrder.asmx?WSDL
124.67,100,6.9,100,73,78,84,11,6,GoogleSearchService,http://www.mqp.wpi.edu/led/phpwiki/GoogleSearch.wsdl
413.09,8,5.4,9,60,89,69,10.11,36,soap4buildwsdl,http://www.4build.com/4build_test1/psoap/soap4buildwsdl.php?wsdl
117.5,88,1.4,96,73,78,84,1,86,FullerData_x0020_Fortune_x0020_Cookie,http://www.fullerdata.com/FortuneCookie/FortuneCookie.asmx?WSDL
281,83,19.4,84,80,100,72,4,58,QualificationWarranty,http://www.pq-verein.de/wsdl/warrantyUpdate.wsdl
145.62,92,2.4,97,73,100,80,41,87,TipoCambio,http://www.banguat.gob.gt/variables/ws/TipoCambio.asmx?wsdl
298.61,86,1.3,87,53,89,66,89.83,11,AnalysisWSAppLabImplService,http://www.ebi.ac.uk/soaplab/emboss4/services/phylogeny_molecular_sequence.fdnacomp?wsdl
357.8,87,1.2,95,73,100,84,7,40,cutseqService,http://genome.dkfz-heidelberg.de/menu/hobit/embapps/wsdl/cutseq.wsdl
57,85,5,95,73,100,80,1,96,InvitationService,http://web.services.leveragesoftware.com/v4.6/invitation/invitationservice.asmx?WSDL
215.6,87,1.6,95,73,100,84,10.8,32,stssearchService,http://genome.dkfz-heidelberg.de/menu/hobit/embapps/wsdl/stssearch.wsdl
355.5,86,2,95,67,78,77,26,4,FastLanePlus,http://webservices.seek.com.au/FastLanePlus.asmx?wsdl
166.5,87,16.7,96,67,89,82,59.5,12,CalculatorService,http://www.dmlsoftware.com/CalculatorWS/Service1.asmx?WSDL
82,83,35.9,84,73,78,75,2,3,WarrantyClaimWebService,http://www.walkermowers.com/ws/opei/WarrantyClaimService4.wsdl
356,84,4.7,84,73,89,75,72,2,AuthenticationService,http://mobilenavigation.siemensvdo.com/mnp/services/Authentication?wsdl
266,83,19.2,84,83,89,91,8,10,SalesService,http://freeride.com/lc/Sales.php?wsdl
157.5,94,3,98,67,78,72,1,42,RestrictedCheckTickets,http://www.micropaiement.com/RestrictedCheckTickets.asmx?wsdl
331,85,25,95,73,100,80,19,3,DownloadService,http://www.samsung.com/lv/support/WcmsService/DownloadService.asmx?WSDL
247.38,28,5.9,29,42,78,74,6,9,GLMService,http://guestlistmanager.co.uk/glplus/xml-api/soap/demo_server.php?wsdl
138,86,15.4,95,73,100,84,15,41,Session,http://www.abctext.com/webservices/Session.asmx?wsdl
250.4,88,1.7,96,67,100,82,43.4,10,cuspService,http://www.ebi.ac.uk/soaplab/emboss4/services/nucleic_codon_usage.cusp.derived?wsdl
1015,83,1.3,84,73,89,75,4,7,SOAPService,http://www.bioinfo.tsinghua.edu.cn/~tigerchen/SubLoc.wsdl
459.14,99,7.2,97,67,78,72,10.85,92,STK_SensorCollectionWebService,http://wms.stk.com/SatAccessService1/Service1.asmx?WSDL
225.5,73,4,74,73,67,84,103.83,41,SolarPlotsWebService,http://solarplots.info/SolarPlotsWebService.asmx?WSDL
220.6,88,15,96,58,100,75,6.2,38,dottupService,http://genome.dkfz-heidelberg.de/menu/hobit/embapps/wsdl/dottup.wsdl
326.25,95,8.5,98,73,78,80,10.5,3,SdsUserAndHardwareService,http://webservices-tv.sdo.com/SDSUserandhardwareservice.asmx?wsdl
295.89,61,6.3,61,73,89,80,102.17,11,PT_progetti,http://www.sgr-international.com/PT_progetti.asmx?wsdl
353.26,85,2.5,86,53,89,66,113.91,4,AnalysisWSAppLabImplService,http://www.ebi.ac.uk/soaplab/emboss4/services/phylogeny_molecular_sequence.frestml?wsdl
193.67,99,12.3,100,73,100,80,1.23,32,NAF,http://www.naf.no/loginservice/main.asmx?WSDL
538,98,14.5,99,73,78,84,55,4,BNPrice,http://www.abundanttech.com/webservices/bnprice/bnprice.wsdl
120,97,4.9,99,80,100,87,1.67,97,TGL_x0020_Web_x0020_Services_x0020_v1.0,http://www.greatlink.org/tgl.asmx?wsdl
251.5,88,4.2,96,60,78,69,141,3,ACCLIPServiceService,http://www.inclusivelearning.ca/tile/services/acclip?wsdl
317,72,18.4,72,78,89,89,120,7,EchoService,http://oscar.snapps.com/Portal.nsf/Echo?wsdl
184.4,94,2,98,73,100,84,7.6,34,pregService,http://genome.dkfz-heidelberg.de/menu/hobit/embapps/wsdl/preg.wsdl
248.81,28,8.4,30,42,78,74,4.81,9,GLMService,http://www.guestlistmanager.co.uk/glplus/xml-api/soap/demo_server.php?wsdl
371.17,74,2.7,74,73,78,84,111.84,89,OfficeResearch,http://www.gama-system.com/webservices/officeresearchonline.asmx?wsdl
363,63,8.4,63,67,89,72,43.67,6,MetadbSearchService,http://www.ps.noda.tus.ac.jp/axis/services/metadb?wsdl
412.5,72,5.9,72,73,100,84,5,8,UserAddModify,http://www.shn.org.au/UserAddModify.asmx?wsdl
147.33,99,13,100,73,100,84,1,57,TMorse,http://www.regomnet.de/morse.asmx?WSDL
206,83,18.1,84,83,89,91,25,9,getfile2,http://www.scottnichol.com/samples/getfile2.php?wsdl
382.6,87,3.5,95,73,100,84,4.8,41,redataService,http://genome.dkfz-heidelberg.de/menu/hobit/embapps/wsdl/redata.wsdl
231.39,86,10.4,95,73,100,80,1.33,90,SearchEngineWSService,http://webservice.statsbiblioteket.dk/ws-netmusik-search/services/netmusik_wssearch?wsdl
217.6,94,14.1,98,73,100,84,10.6,34,megamergerService,http://genome.dkfz-heidelberg.de/menu/hobit/embapps/wsdl/megamerger.wsdl
159.5,78,6.8,79,60,89,79,84.75,87,AccountService,http://www.fmnsoft.com/AccountService.asmx?wsdl
46.05,89,20.7,96,67,100,77,4.48,8,AWSMechanicalTurkRequester,http://mechanicalturk.amazonaws.com/AWSMechanicalTurk/2005-10-01/AWSMechanicalTurkRequester.wsdl
334,67,4.4,67,67,89,72,1.9,40,OA_CB,http://www.multispeak.org/interface/30j/15_OA_CB.asmx?WSDL
66.5,72,13.7,72,80,89,87,5.5,59,wsArrayList,http://www.deeptraining.com/webservices/wsArrayList.asmx?wsdl
249,97,8.5,99,67,78,58,43.85,10,Fungus,http://www.indexfungorum.org/ixfwebservice/fungus.asmx?WSDL
305.75,70,5.7,70,73,89,84,2.13,7,SpamCheckerService,http://www.zeta-software.de/ZetaSpamChecker/SpamCheckerService.asmx?WSDL
126,83,18.4,84,73,89,80,12,64,CompanyInfoService,http://www.flash-db.com/services/ws/companyInfo.wsdl
173.67,63,12.7,63,80,100,87,3.34,11,ExchangeRateService,http://www-128.ibm.com/developerworks/java/library/ws-jsrart/Sample.wsdl
67,83,25.1,84,78,89,89,3,6,SecureLogin,http://www.wysecommunicator.com/Global/SecureLogin.asmx?wsdl
228.2,86,14.8,95,73,100,84,8,35,pasteseqService,http://genome.dkfz-heidelberg.de/menu/hobit/embapps/wsdl/pasteseq.wsdl
356.5,93,10.3,98,73,100,84,1,8,CursBCE,http://www.infovalutar.ro/cursBCE.asmx?WSDL
158.8,98,20.1,100,67,100,82,1.2,95,DataEnhancement,http://ws.strikeiron.com/DataEnhancement?WSDL
314,90,24.6,97,73,100,80,21,6,DownloadService,http://www.samsung.com/in/support/WcmsService/DownloadService.asmx?WSDL
223.83,92,10.8,97,53,89,66,39.74,6,AnalysisWSAppLabImplService,http://www.ebi.ac.uk/soaplab/emboss4/services/utils_database_creation.domainnr?wsdl
606.5,56,3.3,57,67,78,82,311.5,93,JurisdictionLookupService,http://services.taxwatch.biz/rates/kansas/sstp.wsdl
121,90,4.1,91,73,78,84,30.2,58,interop2B,http://www.cs.fsu.edu/~engelen/interop2B_2.wsdl
150,94,7.8,98,73,78,84,8.33,5,GoogleSearchService,http://www.stillhq.com/extracted/webmon/WindowsApplication1/Web%20References/Google/GoogleSearch.wsdl
939.7,98,2.4,99,73,78,80,481.1,11,Util,http://voservices.net/spectrum/ws_v2_5/util.asmx?wsdl
2482,94,5.6,98,73,78,84,2,10,FrequencyUnit,http://www.webservicex.net/convertFrequency.asmx?WSDL
44.97,51,7.8,52,60,89,69,1.59,35,CB_CH,http://www.multispeak.org/interface/30j/14_CB_CH.asmx?wsdl
190.07,95,9.8,98,33,78,59,21.83,11,QSv2MsgProcessorService,http://www.q-s.info/fileadmin/pdf/datenbanken/stadat.wsdl
194.5,72,5.3,72,78,50,85,28,2,KBBilledWebservice,http://base.kb.dk/KBBilledWebservice/KBBilledWebservice?WSDL
207,99,29,100,80,100,87,2,95,getJoke,http://www.interpressfact.net/webservices/getjoke.asmx?WSDL
106,90,35.7,97,80,100,87,1,1,InteropTestExtensibility,http://www.mssoapinterop.org/asmx/WSDL/InteropTestExtensibility.wsdl
79.35,96,19.1,99,67,89,58,24.59,87,FileService,http://leadtools.net/Services/FileService/FileService.asmx?wsdl
82.43,42,6.5,43,78,89,89,3.14,59,ExpandedCongoBuy_servoce,http://www.daml.org/services/daml-s/0.9/CongoGrounding.wsdl
1619.25,78,3.1,79,73,78,84,91.5,5,WSScanPSService,http://www.ebi.ac.uk/Tools/webservices/wsdl/WSScanPS.wsdl
138.5,46,10,46,73,89,75,5,39,BiologicalMarkupService,http://services.bio.ifi.lmu.de:1046/prothesaurus/services/BiologicalMarkupService?wsdl
250.74,86,7,86,53,89,66,60.04,2,AnalysisWSAppLabImplService,http://www.ebi.ac.uk/soaplab/emboss4/services/hmm.ehmmfetch?wsdl
1418.27,87,2.1,88,73,78,84,53.27,4,WSWUBlastService,http://www.ebi.ac.uk/Tools/webservices/wsdl/WSWUBlast.wsdl
93.5,86,9,86,73,78,84,3,36,DotnetDailyFact,http://www.xmlme.com/WSDailyNet.asmx?wsdl
148.33,89,1.2,89,73,78,80,69,38,Service,http://www.smarttraveldeals.com/webservice/service.asmx?wsdl
4989.67,93,1.6,93,73,100,80,14,5,Api,http://www.epostservice.com/ws/api_10.asmx?wsdl
211.75,88,6.9,96,73,100,80,34,7,WebService,http://www.dlask.nl/webservice.asmx?wsdl
158.2,87,15.5,95,73,78,62,6.2,32,DetailZbozi,http://www.atcomp.cz/webservices/DetailZbozi.asmx?WSDL
78.82,88,17.1,96,73,78,62,33.09,4,SkyNodeWS,http://skyservice.pha.jhu.edu/SkyNode/TwoQZ/SkyNodeWS.asmx?wsdl
315.4,98,2,100,67,100,82,44.6,9,needleService,http://www.ebi.ac.uk/soaplab/emboss4/services/alignment_global.needle.derived?wsdl
150.5,42,0.1,42,73,89,80,0.88,1,JobServices,http://www.webservices.scot.nhs.uk/JobWebServices/service.asmx?WSDL
117.67,94,3,95,78,33,89,7.84,4,Interop,http://mssoapinterop.org/stk/Interop1999.wsdl
358,95,27,98,50,89,66,119,6,AddressBookService,http://oscar.snapps.com/projects/lotusphere/Webservices.nsf/AddressBook?wsdl
146.5,97,9.4,99,60,100,79,60.5,8,GeoCodeService,http://ws.strikeiron.com/GeocodeAmerica/geocode?WSDL
81,98,2.8,100,80,100,83,2,33,addUpdateUsers,http://www.iperformonline.com/WebServices/employee/AddUpdateEmployee.asmx?wsdl
642.5,72,5.4,72,67,89,72,25,41,ndfdXML,http://weather.gov/forecasts/xml/SOAP_server/ndfdXMLserver.php?wsdl
1067.67,63,1.9,64,83,89,91,751.34,38,Blast,http://twiki.mygrid.info/twiki/pub/Mygrid/TempWSDL/Blast_search_noparam.wsdl
850.92,88,3.9,88,67,78,77,476.42,90,XigniteMaster,http://services.xignite.com/xMaster.asmx?wsdl
579.5,78,6,78,67,67,82,397.25,41,ArticleService,http://www.yazgelistir.com/YGServices/ArticleService.asmx?wsdl
109,96,15.1,99,60,89,79,1,2,InteropTestHeaders,http://mssoapinterop.org/asmx/WSDL/InteropTestheaders.wsdl
495,97,9.2,99,73,100,84,10,32,restrictService,http://genome.dkfz-heidelberg.de/menu/hobit/embapps/wsdl/restrict.wsdl
307.3,17,3.8,17,42,89,62,20.23,4,GatewayWSService,http://212.166.209.24:80/ConnectorGateway/services/GatewayWS?wsdl
130.2,62,1.9,62,53,67,71,5.53,7,Interop,http://mssoapinterop.org/stkV3/LoggedInteropTyped.wsdl
765.5,99,4.4,96,80,89,83,560.5,5,WSDLInteropTestDocLitService,http://www.soapclient.com/interop/doclitParam.wsdl
151.1,60,5.5,61,67,78,72,33.1,7,SoapTest,http://www.mssoapinterop.org/asmx/simpleb.asmx?wsdl
100.56,99,14.1,100,73,78,80,1.23,91,DOTSAddressValidate,http://trial.serviceobjects.com/av/AddressValidate.asmx?wsdl
109.5,91,24.9,97,83,89,91,2,9,Overloaded,http://mssoapinterop.org/stk/wsdl/overloaded.wsdl
53,83,21,84,60,89,69,4,6,XMLPortalService,http://www.lexel.com/EnvGXLogin/html/BerwickXMLPortal.html
563.22,86,2.6,95,73,89,62,1.66,8,Servicio_etiquetado,http://eriste.aragob.es/webServiceEtiquetas/etiquetas.asmx?WSDL
77.43,42,5.5,43,78,89,89,3.29,63,FullCongoBuy_servoce,http://www.daml.org/services/owl-s/1.1/CongoGrounding.wsdl
206,89,1.4,96,58,100,75,10,40,chaosService,http://genome.dkfz-heidelberg.de/menu/hobit/embapps/wsdl/chaos.wsdl
132.5,90,2.3,97,73,78,62,18,86,SearchMusicTeachers,http://www.perfectxml.com/WebServices/MusicTeachers/MusicTeachers.asmx?WSDL
309,42,4.5,43,83,89,91,7.29,34,Ensembl,http://xml.nig.ac.jp/wsdl/Ensembl.wsdl
42.5,72,13.5,72,73,78,84,2.5,11,XarayaSoap,http://www.eurobath.gr/ws.php?wsdl
230.8,88,1.6,96,73,100,84,8.2,34,primersearchService,http://genome.dkfz-heidelberg.de/menu/hobit/embapps/wsdl/primersearch.wsdl
220.8,90,14.6,97,58,100,75,8.4,35,pepwheelService,http://genome.dkfz-heidelberg.de/menu/hobit/embapps/wsdl/pepwheel.wsdl
329,98,23.9,99,73,100,80,20,7,DownloadService,http://www.samsung.com/pl/support/WcmsService/DownloadService.asmx?WSDL
233.4,91,1.4,97,58,100,75,7.2,32,pepwindowService,http://genome.dkfz-heidelberg.de/menu/hobit/embapps/wsdl/pepwindow.wsdl
206.5,86,12.7,86,73,67,84,49.5,9,DNS,http://www.dotnetslackers.com/DNS.asmx?WSDL
108,86,17.7,86,73,89,84,3.5,8,ProductActivation,http://www.itforsports.com/store/service/ProductActivation.asmx?WSDL
215.91,82,7.8,82,53,89,66,53.34,10,AnalysisWSGowlabImplService,http://www.ebi.ac.uk/soaplab/wsdl/testing__yeastgrid.wsdl
320.67,93,10.6,98,73,89,62,136,37,IT_x0040_Service_x0020_Webservices,http://www.itatservice.de/itatservice/itatservice5.asmx?WSDL
315,100,26.2,100,83,89,91,5,6,JgluService,http://cdsws.u-strasbg.fr/axis/services/Jglu?wsdl
117.58,66,4.2,66,73,89,80,2.5,9,DataTypes,http://ja.gotdotnet.com/quickstart/aspplus/samples/services/DataTypes/VB/DataTypes.asmx?WSDL
210.67,98,15.1,99,73,78,80,4.56,11,Service,http://demo.calcsys.com/service.asmx?wsdl
400.5,56,5.6,56,80,89,87,8.5,57,Calculator,http://soaptest.parasoft.com/calculator.wsdl
127,88,2.1,89,73,100,80,7.33,66,AccountInfo,http://www.arcwebservices.com/services/v2006/AccountInfo.wsdl
275.57,85,4.2,86,53,89,66,81.96,7,AnalysisWSAppLabImplService,http://www.ebi.ac.uk/soaplab/emboss4/services/nucleic_codon_usage.cai?wsdl
222.47,97,8.5,99,60,78,54,12.61,87,SIMS,http://sviluppo.sister.it/SIMSWebService/SIMS.asmx?WSDL
40,72,19.8,72,73,78,84,3.5,5,XarayaSoap,http://www.lattelenet.lv/modules/soapserver/xaraya.wsdl
268,83,17.2,84,67,89,72,37,11,SWGCraftAPI,http://www.swgcraft.com/soap/swgcraftapi.php?wsdl
176,90,13.8,97,67,78,77,2,8,default_test,http://212.177.98.35/swapping/default.test.asmx?WSDL
158,100,23.3,100,80,89,87,1,10,SmsApiService,http://europe.ipx.com/api/services/SmsApi50?wsdl
289,85,10.4,95,73,78,80,2,88,ABRXMLPubSub,http://www.abr.business.gov.au/abrxmlpubsub/(srxsmgbhbjwmnujwkp43mye5)/ABRXMLPubSub.asmx?wsdl
571.75,46,4.6,47,73,89,75,101,11,DpsService,http://www.medinfo.kz/jaxrpc-dps/dps?WSDL
485,63,7.8,63,67,78,72,4.67,12,CountryServiceService,http://www.arikan.at/axis/services/CountryService?wsdl
68,86,18.3,86,73,89,80,3,33,COTS,http://www.co.new-castle.de.us/webservices/COTS/cots.asmx?WSDL
86,98,20.7,100,50,89,77,3,5,GtsInterfacesService,http://www.myyellow.com/dynamic/services/content/ecommerce/etools/webservices/gtsimplpondzc.wsdl
128.5,86,6.4,86,73,67,84,88,32,PostcodeService,http://www.ssw.com.au/PostcodeWebService/PostcodeService.asmx?wsdl
83.31,99,17.8,100,67,100,77,9.69,8,SSOws,http://s-ws.thomsonlearning.com/ssows/SSOws?WSDL
144,85,28.8,95,73,100,84,2,9,CodeGenerator,http://www.esynaps.com/webservices/codegenerator.asmx?WSDL
124.33,94,7.1,98,73,78,84,10,10,GoogleSearchService,http://www.soapclient.com/xml/googleSearch.wsdl
131.75,90,8.7,96,73,100,84,1.5,12,Service1,http://www.bluturtles.fr/ws/wsbt/wscommunes.asmx?wsdl
212.67,88,11.8,88,67,78,72,9.34,9,e2gImplementationService,http://bibiserv.techfak.uni-bielefeld.de/wsdl/e2g.wsdl
107,85,33.3,95,80,100,87,1,4,InteropTestExtensibilityRequired,http://mssoapinterop.org/asmx/WSDL/InteropTestExtensibilityRequired.wsdl
337,83,19.7,84,60,89,69,9,10,svcAMBatchService,http://www.psmhosting.net/Services/svcAMBatch.cfc?wsdl
213.4,98,4,99,73,100,84,6,38,whichdbService,http://genome.dkfz-heidelberg.de/menu/hobit/embapps/wsdl/whichdb.wsdl
413.33,100,12,100,78,78,89,27,7,tbapi,http://www.lokasoft.nl/uk/tbapi.wsdl
165,83,27,84,83,89,91,2,9,VersionService,http://developer.statsbiblioteket.dk/netbibservices/services/Version?wsdl
225.8,97,3.4,99,73,100,84,45.4,6,acdcService,http://www.ebi.ac.uk/soaplab/emboss4/services/acd.acdc.derived?wsdl
531,72,8.8,72,83,89,93,7,7,SerClsPeticionSOAPTPVPCservice,http://sas-d.sermepa.es/TPV_PC/wsdl/SerClsEntradaTPVPCv3d0_inte.wsdl
57,91,27.3,97,83,89,93,14,8,DispatcherAPIService,http://tbe.taleo.net/wsdl/DispatcherAPI.wsdl
503.67,63,4.9,64,73,89,75,18,35,webservice,http://www.jdesign.ru/server.php?wsdl
896.67,63,4.8,63,83,89,91,505.67,40,Gtop,http://xml.nig.ac.jp/wsdl/Gtop.wsdl
43,72,15.2,72,73,78,84,4.5,5,XarayaSoap,http://aber.com.mk/ws.php?wsdl
251.8,94,1.9,98,67,100,82,37.8,1,fuzzproService,http://www.ebi.ac.uk/soaplab/emboss4/services/protein_motifs.fuzzpro.derived?wsdl
207.67,26,3.3,26,53,78,66,52.6,7,FileStoreService,http://www.astrogrid.org/maven/docs/HEAD/astrogrid-contracts/schema/vo-space/FileStore/v0.1/FileStore.wsdl
315,83,15.2,84,83,89,91,36,38,getgeoobjects,http://pear.fitamball.net/hellowsdl2.php?wsdl
317.25,78,2.8,79,73,78,84,36.75,94,SearchVecerCom,http://www.gama-system.com/webservices/searchvecercom.asmx?wsdl
109,93,29.9,98,83,89,91,3,4,EmptySA,http://www.whitemesa.com/r3/emptysa.wsdl
204,94,2,98,73,100,84,8.2,40,mwfilterService,http://genome.dkfz-heidelberg.de/menu/hobit/embapps/wsdl/mwfilter.wsdl
217.5,86,11.7,86,73,89,84,99,91,Weather,http://www.deeptraining.com/webservices/weather.asmx?wsdl
173,86,13.2,95,73,78,84,3,7,FindIP,http://www.w3coder.com/ws/email/FindIP.asmx?wsdl
102,91,9.2,97,67,78,82,1,9,BasicAddressMatch,http://www.bgtaddresstools.state.pa.us/BasicAddressMatch/BasicAddressMatch.asmx?wsdl
77.5,86,16.8,95,80,100,87,1,36,AccountManagement,http://www.iperformonline.com/WebServices/security/AccountManagement.asmx?wsdl
311.8,91,1.8,97,67,100,82,44.6,11,tfscanService,http://www.ebi.ac.uk/soaplab/emboss4/services/nucleic_transcription.tfscan.derived?wsdl
1936.5,93,3.4,98,73,78,84,39,93,ICD9ToICD10,http://www.webservicex.com/icd9toicd10.asmx?WSDL
539,95,3.6,98,60,100,79,42,85,EmailVerification,http://ws.strikeiron.com/emailverify_2_5?WSDL
328.67,21,3.7,21,60,78,79,10.43,6,AmazonSearchService,http://www.daimi.au.dk/~amoeller/WWW/webservices/AmazonWebServices.wsdl
193.36,51,8,51,67,67,82,74.52,8,UniversalThread,http://www.universalthread.com/WebService/UniversalThread.asmx?wsdl
247.5,93,16.8,98,73,78,80,13.5,95,K4TAirFaresWS,http://ws.keyfortravel.com/Air/airfares.asmx?wsdl
481.67,85,6.6,95,73,78,84,10.67,7,GoogleSearchService,http://www.bolinfest.com/wsdl2js/GoogleSearch.wsdl
1691.75,100,1,100,73,78,84,1.25,9,FinanceService,http://www.webservicex.com/FinanceService.asmx?WSDL
276,88,13.5,96,73,100,84,6.4,36,infoalignService,http://genome.dkfz-heidelberg.de/menu/hobit/embapps/wsdl/infoalign.wsdl
527.5,72,7.2,72,73,78,84,21,63,EasyAmazonService,http://www.flash-db.com/services/ws/easyAmazon.wsdl
278,94,12.5,98,73,100,84,8.6,35,showalignService,http://genome.dkfz-heidelberg.de/menu/hobit/embapps/wsdl/showalign.wsdl
563,80,2.3,80,53,67,76,7,7,Interop,http://www.mssoapinterop.org/stk/LoggedInteropTyped.wsdl
336,88,2.3,89,73,78,62,236,91,SHUAAIndices,http://www.shuaacapital.com/webservices/shuaaindices.asmx?wsdl
246.4,100,1.9,100,67,100,82,42.8,1,oddcompService,http://www.ebi.ac.uk/soaplab/emboss4/services/protein_motifs.oddcomp.derived?wsdl
390.2,91,11,97,58,100,75,8.6,41,danService,http://genome.dkfz-heidelberg.de/menu/hobit/embapps/wsdl/dan.wsdl
302.33,53,6,54,67,89,72,12.03,12,GraypotService,http://graypot.dyndns.ws/axis/services/GraypotService?wsdl
114.58,95,13.3,99,67,89,82,32.45,92,A.D.A.M._x002C__x0020_Inc._x0020_-_x0020_Content_x0020_Service,http://ws.adam.com/ContentService.asmx?WSDL
139,72,10.7,72,67,78,82,2,9,MobileSoapServerService,http://www.mlm-soft.com/handy/MobileSOAP.server.php?wsdl
124.67,89,2.1,96,73,78,62,39,6,ReportService,http://www.wce.ca/ReportService.asmx?wsdl
59,88,28.6,96,73,89,62,2,93,NRA_x0020_ILA_x0020_News_x0020_Syndication,http://www.nraila.org/Services/News.asmx?WSDL
79,84,7.1,84,60,89,69,15,10,Current Homeland Security Threat Level,http://www.boyzoid.com/threat.cfc?wsdl
165,100,4.5,100,73,78,80,17.8,1,eUtilsService,http://www.ncbi.nlm.nih.gov/entrez/eutils/soap/v1.0/eutils.wsdl
216.54,87,9.9,95,67,78,82,33.69,86,Roll_x0020_Generator_x0020_Web_x0020_Service.,http://gmh.xocomp.net/ws/rollgenerator/rollgenerator.asmx?wsdl
107.45,97,13.3,99,73,78,80,1.36,94,DOTSGeoCoder,http://ws2.serviceobjects.net/gcr/GeoCoder.asmx?WSDL
4845.67,94,1.7,95,73,100,80,24.34,11,Api,http://www.epostservice.se/ws/api_10.asmx?wsdl
315.85,90,9.9,97,72,89,86,1.65,4,IClientDataservice,http://qc.borland.com/coBugCGI.EXE/wsdl/IClientData
175.5,86,14,86,73,89,84,69,1,XmlHttpCheck,http://www.loopnet.com/xNet/MainSite/WebServices/XmlHttpUtility/XmlHttpCheck.asmx?wsdl
3197.14,48,1.5,48,72,89,86,23.21,59,CodeGenService,http://www.eyemaginations.com/cgi-bin/getWSDL.pl?wsdl=WebFunction.wsdl
127.5,78,8.4,78,73,89,80,6.5,65,SudokuSolverWS,http://www.heroicsalmonleap.net/SudokuSolver/SudokuSolverWS.asmx?wsdl
301,20,4,21,42,100,66,7.67,88,SforceService,http://cornsoup.net/enterprise.wsdl.xml
178,86,20.2,86,73,89,84,2,3,excuses,http://www.sellsbrothers.com/excuses/excuses.asmx?wsdl
217.8,90,1.3,96,73,100,84,7.4,40,cpgreportService,http://genome.dkfz-heidelberg.de/menu/hobit/embapps/wsdl/cpgreport.wsdl
541,91,20.3,97,73,100,84,360,35,DerniersDecesEPF,http://webservices.enaos.net/DerniersDecesEPF.asmx?WSDL
184.5,73,3.2,74,73,67,80,1.5,59,ServicioRouting,http://www.geoservicios.com/V2.0/sr/sr.asmx?wsdl
374.25,56,5.4,57,60,78,79,45.75,8,IAddressservice,http://webservices.hanft.de/wsdl/IAddress
2098,86,5.1,86,80,67,90,55,65,wsDataSet,http://www.deeptraining.com/webservices/wsDataSet.asmx?wsdl
191.2,96,1.5,99,73,100,84,7.6,36,profitService,http://genome.dkfz-heidelberg.de/menu/hobit/embapps/wsdl/profit.wsdl
246.25,70,3.8,70,67,89,77,6.75,95,SendContentService,http://www.esendex.com/secure/messenger/soap/SendContentService.asmx?wsdl
132.17,93,4.8,98,67,100,82,3.17,86,XWebSurvey,http://ws.xwebservices.com/XWebSurvey/XWebSurvey.asmx?wsdl
200.4,97,2.3,99,73,100,84,6.2,33,fuzznucService,http://genome.dkfz-heidelberg.de/menu/hobit/embapps/wsdl/fuzznuc.wsdl
249,56,8.1,57,73,78,87,2.25,5,Domain,http://www.afnic.fr/data/webservices/wsdl/Domain.wsdl
139,83,20.9,84,67,89,72,3,10,tipsService,http://www.flash-mx.com/mm/tips/tips.cfc?WSDL
212.4,96,1.6,99,73,100,84,11.2,31,noreturnService,http://genome.dkfz-heidelberg.de/menu/hobit/embapps/wsdl/noreturn.wsdl
237.75,98,2.3,100,72,33,86,9.33,9,Interop,http://mssoapinterop.org/stk/InteropTyped1999.wsdl
124,91,26.9,97,73,78,84,8,66,magic,http://www.cs.fsu.edu/~engelen/magic.wsdl
303.8,93,13,98,73,100,84,6.4,36,descseqService,http://genome.dkfz-heidelberg.de/menu/hobit/embapps/wsdl/descseq.wsdl
153.32,97,9.2,97,60,100,74,2.96,91,NominaliaWS,http://ws.nominalia.com/WS/NominaliaWS.asmx?WSDL
310.09,85,2.4,86,53,89,66,107.52,8,AnalysisWSAppLabImplService,http://www.ebi.ac.uk/soaplab/emboss4/services/alignment_consensus.megamerger?wsdl
174.11,60,7.5,61,60,89,74,104.28,88,ContactService,http://www.fmnsoft.com/ContactService.asmx?wsdl
115,86,8.7,86,73,78,84,2,5,geographyRequests,http://comcast.vehix.com/_webServices/geographyRequests.asmx?WSDL
314,83,14.3,84,73,89,75,28,7,Departements,http://tic01.tic.ec-lyon.fr/~muller/cours/websrv/be/Departements.wsdl
178,98,34.4,99,83,100,91,8,9,CheckItOutClassService,http://www.breakingpar.com/anygolfleague/home.nsf/DemoWebService?WSDL
64.5,99,24.3,100,73,78,80,22,88,ImgCutout,http://skyservice.pha.jhu.edu/dr1/ImgCutout/imgcutout.asmx?wsdl
267.4,91,1.5,97,67,100,82,51,3,cpgreportService,http://www.ebi.ac.uk/soaplab/emboss4/services/nucleic_cpg_islands.cpgreport.derived?wsdl
218.6,93,1.1,98,73,100,84,5.4,33,pepstatsService,http://genome.dkfz-heidelberg.de/menu/hobit/embapps/wsdl/pepstats.wsdl
344,95,23.2,98,73,100,80,18,5,DownloadService,http://www.samsung.com/latin/support/WcmsService/DownloadService.asmx?WSDL
234,97,2.6,99,73,100,84,4.2,39,entretService,http://genome.dkfz-heidelberg.de/menu/hobit/embapps/wsdl/entret.wsdl
148,72,8.3,72,73,78,84,17.5,62,StateCountryService,http://www.flash-db.com/services/ws/stateCountryList.wsdl
291.5,89,7.6,89,60,100,74,137.5,4,GlobalAddressInteractiveVerification,http://ws.strikeiron.com/GlobalAddressLocator?WSDL
104,99,1.1,100,73,78,80,1.33,59,DOTSYellowPages,http://ws2.serviceobjects.net/yp/YellowPages.asmx?WSDL
1668,63,3.9,64,67,78,82,239.33,6,ItestckvSOAPservice,http://tstsvr.achworks.com/testexec/testckver.tss/wsdl/ItestckvSOAP
291.09,84,1.3,84,53,89,66,106.44,8,AnalysisWSGowlabImplService,http://www.ebi.ac.uk/soaplab/services/similarity_search.fasta_protein_xml?wsdl
538,97,10.2,99,73,78,84,2,88,LitteratursidenServices,http://fenja.litteratursiden.dk/litteratursiden.wsdl
282.6,89,2.3,96,73,100,84,37.8,9,vrnaplotService,http://www.ebi.ac.uk/soaplab/emboss4/services/nucleic_rna_folding.vrnaplot.derived?wsdl
197,88,3.7,96,60,100,79,63,61,PhoneInteligence2,http://ws.strikeiron.com/DesertSoft/phoneintel?WSDL
157,93,4.7,98,60,100,74,45.5,23,zipinfo,http://ws.strikeiron.com/zipinfo?WSDL
123,99,7.5,100,80,89,83,2.5,7,WSDLInteropTestDocLitService,http://www.whitemesa.com/r3/InteropTestDocLitParameters.wsdl
635.86,86,6.8,95,80,100,86,3.72,2,Glide,http://www.service-now.com/demo/incident.do?WSDL
180.36,85,10.8,95,73,100,75,13,4,productPortalWS,http://ce.vtt.fi/eprocon_client/BC.wsdl
3163.2,93,2.3,98,73,78,62,40.2,6,Helper,http://www.learnasp.com/experiments/webservicebasics/whatever.asmx?wsdl
195.54,28,5.8,29,60,78,62,48.62,86,MailService,http://pc-tambura.ipsi.fhg.de/AuthoringTools/NotificationMailServiceSetup/MailService.asmx?wsdl
279.74,85,4,85,53,89,66,67.44,7,AnalysisWSAppLabImplService,http://www.ebi.ac.uk/soaplab/emboss4/services/protein_motifs.pscan?wsdl
168.33,87,1.5,96,73,89,62,0.66,12,Servicio_Estadistica,http://eriste.aragob.es/WebServiceEstadistica/WebServiceEstadistica.asmx?WSDL
73.5,87,23.8,95,73,89,62,18.75,95,ImageService,http://leadtools.net/Services/ImageService/ImageService.asmx?wsdl
178.75,56,8.4,56,60,89,69,4,2,bibiwsImplementationService,http://bibiserv.techfak.uni-bielefeld.de/wsdl/bibiws.wsdl
1259.33,37,2.9,38,67,89,72,44.77,1,VizieRBetaService,http://cdsws.u-strasbg.fr/axis/services/VizieRBeta?wsdl
256.2,92,13.7,97,58,100,75,9.6,41,cpgplotService,http://genome.dkfz-heidelberg.de/menu/hobit/embapps/wsdl/cpgplot.wsdl
146,91,1.9,97,67,78,72,12.6,3,FindNearbyPOIService,http://www.viamichelin.com/ws/services/FindNearbyPOI?wsdl
71.16,99,21.9,100,78,89,89,16.44,11,GuspmService,http://staff.vbi.vt.edu/pathport/services/wsdls/guspm.wsdl
456.79,85,6.8,95,60,78,69,137.37,41,XigniteEdgar,http://www.xignite.com/xedgar.asmx?WSDL
358,83,16.8,84,83,89,93,5,8,BankValSOAP,http://www.unifiedsoftware.co.uk/BankVal.wsdl
173.88,99,3,100,73,100,87,1.5,95,XmlSelect,http://copyws.cendant.com/B2BGateway/service/XMLSelect?WSDL
421,86,9.7,86,73,78,84,2.5,87,Calculator,http://webservices.iter.dk/calculator.asmx?wsdl
319.2,89,3.9,96,58,89,69,1.4,59,SiteFetchService,http://arestestsite.communityzero.com/ws/api/Session.wsdl
328,89,7.1,96,67,78,77,32.5,12,MarketSeg,http://webservices.seek.com.au/MarketSegment.asmx?wsdl
95,96,28.3,99,60,89,79,1,88,interop2C,http://www.cs.fsu.edu/~engelen/interop2C_2.wsdl
963,95,11.1,98,58,100,57,6,5,TWS-DS,http://www.trustedwebservices.org/trustedx/downloads/DigitalSignature.wsdl
146.5,86,10.7,86,73,78,84,75,7,RetrieveSingleRegistrationManager,http://www.regonline.com/webservices/RetrieveSingleRegistration.asmx?WSDL
298,83,26.5,84,83,89,91,3,4,Calendar,http://www.stgregorioschurchdc.org/wsdl/Calendar.wsdl
242.5,62,6.1,63,73,89,75,5.12,6,ExampleService,http://trans.nict.go.jp/axis/services/ExampleService?wsdl
180,87,12.1,95,73,78,80,55.25,8,WSDLInteropTestDocLitService,http://www.mssoapinterop.org/asmx/WSDL/WSDLInteropTestDocLitService.wsdl
57,86,40.1,95,73,100,84,1,10,RegisterResearchServices,http://www.oclc.org/research/projects/termservices/OfficeServices/RegisterResearchServices.asmx?wsdl
103,93,34.2,98,67,100,85,2,7,guidissue,http://www.sfuma.it/flashfoos/guidissue.asmx?WSDL
204.4,92,1.9,97,73,100,84,6.2,40,unionService,http://genome.dkfz-heidelberg.de/menu/hobit/embapps/wsdl/union.wsdl
1284,94,8.2,98,67,100,82,1236,5,BGTBoundaryGeocoder,http://www.bgtboundarygeocoder.state.pa.us/BGTBoundaryGeocoder/BGTBoundaryGeocoder.asmx?WSDL
96.5,86,13.3,86,73,78,84,3,37,VideoGamesFinder,http://www.xmlme.com/WSVideoGames.asmx?WSDL
194.59,95,9.4,96,53,89,66,5.33,9,LowRPCService,http://ems.eurostep.fi:8080/SABLE/services/SABLE.LOWDAI.RPC?wsdl
188.31,100,11.8,100,67,100,77,6.23,6,AtcoResDirect,http://resdev.atcosoftware.net/ian/ws/directbook.asmx?WSDL
346.5,86,16.9,86,73,89,84,270,93,LocalTime,http://www.ripedev.com/webservices/LocalTime.asmx?WSDL
150.17,91,18.1,92,73,100,80,4.84,65,AddressManager,http://www.arcwebservices.com/services/v2006/AddressManager.wsdl
629,92,2.1,97,50,78,66,15,1,TraceFinder3BPService,http://140.115.51.161:8080/bpelengine/services/TraceFinder3BP?wsdl
69.71,91,22.6,97,67,89,58,15.47,92,FileService,http://www.leadtools.net/Services/FileService/FileService.asmx?wsdl
996,83,14,84,83,89,91,59,64,MAGGIE,http://www-iepm.slac.stanford.edu/tools/soap/wsdl/old/maggie.wsdl
136,83,24.6,84,83,89,91,12,61,WhoisService,http://www.flash-db.com/services/ws/flashWhois.wsdl
372.7,91,4.4,97,73,78,87,2.1,64,SaraGridService,http://poc.vl-e.nl/events/poc-ws-induction-20060221/SaraGridServiceLCG.wsdl
224.8,98,14.6,100,58,100,75,9.2,42,pepwheelService,http://genome.dkfz-heidelberg.de/menu/hobit/embapps/wsdl/pepwheel.wsdl
2987,56,2.4,57,60,89,69,2092.5,11,testService,http://webservices.inbox.cc/test.cfc?WSDL
139,89,18.2,96,73,78,84,1,57,registeronline,http://ws.custcon.com/rol.asmx?wsdl
213.2,98,0.9,100,58,100,75,7.2,41,chargeService,http://genome.dkfz-heidelberg.de/menu/hobit/embapps/wsdl/charge.wsdl
163,90,20.1,97,58,78,75,1,10,DealerLocator,http://ws.toyota.com/DLWS/services/DealerLocatorSoap?wsdl
304.8,89,13.5,96,73,100,84,6.6,42,matcherService,http://genome.dkfz-heidelberg.de/menu/hobit/embapps/wsdl/matcher.wsdl
174.77,56,2.6,58,67,78,82,37.92,58,erez2,http://images1.bonhams.com/erez2/erez?cmd=expand&vtl=soap/erez2.wsdl
209.6,92,16.2,97,73,100,84,5.8,35,sirnaService,http://genome.dkfz-heidelberg.de/menu/hobit/embapps/wsdl/sirna.wsdl
159.5,71,20.2,72,80,100,78,5.5,2,timetabling,http://covarm.tvu.ac.uk/timetabling/wsdl/timetablingSOAP.wsdl
323,83,23.9,84,83,89,91,9,67,finnwordsService,http://www.nickhodge.com/nhodge/finnwords/finnwords.wsdl
184.75,92,4.7,97,73,78,84,1.75,4,WebSitePulseService,http://www2.websitepulse.com/wsdl/wsp.wsdl
109,99,30.7,100,67,100,82,1,40,Measurement,http://www.v-tis.net/VtisFluid/Measurement.asmx?wsdl
512,93,10.4,98,73,78,84,64,38,BarCode,http://www.webservicex.com/barcode.asmx?WSDL
252,100,20.6,100,58,100,75,1,4,DistanceService,http://dist.netpas.net/NPService/services/DistanceServiceSOAP?WSDL
225.2,93,2.2,98,73,100,84,6.2,31,whichdbService,http://genome.dkfz-heidelberg.de/menu/hobit/embapps/wsdl/whichdb.wsdl
117,85,24.5,95,73,100,80,30,11,locationRouting,http://hle.htzpartners.com/locationSearch/locationRouting.asmx?wsdl
171.47,56,9.2,57,67,78,77,29.74,3,CRMTeeTimeAPI,http://www.golffacility.com/api/crmteetimeapi.asmx?wsdl
238.09,71,6.4,71,53,89,66,73.74,5,AnalysisWSGowlabImplService,http://www.ebi.ac.uk/soaplab/wsdl/gowlab__echo.wsdl
378.5,34,5.1,35,83,89,91,3.8,7,EMEP_SERVER,http://www.pecesama.net/emep/ws/emep_server.php?wsdl
123,91,7,91,67,78,66,7.83,4,DimeInterop,http://www.mssoapinterop.org/stkV3/dime/dime-rpc.wsdl
404,83,15,84,67,89,72,6,36,flights,http://www.travelmatic.biz/webservices/flightAvailWs.php?wsdl
327.13,13,5.1,13,67,78,72,24.98,37,otoMotoWebApi,http://otomoto.wp.pl/webapi/server.php?wsdl
144,83,16.9,84,67,89,82,10,4,QueryWebserviceService,http://www.geocodeamerica.com/query_webservice/service.wsdl
285.14,63,7.9,64,73,78,80,16.35,92,DPCWS,http://www.dis.h.u-tokyo.ac.jp/webservices/dpcsearch.asmx?WSDL
252,92,13.1,97,80,78,87,1,39,SendSMSWorld,http://www.webservicex.com/sendsmsworld.asmx?WSDL
277.78,86,3.2,86,53,89,66,68.87,7,AnalysisWSAppLabImplService,http://www.ebi.ac.uk/soaplab/emboss4/services/edit.descseq?wsdl
253.33,88,3.4,88,80,78,83,50.33,11,PopulationWS,http://www.abundanttech.com/WebServices/Population/population.asmx?wsdl
113,92,28.4,97,80,89,87,6,8,HoroscopeService,http://groups.sims.berkeley.edu/usable-accessibility/CLASS_GODZODIACK/Godzodiack.wsdl
188.8,99,1,100,73,100,84,6.8,41,prettyseqService,http://genome.dkfz-heidelberg.de/menu/hobit/embapps/wsdl/prettyseq.wsdl
330.5,65,7.8,66,73,67,84,13.33,3,w_invoicereceipt,http://www.invoice4u.co.il/Public/w_invoicereceipt.asmx?wsdl
212.5,100,1.5,100,73,78,80,1,90,K4TAirSellWS,http://ws.keyfortravel.com/webservices/K4TAirSell.asmx?wsdl
143,99,16.6,100,73,78,84,42,94,ICD9Drug,http://www.webservicex.com/icd9drug.asmx?WSDL
121.91,91,13.6,97,67,100,77,0.98,62,HR-XML_x0020_Validation_x0020__x0028_2004-08_x0020_release_x0029_,http://testbed.hr-xml.org/validate200408withWebForms.asmx?WSDL
246,86,8,86,73,78,80,74.5,91,Postcode_x0020_Finder,http://www.tarrantit.com/tarrantit/Pcode.asmx?wsdl
126.4,89,18.9,96,73,78,84,1.2,36,UnitConversions,http://psg.synergex.com/WebServices/UnitConversions.asmx?wsdl
254,84,1.9,85,73,89,75,7,3,WemCarts,http://www.alapage.com/webservices/putcartSoap.php?wsdl
38,95,2.1,99,73,78,84,1.5,6,MathService,http://www.dotnetjunkies.com/quickstart/aspplus/samples/services/MathService/VB/MathService.asmx?WSDL
107.83,73,8.5,73,83,50,91,2.5,63,lu,http://www.cs.fsu.edu/~engelen/lu.wsdl
448,83,13.8,84,73,100,75,4,62,SMART,http://smart.embl.de/webservice/SMART_webservice.wsdl
171.68,38,8.7,39,78,50,89,13.36,9,demoService,http://www.4s4c.com/wsdl/demo2.wsdl
130.33,94,4.5,95,78,33,89,3.5,11,Interop,http://mssoapinterop.org/stk/LoggedInterop1999.wsdl
303,83,26.9,84,83,89,91,1,2,ServicioSuma,http://petra.euitio.uniovi.es/%7Elabra/ws/suma.php?wsdl
4098,97,4.7,98,80,100,87,1,65,HelloService,http://server.ics.lu.se/erdis/student1/Hello.asmx?wsdl
148,94,17.1,98,73,100,80,2.5,1,SentencesService,http://wortschatz.uni-leipzig.de/axis/services/Sentences?wsdl
438,93,8.6,98,67,78,77,0.73,88,XigniteReleases,http://www.xignite.com/xreleases.asmx?WSDL
301.17,85,3.4,85,53,89,66,79.6,4,AnalysisWSAppLabImplService,http://www.ebi.ac.uk/soaplab/emboss4/services/phylogeny_distance_matrix.fneighbor?wsdl
258.5,78,10.7,78,73,89,84,2.25,5,countryip,http://www.senzaspam.com/countryip.asmx?WSDL
65,99,31.6,100,80,89,65,21,42,Statistics,http://www.strikeiron.com/scripts/statistics.asmx?wsdl
65,67,5.6,68,73,89,84,23.7,5,NavFunctions,http://www.bitstorm.com/WSNavFunctions/NavFunctions.asmx?wsdl
393.25,78,7.5,78,67,89,72,62.75,11,FXWSService,http://www.newyorkfed.org/markets/fxrates/WebService/v1_0/FXWS.wsdl
280.6,91,0.9,97,67,100,82,39.4,12,pasteseqService,http://www.ebi.ac.uk/soaplab/emboss4/services/edit.pasteseq.derived?wsdl
116.33,46,9.2,46,83,89,91,4.83,2,DistanceService,http://webservices.imacination.com/distance/Distance.jws?wsdl
37,71,21.3,72,73,78,84,3,4,XarayaSoap,http://esavo.esa.int/ws.php?wsdl
138.68,91,11.8,97,60,78,79,0.74,95,ComputeDateTimeSpan,http://www.wwv-it.com/DateTimeSpan/ComputeDateTimeSpan.asmx?wsdl
114,86,11.3,95,73,78,84,6.33,1,GoogleSearchService,http://theblackonion.iespana.es/mt/lib/mt/googlesearch.wsdl
188.25,88,1.7,96,58,100,75,9.75,4,ChebiWebServiceService,http://www.ebi.ac.uk/webservices/chebi/webservice?wsdl
42.7,67,7.6,68,67,89,72,2.3,41,LM_GIS,http://www.multispeak.org/interface/30j/30_LM_GIS.asmx?wsdl
338.74,82,0.7,83,53,89,66,85.31,7,AnalysisWSAppLabImplService,http://www.ebi.ac.uk/soaplab/emboss4/services/nucleic_rna_folding.vrnaevalpair?wsdl
4740.76,93,0.8,98,67,78,82,23.14,7,wsReqSender,http://www.zhd.ru/WEBServices/WSRequests.asmx?WSDL
125.5,86,21.3,86,73,89,84,2,59,MSInfoService,http://www.eggheadcafe.com/webservices/msinfoservice/msinfoservice.asmx?wsdl
3439.83,66,1.6,67,73,89,75,157.5,6,BlastbtService,http://staff.vbi.vt.edu/pathport/services/wsdls/clusterblast.wsdl
1918.4,51,3,52,83,89,91,31.8,7,WaterService,http://www.vbi.vt.edu/~pathport/services/wsdls/water.wsdl
240.25,78,9.1,79,73,89,80,2.25,10,Rss_Upload,http://www.ras.ru/RSS_upload.asmx?WSDL
84.25,90,16.3,97,67,78,72,42,35,ADQLTranslator,http://openskyquery.net/ADQLTranslator/ADQLTrans.asmx?wsdl
191,83,21,84,67,89,72,12,37,wsdl,http://sugartech.co.za/soap/wsdlserver.php?wsdl
405.14,91,7.9,97,73,78,80,2.71,94,SearchEngine,http://webservice.est.co.jp/zipcode/SearchEngine.asmx?WSDL
509.5,86,12.6,86,73,67,88,37,11,CustomersList,http://samples.gotdotnet.com/quickstart/winforms/Samples/Data/WebServiceBinding/CS/SimpleCustomersWebService.asmx?WSDL
298.2,98,0.9,99,67,100,82,59.4,7,prettyseqService,http://www.ebi.ac.uk/soaplab/emboss4/services/display.prettyseq.derived?wsdl
80.4,91,2.9,97,73,100,84,43.3,90,CasGroups,http://galex.stsci.edu/casjobs/CasGroups.asmx?WSDL
221.8,99,15.6,100,58,100,75,5.4,40,cpgplotService,http://genome.dkfz-heidelberg.de/menu/hobit/embapps/wsdl/cpgplot.wsdl
251.07,56,5.2,58,73,67,80,133.43,31,WebStoreService,http://www.west-wind.com/webstoresandbox/service/WebStoreConsumerService.asmx?WSDL
632,72,13.1,72,78,89,89,122.5,3,GetPersonInfoService,http://oscar.snapps.com/portal.nsf/GetPersonInfo?WSDL
374,88,10.4,96,67,78,77,0.67,95,XigniteGE,http://www.xignite.com/xGE.asmx?wsdl
374.6,51,4.3,51,73,78,84,24.2,6,POCP SOAP Interface,http://pocp.redspider.co.nz/soap.php?wsdl
787.47,95,4.5,96,58,100,75,84.6,9,CotizadorService,http://www.lacaja.com.ar/wstst/services/Cotizador/wsdl/Cotizador.wsdl
298,88,27.4,96,73,100,80,14,11,DownloadService,http://www.samsung.com/mx/support/WcmsService/DownloadService.asmx?WSDL
363,83,19.2,84,73,78,88,163,2,SZTAKI_Webster,http://szotar.sztaki.hu/webster/soaps.php%3Fwsdl
82,83,41.2,84,67,89,77,2,10,ISOcodesSOAP,http://www.siliconllama.com/services/wsdl/ISOcodesService.wsdl
564.5,97,13.4,99,73,100,84,1,12,HashClass,http://www.bs-byg.dk/hashclass.wsdl
472.8,96,10.2,99,58,100,75,6.4,36,cirdnaService,http://genome.dkfz-heidelberg.de/menu/hobit/embapps/wsdl/cirdna.wsdl
348.33,66,4.4,66,80,89,83,72.33,3,Service,http://macrowebservices.com/clients/sdg/ws/service.asmx?WSDL&v=15
750,83,7.4,84,73,100,87,3,5,RemoteOnlineReadingWS,http://rep.oio.dk/kmd.dk/energi/xml/wsdl/2005/07/05/RemoteOnlineReadingWS.wsdl
134,83,26.8,84,78,78,89,4,2,GroupsFinderService,http://www.epfl.ch/groups3.wsdl
121,87,22.6,95,67,100,83,9,4,Compound1,http://mssoapinterop.org/stkv3/wsdl/Compound1.wsdl
190,95,1.1,98,73,100,84,6,38,fuzznucService,http://genome.dkfz-heidelberg.de/menu/hobit/embapps/wsdl/fuzznuc.wsdl
300,94,27.2,98,73,100,80,14,9,DownloadService,http://www.samsung.com/uk/support/WcmsService/DownloadService.asmx?wsdl
243.02,90,4.2,90,53,89,66,56.36,6,protein_2d_structure__hmomentService,http://www.ebi.ac.uk/soaplab/services/protein_2d_structure.hmoment.derived?wsdl
376.64,100,7.3,100,67,100,82,3.28,83,Validator,http://www.softwaremaker.net/webservices/swm/validator/validator.asmx?WSDL
237.33,63,4.3,64,67,89,72,120,59,Query,http://arcweb.esri.com/services/v1/Query.wsdl
303.65,85,3.4,85,53,89,66,86.35,7,AnalysisWSAppLabImplService,http://www.ebi.ac.uk/soaplab/emboss4/services/nucleic_gene_finding.wobble?wsdl
86.27,55,12,55,60,78,69,45.25,91,PhoneNotify,http://ws.cdyne.com/notifyws/phonenotify.asmx?wsdl
226.6,95,15.5,98,73,100,84,6.6,42,diffseqService,http://genome.dkfz-heidelberg.de/menu/hobit/embapps/wsdl/diffseq.wsdl
230.89,79,11,79,60,89,69,4.11,9,JoeGustavServerService,http://85.10.210.46:8989/joegustav/services/JoeGustavServer?wsdl
129.33,95,15.9,98,73,100,84,1,32,QuoteMachine,http://quotes2.collutions.com/_vti_bin/QuoteMachine.asmx?WSDL&
338,66,4.5,66,80,89,83,65.08,4,Service,http://macrowebservices.com/clients/sdg/ws/service.asmx?WSDL&v=8
290.22,85,2.9,86,53,89,66,82.7,11,AnalysisWSAppLabImplService,http://www.ebi.ac.uk/soaplab/emboss4/services/protein_composition.charge?wsdl
182,100,29.2,100,80,100,87,1,31,Securlogin,http://195.68.94.163:8001/WS_SecurLogin.asmx?WSDL
67,86,41,95,73,100,84,5,3,StockQuoteServiceService,http://piv-login2.osc.edu/axis/services/stock-wss-01?wsdl
152.56,94,17.7,98,73,78,80,18,35,Admin,http://voservices.net/filter/ws_v2_1/admin.asmx?WSDL
842.33,93,7,98,73,100,84,109.66,77,CBRFSearchSystem,http://www.cbr.ru/CBRFQuery/query.asmx?WSDL
284.13,84,3.3,85,53,89,66,72.35,4,AnalysisWSAppLabImplService,http://www.ebi.ac.uk/soaplab/emboss4/services/protein_composition.pepwindow?wsdl
80,99,36.3,100,80,100,87,13,3,Service1,http://atisdemo.mitretek.org/atisdemows/getatisdata.asmx?wsdl
175,86,15.1,86,67,89,77,47.5,90,Cryptarithm,http://www.quisque.com/fr/chasses/crypto/crypta.asmx?WSDL
106.77,12,13,12,60,89,69,8.92,92,lmapi,http://lists.sfcg.org/soap/wsdl
200,91,30,97,80,100,87,12,6,SerClsWSPasarelaPINPADService,http://sas-d.sermepa.es/TPV_PC/wsdl/SerClsWSPasarelaPINPAD.wsdl
151.6,50,7.9,51,58,78,75,4.6,86,executor,http://www.grid.tsl.uu.se/software/super-exec/xml/executor.wsdl
257.4,89,13.9,96,73,100,84,11.6,32,splitterService,http://genome.dkfz-heidelberg.de/menu/hobit/embapps/wsdl/splitter.wsdl
186,78,11.4,78,67,89,72,37.5,3,AMIWebServiceService,http://www.usatlas.bnl.gov/~dladams/dial/releases/1.20/dial/dial_ws_ami/gsoap/dial_ws_ami.wsdl
384.4,90,1.9,96,73,100,84,49.2,9,fdolpennyService,http://www.ebi.ac.uk/soaplab/emboss4/services/phylogeny_discrete_characters.fdolpenny.derived?wsdl
227.62,8,6.9,8,67,89,72,5.01,11,AllegroWebApiService,http://webapi.allegro.pl/uploader.php?wsdl
213,96,17.1,99,73,78,62,108,2,news_xml_service,http://www.newsxpc.com/news-xml-service.asmx?wsdl
240.4,88,1.9,96,73,100,84,5.2,35,codcmpService,http://genome.dkfz-heidelberg.de/menu/hobit/embapps/wsdl/codcmp.wsdl
1036.2,87,3.8,95,33,78,59,11.48,8,GSXWS,http://gsxut.apple.com/gsxws.wsdl
77,83,33.3,84,78,89,89,3,11,SecureLogin,http://www.vmrc.org/VMRCPortal/Global/SecureLogin.asmx?WSDL
117,88,11,96,73,78,84,7.33,2,GoogleSearchService,http://www.ice.urv.es:8080/packages/google/GoogleSearch.wsdl
101,87,34.7,95,73,100,84,2,34,Translate,http://su.nottingham.ac.uk/~rugby/translate.wsdl
206.4,94,2.4,98,58,100,75,7.6,42,tmapService,http://genome.dkfz-heidelberg.de/menu/hobit/embapps/wsdl/tmap.wsdl
111.08,86,13.6,86,53,89,66,13.32,25,ProDA_WebServices,http://mahour.usc.edu/proda/WebServices.asmx?WSDL
226,85,9.3,95,60,100,69,67,9,EchoStringWSRoutingSvc,http://www.whitemesa.net/wsdl/wm_ws-rp_end.wsdl
205.4,100,0.7,100,73,100,84,5.2,41,skipseqService,http://genome.dkfz-heidelberg.de/menu/hobit/embapps/wsdl/skipseq.wsdl
48.35,10,14.9,10,67,78,82,2.92,4,VipWebService,http://vip8prod.messe-berlin.de/vip8_1/config/webservices/VipWebService.wsdl
124.67,85,16.6,95,73,78,88,48.34,2,Award,http://rnsdemo.rnsolutions.com/dcis/wsdl/GUIServices/DataCollection/contracts/1.2/Award.wsdl
113,100,11.3,100,73,78,84,6.67,8,GoogleSearchService,http://etna.int-evry.fr/cours/WebServices/TP_WS/Axis/TP_Google/GoogleSearch.wsdl
139.08,65,11.7,65,60,78,62,61.5,41,HotelsService,http://ws1.touricoholidays.com/HotelsService.asmx?wsdl
74,32,2.3,33,80,78,78,2.42,62,JSRMService,http://lqcd.jlab.org/wsdl/jsrm-glue.wsdl
156,92,2.5,97,60,100,69,26,32,GeoPointService,http://ws.strikeiron.com/DnBGeoPoint?WSDL
181.43,91,2.4,97,73,100,80,11.14,42,Photoserver,http://www.inphoto.cz/Service/PhotoServer.asmx?WSDL
230.91,99,10.7,100,67,100,82,20.32,88,WebAcsWS,http://premier.cdms.net/webACS/webACSWS.asmx?wsdl
83.33,98,2.1,100,80,78,87,1.33,66,TNM_Gazetteer_Service,http://gisdata.usgs.net/XMLWebServices/TNM_Gazetteer_Service.asmx?wsdl
716,54,3.9,54,67,78,82,62.12,6,KEGG,http://soap.genome.ad.jp/KEGG.wsdl
379.6,89,11,96,73,100,84,6,38,eprimer3Service,http://genome.dkfz-heidelberg.de/menu/hobit/embapps/wsdl/eprimer3.wsdl
1122,51,3.3,51,73,78,84,1032.6,10,SQLDataInterop,http://www.soapclient.com/interop/InteropB.wsdl
42.15,56,10.4,56,60,89,69,1.32,37,GIS_CB,http://www.multispeak.org/interface/30j/16_GIS_CB.asmx?wsdl
208.8,94,1.9,98,73,100,84,6.6,40,prettyseqService,http://genome.dkfz-heidelberg.de/menu/hobit/embapps/wsdl/prettyseq.wsdl
114.67,93,10.8,98,73,78,84,6,6,GoogleSearchService,http://www.update.uu.se/~adde/mt/lib/MT/GoogleSearch.wsdl
164.33,95,15.2,98,73,78,84,13.33,9,EnvioSMS,http://www.ctme.deusto.es/enviarSMS/enviosms.asmx?wsdl
135,83,29.7,84,80,100,72,2,57,QualificationWarranty,http://www.pq-verein.de/wsdl/warrantyCancel.wsdl
181.42,85,2.5,95,89,78,93,2.59,8,eUtilsService,http://www.ncbi.nlm.nih.gov/entrez/eutils/soap/eutils_lite.wsdl
323.5,56,10.5,56,83,89,91,14,2,RsomService,http://www.vbi.vt.edu/~pathport/services/wsdls/rsom.wsdl
341.4,86,1.9,95,58,78,75,27.6,3,siggenService,http://www.ebi.ac.uk/soaplab/emboss4/services/protein_3d_structure.siggen.derived?wsdl
216,93,9.5,98,58,89,69,18,10,EAnalyzer,http://tvazteca.viajez.com/WServicesDev/EAnalyzer?WSDL
303.33,73,3.7,74,73,78,84,0.33,12,OSSIWS,http://fun.xocomp.net/OSSI/OSSIWS/Default.asmx?wsdl
118.33,91,11.1,97,73,78,84,7,3,GoogleSearchService,http://www-inf.int-evry.fr/cours/WebServices/TP_WS/Axis/TP_Google/GoogleSearch.wsdl
1034.43,32,3.1,33,60,78,79,931.07,5,interopLabEchoHeader,http://soapclient.com/interop/interopC.wsdl
38,71,21.1,72,73,78,84,2,2,XarayaSoap,http://rural.edu.ro/ws.php?wsdl
435.33,21,4.2,22,33,89,59,10.77,8,PassportService,http://passport.sme.gov.cn/services/Passport?wsdl
116,99,24.5,100,60,100,69,14.5,33,Search,http://ws.strikeiron.com/idEXEC/idexec1_0?WSDL
157,90,11.3,97,60,100,74,61,1,DNS,http://ws.strikeiron.com/relauto/iplookup?WSDL
237.36,59,7.7,60,73,78,84,2.5,89,ExchangeRates,http://www.gama-system.com/webservices/exchangerates.asmx?wsdl
305,83,26.9,84,83,89,91,1,12,ServicioSuma,http://petra.euitio.uniovi.es/~labra/ws/suma.php?wsdl
1030.67,63,6,64,73,89,75,4,58,GeoCode_Service,http://geocoder.us/dist/eg/clients/GeoCoder.wsdl
2175.17,47,2.3,48,73,100,84,1.84,5,HomeWorkService,http://www.travelwithjan.com/thaisky/rsu/cit695/homework.asmx?wsdl
150,56,11,56,83,89,91,0.5,92,MultipleAlignment,http://projects.mi.fu-berlin.de/hobit/MultipleAlignment.wsdl
280.8,91,2.4,97,58,100,75,42.2,9,findkmService,http://www.ebi.ac.uk/soaplab/emboss4/services/enzyme_kinetics.findkm.derived?wsdl
122,63,9.6,63,80,100,87,2.33,4,ExchangeRateService,http://www-128.ibm.com/developerworks/webservices/library/ws-jsrart/Sample.wsdl
1377.55,88,1.6,88,73,78,84,41.37,6,WSWUBlastService,http://www.embl-ebi.ac.uk/Tools/webservices/wsdl/WSWUBlast.wsdl
373.08,66,2.3,67,80,89,83,50,1,Service,http://macrowebservices.com/clients/sdg/ws/service.asmx?WSDL&v=6
211.75,59,1.1,60,67,78,72,6,33,HBObauprodukte,http://www.heinzebauoffice.de/bauprodukte/soap.server.php?wsdl
274.78,85,3.5,85,53,89,66,69.26,8,AnalysisWSAppLabImplService,http://www.ebi.ac.uk/soaplab/services/nucleic_gene_finding.wobble?wsdl
154,86,5.6,86,73,67,84,113,34,PostcodeService,http://ssw.com.au/PostcodeWebService/PostcodeService.asmx?wsdl
145,83,8.9,84,73,89,75,11,7,showmyip,http://www.showmyip.com/soap/server.php?wsdl
407,9,5,9,60,89,69,7.63,32,soap4buildwsdl,http://www.4build.com/4build_rn/psoap/soap4buildwsdl.php?wsdl
156.29,93,0.8,98,60,100,74,52.29,4,SMSTextMessaging,http://ws.strikeiron.com/globalsmspro2_5?WSDL
132.5,95,1.8,98,60,100,74,48,10,ElectronicDataAssistance,http://ws.strikeiron.com/RealEDA/RealEDA?WSDL
193,94,5,98,60,100,79,60.5,1,USGeocoding,http://ws.strikeiron.com/USGeocoding?WSDL
43.12,63,4.6,63,67,89,72,2.18,37,CH_CB,http://www.multispeak.org/interface/30j/14_CH_CB.asmx?wsdl
198.83,76,0.7,76,73,78,80,30.33,39,GeoBrokr,http://www.zipmgr.com/GeoBrokr.asmx?wsdl
304.44,97,9.2,99,67,100,77,9,61,TerraService,http://terraserver-usa.com/TerraService2.asmx?WSDL
162.8,51,4.3,51,58,78,75,6.8,93,executor,http://grid.tsl.uu.se/software/super-exec/xml/executor.wsdl
284.95,61,5.2,61,60,78,69,101.19,86,Order,http://xgatetest.thevisp.co.uk/Webservice/Services/Order.asmx?wsdl
333.5,68,3,68,73,89,84,2.9,40,gcat,http://dp2003.com/dp2libraryws/gcat.asmx?wsdl
219,94,1.2,98,73,100,84,6.8,42,seqmatchallService,http://genome.dkfz-heidelberg.de/menu/hobit/embapps/wsdl/seqmatchall.wsdl
184,93,6.3,98,73,100,84,0.5,3,Curs,http://www.infovalutar.ro/curs.asmx?WSDL
282,85,3.7,86,53,89,66,69.7,2,AnalysisWSAppLabImplService,http://www.ebi.ac.uk/soaplab/emboss4/services/nucleic_translation.backtranambig?wsdl
415.93,95,7.3,95,67,100,77,10.29,60,MapImage,http://arcwebstg.esri.com/services/v2006/MapImage.wsdl
176,83,15,84,73,89,84,18,57,NetToolsService,http://www.flash-db.com/services/ws/flashNetTools.wsdl
175.5,86,12.4,95,73,100,80,3.5,4,CooccurrencesService,http://wortschatz.uni-leipzig.de/axis/services/Cooccurrences?wsdl
156.75,78,9,78,73,89,84,3.5,91,Conversor,http://www.elguille.info/Net/WebServices/CelsiusFahrenheit.asmx?wsdl
195,94,9.5,94,73,78,62,60.64,8,SkyNodeWS,http://skyservice.pha.jhu.edu/SkyNode/TWOMASS/SkyNodeWS.asmx?WSDL
277.2,85,1.6,95,73,100,84,6.4,32,noreturnService,http://genome.dkfz-heidelberg.de/menu/hobit/embapps/wsdl/noreturn.wsdl
189.5,94,3.8,98,73,89,62,1.5,5,Servicio_saneamiento,http://eriste.aragob.es/webServiceSaneamiento/Saneamiento.asmx?WSDL
176.67,96,3.5,99,60,100,79,61.34,82,Hill,http://ws.strikeiron.com/Quisque/Hill?WSDL
143.67,100,1.8,100,60,100,74,48.67,9,UKAddressVerification,http://ws.strikeiron.com/UKAddressVerification?WSDL
99.66,97,15.5,98,67,78,82,22.63,5,ConferenceService,http://www.dsmsystem.com/conference/conference?WSDL
429.81,26,2.6,26,78,78,89,236.93,7,SubscriptionService,http://rep.oio.dk/OIO%20services/SubscriptionService.wsdl
142,89,6.8,96,73,78,84,11,6,GoogleSearchService,http://www-personal.umich.edu/~mlapp/595/GoogleSearch.wsdl
299.83,85,2.2,86,53,89,66,100.74,9,AnalysisWSAppLabImplService,http://www.ebi.ac.uk/soaplab/services/nucleic_profiles.prophet?wsdl
631,83,15,84,58,100,80,292,8,TrWSEm,http://www.hacienda.go.cr/ticatest/consultas/atrwsem.aspx?wsdl
284,91,3.7,97,73,78,80,28,95,K4THotelSellWS,http://ws.keyfortravel.com/webservices/K4THotelSell.asmx?wsdl
160.64,59,7.9,60,73,67,80,1.69,56,ServicioVisualizacion,http://www.geoservicios.com/V2.0/sv/sv.asmx?wsdl
332.5,71,11.8,72,83,89,91,4.5,39,RefSeq,http://xml.nig.ac.jp/wsdl/RefSeq.wsdl
259.6,97,0.9,99,67,100,82,59.2,1,cutseqService,http://www.ebi.ac.uk/soaplab/emboss4/services/edit.cutseq.derived?wsdl
158,99,25.3,100,60,89,69,26,11,XMLPortalService,http://www.lexel.com/EnvGXLogin/html/XMLPortal.html
261.6,91,1.1,97,73,100,84,5.4,38,newseqService,http://genome.dkfz-heidelberg.de/menu/hobit/embapps/wsdl/newseq.wsdl
315,100,1,100,67,100,82,39.6,6,vrnaevalService,http://www.ebi.ac.uk/soaplab/emboss4/services/nucleic_rna_folding.vrnaeval.derived?wsdl
162.5,92,12.3,97,73,100,80,5,2,LeftCollocationFinderService,http://wortschatz.uni-leipzig.de/axis/services/LeftCollocationFinder?wsdl
142.56,60,7.9,61,73,67,80,86,93,CasUsers,http://casjobs.sdss.org/CasJobs/CasUsers.asmx?wsdl
388.25,57,1.1,59,67,89,72,237.25,85,PlaceFinderSample,http://arcweb.esri.com/services/v2/PlaceFinderSample.wsdl
223.67,63,5.1,63,73,89,75,20.67,40,hellowsdl2,http://www.scottnichol.com/samples/hellowsdl2.php?wsdl
75.25,56,8,56,83,89,91,20.5,12,GlimmermService,http://www.vbi.vt.edu/~pathport/services/wsdls/glimmerm.wsdl
241.2,100,1.1,100,73,100,84,6.6,33,pepstatsService,http://genome.dkfz-heidelberg.de/menu/hobit/embapps/wsdl/pepstats.wsdl
299.36,99,9.7,100,67,100,77,0.93,7,WSUser,http://www.upcplus.com/BackEnd/User/User.asmx?wsdl
300.54,40,4,40,60,78,54,23.93,9,Lists,http://www.wssdemo.com/_vti_bin/lists.asmx?wsdl
159.29,41,6.6,41,60,78,69,44.61,66,SimpleTest,http://mssoapinterop.org/asmx/simple.asmx?WSDL
144,89,1.9,96,80,67,83,38.33,8,PopulationWS,http://www.abundanttech.com/webservices/population/population.wsdl
179.6,61,7.2,61,78,89,89,34.8,10,MessageServerService,http://sharifibrahim.com/2005/networking/chat.wsdl
155,52,2.2,52,42,78,74,25.8,1,InteropServiceBService,http://www.mssoapinterop.org/remoting/ServiceB.soap?wsdl
193,83,26.2,84,80,100,83,3,4,RSSValidator,http://feedvalidator.org/RSSValidator.wsdl
220.6,96,1.3,99,73,100,84,6.2,39,garnierService,http://genome.dkfz-heidelberg.de/menu/hobit/embapps/wsdl/garnier.wsdl
257.45,13,4.3,13,60,78,74,108.52,40,XmlDemoService,http://ip.tm.uni-karlsruhe.de/demo/DemoService/Service.asmx?WSDL
71.54,18,4.3,18,60,78,79,8.54,9,AmazonSearchService,http://soap-eu.amazon.com/schemas3/AmazonWebServices.wsdl
311.8,93,12.1,98,58,100,75,7.8,42,octanolService,http://genome.dkfz-heidelberg.de/menu/hobit/embapps/wsdl/octanol.wsdl
221,87,1.2,95,73,100,84,6,42,entretService,http://genome.dkfz-heidelberg.de/menu/hobit/embapps/wsdl/entret.wsdl
136.25,78,3.2,79,73,78,84,19.25,11,WebServices,http://www.garlen.net/WebServices.asmx?wsdl
536.25,56,7.1,56,83,89,91,3,2,PathwayService,http://pathport.vbi.vt.edu/services/wsdls/pathway.wsdl
572,83,14.8,84,83,89,91,6,40,BlastDemo,http://xml.nig.ac.jp/wsdl/BlastDemo.wsdl
191.83,73,3.6,74,73,89,84,2.66,62,ServicioVisualizacion,http://www.geoservicios.com/V1.0/sv/sv.asmx?wsdl
352.4,55,4.9,56,67,78,77,76.78,87,BillingSystemCall,http://www.newcomer.de/WebServices/BillingSystem/Call/index.asmx?wsdl
138.5,100,2,100,73,78,84,2,95,DOTSGeoPinPoint,http://trial.serviceobjects.com/gpp/GeoPinpoint.asmx?WSDL
535,78,0.2,79,53,89,66,191.8,7,AnalysisWSAppLabImplService,http://www.ebi.ac.uk/soaplab/emboss4/services/protein_motifs.emast?wsdl
242,71,11.9,72,73,89,75,5,6,MorphologicalAnalysis_frontendService,http://trans.nict.go.jp/axis/services/MorphologicalAnalysis?wsdl
121,98,22.3,99,73,100,84,3,9,RetHeaderService,http://www.whitemesa.net/r3/InteropTestheaders.wsdl
169,83,21.9,84,83,89,91,37,6,VersionService,http://link.caseport.de/axis/services/Version?wsdl
38,71,1.9,71,67,89,77,0.88,38,SCADA_LM,http://www.multispeak.org/interface/30j/3_SCADA_LM.asmx?WSDL
130.52,16,3.5,17,42,100,69,16.52,88,SforceService,http://www.gokul.com/private/sforcepartner.wsdl
311.57,63,6.1,63,73,78,84,35.5,26,IPS,http://www.wopos.com/webservice/ips.asmx?wsdl
98,85,1.3,95,73,78,80,1.5,92,DOTSPhoneAppend,http://ws2.serviceobjects.net/pa/phoneappend.asmx?wsdl
276.5,94,9.3,98,83,89,91,3,9,CalcAsyncService,http://www.opensoap.jp/package/samples/CalcAsync/CalcAsyncService.wsdl
144.88,57,7.7,58,67,78,82,13.19,61,erez3,http://images2.bonhams.com/erez3/erez?cmd=expand&vtl=soap/erez3.wsdl
106,95,5.5,99,73,100,84,28,1,SMS,http://ws.acrosscommunications.com/SMS.asmx?WSDL
185,71,13.6,72,67,89,72,5.5,3,SplitsTreeImplementationService,http://bibiserv.techfak.uni-bielefeld.de/wsdl/SplitsTree.wsdl
242.67,99,9.6,100,73,100,80,45,5,YourHost,http://www.esynaps.com/webservices/YourHostInfo.asmx?WSDL
420.33,100,3.3,100,73,100,80,131.66,8,AirportDelayService,http://www.pathfinder-xml.com/development/WSDL/AirportDelayService.wsdl
609.4,91,1.1,91,73,100,84,26,35,wossnameService,http://genome.dkfz-heidelberg.de/menu/hobit/embapps/wsdl/wossname.wsdl
257.8,85,1,95,58,100,75,5.8,31,tmapService,http://genome.dkfz-heidelberg.de/menu/hobit/embapps/wsdl/tmap.wsdl
53,83,14.5,84,73,100,84,2,7,ExceptionCollectionService,http://www.exceptioncollection.com/ExceptionCollectionService.asmx?wsdl
97.4,51,3.3,52,42,78,62,2,9,BuchungService,http://www.ibr.cs.tu-bs.de/users/fischer/ws-buch/beispiele/11/b2b.org/buchung.wsdl
118.64,80,1.7,81,53,67,76,6.43,11,Interop,http://mssoapinterop.org/stk/InteropTyped.wsdl
266,97,10.3,99,73,100,84,51,93,HAPWSClass,http://lpis.csd.auth.gr/systems/HAP-WS.wsdl
183.57,99,13,100,73,78,80,7.57,95,Tiscali_x0020_Security_x0020_Services,http://webservices.tiscali.com/SecurityServices.asmx?wsdl
163,90,3.3,97,67,78,72,25,1,ReverseGeocodingService,http://www.viamichelin.com/ws/services/ReverseGeocoding?wsdl
785,83,10.8,84,83,78,91,46,3,SMSWS,http://smsinter.sina.com.cn/ws/smswebservice0101.wsdl
170,91,28.6,97,80,100,87,1,3,SerClsWSConsultaService,http://sas-d.sermepa.es/TPV_PC/wsdl/SerClsConsultasSOAPv2d0.wsdl
361,50,6.5,51,67,100,77,181.6,9,DisponibilitaOutsourcerService,http://xml.worldstartel.it:8080/ws/wsdl/DisponibilitaOutsourcerSoap.wsdl
192.47,26,3,27,53,78,66,35.74,12,FileStoreService,http://software.astrogrid.org/schema/vo-space/FileStore/v0.1/FileStore.wsdl
285.3,69,1.6,69,73,67,84,2.2,63,ServicioNomenclator,http://www.geoservicios.com/V2.0/sn/sn.asmx?wsdl
307.2,93,12.7,98,73,100,84,11,41,needleService,http://genome.dkfz-heidelberg.de/menu/hobit/embapps/wsdl/needle.wsdl
400.57,16,4.3,16,67,89,72,94.86,87,Service2,http://rsdn.ru/ws/service2.asmx?wsdl
429.5,100,4.2,100,73,100,80,37.75,59,LandmarkService,http://terraservice.net/LandmarkService.asmx?WSDL
243,89,7,90,67,100,77,49.11,10,AWSECommerceService,http://webservices.amazon.com/AWSECommerceService/2005-07-26/UK/AWSECommerceService.wsdl
1134.14,62,1.9,63,73,89,80,1.32,92,FileService,http://d-platform.com/filews/filews.asmx?wsdl
448.67,65,1.1,66,73,100,80,127.34,64,PlaceFinderSample,http://arcweb.esri.com/services/v2006/PlaceFinderSample.wsdl
213,91,9.4,97,73,100,80,3.67,11,interopDocSvc,http://www.whitemesa.net/wsdl/interopdoc.wsdl
2967,90,5.1,97,73,78,84,41,32,BarCode,http://www.webservicex.net/barcode.asmx?WSDL
192.25,89,11,89,78,78,89,1,65,CalcService,http://services.roesweb.nl/Calc.wsdl
392.5,91,6.3,97,73,78,84,89.75,1,OHRwurmSearchService,http://ohrwurm.net/soap/search/OHRwurmSearch.wsdl
108.8,90,18.1,97,73,78,80,0.8,92,DOTSFraudProtection,http://ws2.serviceobjects.net/fp/FraudProtection.asmx?WSDL
90,97,29.1,99,73,100,84,25,12,TextGraphic,http://authors.aspalliance.com/chrisg/tools/textgraphic.asmx?wsdl
214,88,3.7,96,73,100,84,23,88,BarCode,http://webservicex.net/genericbarcode.wsdl
111.2,93,16.9,98,67,78,77,0.4,96,XigniteOFAC,http://www.xignite.com/xOFAC.asmx?wsdl
347.67,47,2.1,48,78,89,91,8.34,32,AOSIFWSService,http://www.aaiedu.hr/fws/fws.wsdl
473,91,12.4,97,73,78,84,184,4,Quotes,http://www.bbits.co.uk/webservices/quotes.asmx?WSDL
4232,98,4.7,98,73,100,84,14,6,xfrx,http://www.eqeus.net/x.net/xfrx.asmx?wsdl
472.6,92,9.9,97,58,100,75,10,34,epestfindService,http://genome.dkfz-heidelberg.de/menu/hobit/embapps/wsdl/epestfind.wsdl
284.57,43,3.3,44,73,89,75,11.86,3,WDDataService,http://serwis.sgh.waw.pl/test/employeeservice.php?wsdl
227.17,90,3.7,97,73,89,62,1.34,92,NBPRates,http://waluty.k2.pl/ws/NBPRates.asmx?WSDL
1328.5,56,3.8,56,83,89,91,3.75,10,GeneidmapService,http://staff.vbi.vt.edu/pathport/services/wsdls/geneidmap.wsdl
329.5,91,16.3,97,73,100,80,128.5,5,FlightScheduleService,http://www.pathfinder-xml.com/development/WSDL/FlightScheduleService.wsdl
256.43,90,7.1,97,67,100,82,20.52,41,PersonalizationService,http://tms.kaurisystems.net/PersonalizationService_720/PersonalizationService.asmx?wsdl
165,83,9.7,84,73,89,75,23,2,showmyip_lookup,http://www.showmyip.com/soap/lookupserver.php?wsdl
1521.57,84,2.3,84,73,78,84,57.14,2,WSClustalWService,http://www.ebi.ac.uk/Tools/webservices/wsdl/WSClustalW.wsdl
183,93,11.4,98,73,89,62,58,95,RateCalculatorService,http://www.27seconds.com/USPostalService/RateCalculator/RateCalculatorService.asmx?wsdl
323,92,24.2,97,80,100,65,16,42,RNetService_v1,http://sws-challenge.org/moon/services/RNetService?WSDL
582.85,56,4.4,58,67,89,77,113.66,3,SharewareService,http://service.sharewarestarterkit.com/sharewareservice.asmx?wsdl
139.5,95,3.2,98,73,78,80,27.5,35,wsDice,http://interlockingapplications.com/gs/wsDice.asmx?wsdl
183,94,27.6,98,80,100,87,15,2,SerClsWSPasarelaPINPADService,http://sas-d.sermepa.es/TPV_PC/wsdl/SerClsPasarelaPINPADv1d0.wsdl
258.5,72,9.2,72,73,89,75,14.5,9,NPOsMedicalPaginalTranslationService,http://trans.nict.go.jp/axis/services/NPOsMedicalPaginalTranslationService?wsdl
269,95,0.9,98,67,100,82,48,5,megamergerService,http://www.ebi.ac.uk/soaplab/emboss4/services/alignment_consensus.megamerger.derived?wsdl
491.8,90,9.8,96,73,100,84,12,37,consService,http://genome.dkfz-heidelberg.de/menu/hobit/embapps/wsdl/cons.wsdl
373,94,20.3,98,80,100,87,20,4,SerClsRecolectaService,http://sis-d5.sermepa.es/iconos/wsdl/SerClsRecolecta1d0.wsdl
418.6,99,4.7,100,73,89,62,1.4,6,PTTInfo,http://www.pttplc.com/pttinfo.asmx?wsdl
229.4,98,13.9,100,73,100,84,10.4,39,sixpackService,http://genome.dkfz-heidelberg.de/menu/hobit/embapps/wsdl/sixpack.wsdl
437.8,90,7.3,97,60,89,69,256.07,4,Sisu,http://62.61.91.207/webservices/Sisu?WSDL
322,95,21.8,98,73,100,80,132,12,FlightScheduleAggregatorService,http://www.pathfinder-xml.com/development/WSDL/FlightScheduleAggregatorService.wsdl
127.2,94,20.3,98,73,78,84,15.8,3,SendCustomForm,http://www.viphousesearch.com/Apps/WebService/SendCustomForm.asmx?WSDL
297.17,86,2.4,86,53,89,66,93.52,9,AnalysisWSAppLabImplService,http://www.ebi.ac.uk/soaplab/emboss4/services/nucleic_gene_finding.showorf?wsdl
219.8,98,1.3,100,73,78,84,5.8,35,domainsweepService,http://genome.dkfz-heidelberg.de/menu/hobit/embapps/wsdl/domainsweep.wsdl
81.5,89,15,96,73,100,84,1,37,ValidationService,http://www.web-mojo.com/ssnvalidate.asmx?wsdl
233,94,14.5,98,58,100,75,11.4,34,pepinfoService,http://genome.dkfz-heidelberg.de/menu/hobit/embapps/wsdl/pepinfo.wsdl
158.67,93,11.7,98,73,100,84,0.67,61,TMorse,http://web221.area-18.server-home.net/Morse.asmx?WSDL
234.8,95,1.3,98,67,100,82,33.8,10,patmatdbService,http://www.ebi.ac.uk/soaplab/emboss4/services/protein_motifs.patmatdb.derived?wsdl
214.67,63,12.5,63,73,78,84,25.67,12,wsaTestService,http://fisheye5.cenqua.com/viewrep/~raw,r=1.3/jax-wsa-sources/jaxwsa-ri/test/src/w3c/s12/etc/wsaTestService.wsdl
132,89,5,96,73,78,84,4,3,AccelerationUnit,http://www.webservicex.net/ConvertAcceleration.asmx?WSDL
1456.67,90,4.1,96,73,78,62,19,93,CasService,http://voservices.net/CasService/ws_v1_0/CasService.asmx?wsdl
411.4,93,10.8,98,58,100,75,9.4,34,pepinfoService,http://genome.dkfz-heidelberg.de/menu/hobit/embapps/wsdl/pepinfo.wsdl
117.5,89,3.2,96,73,78,84,0.5,89,USNG,http://gisdata.usgs.net/XMLWebServices/USNG.asmx?WSDL
113,83,22.3,84,83,89,91,4,9,EmptySA,http://mssoapinterop.org/asmx/WSDL/emptysa.wsdl
125.45,59,8.6,60,73,78,84,58.45,93,CasGroups,http://casjobs.sdss.org/CasJobs/CasGroups.asmx?wsdl
996,84,3,84,60,78,69,120,38,FlickrComment,http://www.imadeitlast.com/Webservices/Flickr/CommentFeed/commandAPI.asmx?wsdl
198,96,14.7,99,67,78,72,50,10,XYToPixelsService,http://www.viamichelin.com/ws/services/XYToPixels?wsdl
504.6,100,1.9,100,73,100,84,3,40,tfmService,http://genome.dkfz-heidelberg.de/menu/hobit/embapps/wsdl/tfm.wsdl
350.71,63,6.1,64,73,89,80,16.21,88,InboxServiceNoHeader,http://www.esendex.com/secure/messenger/soap/InboxServiceNoHeader.asmx?wsdl
602,99,6.6,100,73,100,84,10.33,11,FsouOffice2003Service,http://www.fsou.com/SPS/default.asmx?WSDL
1734.34,97,2.5,98,67,89,58,14.65,91,ERSWebCensusMapService,http://maps.ers.usda.gov/profiles/Web%20References/mapspreview/ERSWebCensusMapService.wsdl
100.33,87,18.6,95,73,100,80,0.66,93,AIMSAddressWebService,http://ims.jocogov.org/webservices/AddressWebService/AddressWebService.asmx?wsdl
277.25,97,7.6,99,73,100,80,90.75,2,Localita,http://www.hypercheck.it/webservices/localita.asmx?WSDL
1072.75,78,3.8,78,80,89,87,42.5,10,s_news,http://www.chuguo.cn/friend/s_news.asmx?WSDL
396.6,87,1.3,95,73,100,84,3.4,38,seealsoService,http://genome.dkfz-heidelberg.de/menu/hobit/embapps/wsdl/seealso.wsdl
137.25,92,2.7,97,73,100,84,17.75,12,TwsLoan,http://www.pine-grove.com/Services/wsLoan.asmx?WSDL
221.4,91,2.6,97,73,100,80,43.2,5,hetparseService,http://www.ebi.ac.uk/soaplab/emboss4/services/utils_database_creation.hetparse.derived?wsdl
486.5,99,5.5,100,80,89,65,60,62,PO,http://phaam.panasonic.com.my/barcode/po.asmx?wsdl
148.5,98,11.4,99,73,89,62,1,5,GFCore,http://geoserver.teletouch.com/gfcorenet/gfcore.asmx?wsdl
115,87,24.5,95,67,89,82,1,11,interopLabEchoHeader,http://mssoapinterop.org/stk/interopC.wsdl
1301.33,98,3.5,98,83,89,91,154.5,4,PhylogeneticService,http://staff.vbi.vt.edu/pathport/services/wsdls/phylogenetic.wsdl
386.5,93,11.3,98,73,89,62,69.5,91,The_x0020_Dolls_x0020_Gallery_x0020_Store_x0020__x0028_Web_x0020_Service_x0029_,http://www.aridolan.com/dollstore/InstantOrder.asmx?wsdl
51.67,98,0.8,100,73,78,84,0.67,38,TaxData,http://www.strikeiron.com/WebServices/taxdata.asmx?WSDL
222,97,14.7,99,73,100,84,8.6,41,trimestService,http://genome.dkfz-heidelberg.de/menu/hobit/embapps/wsdl/trimest.wsdl
112.75,78,6,78,73,78,84,1.75,7,TempConvert,http://www.w3schools.com/webservices/tempconvert.asmx?WSDL
540.67,75,7.3,76,83,50,91,123,65,ASPNLexer,http://aspn.activestate.com/ASPN/Cookbook/HTMLLexer/ASPNLexer.wsdl
485.67,93,7.8,98,67,78,77,1.11,97,XigniteMetals,http://www.xignite.com/xmetals.asmx?WSDL
391.6,92,10.8,97,73,100,84,12.6,35,extractfeatService,http://genome.dkfz-heidelberg.de/menu/hobit/embapps/wsdl/extractfeat.wsdl
2629.33,88,0.8,89,78,89,89,817,3,BulportWeatherService,http://services.bulport.com/weather/weather.wsdl
253.2,88,2.7,96,73,100,80,45.8,3,domainresoService,http://www.ebi.ac.uk/soaplab/emboss4/services/protein_3d_structure.domainreso.derived?wsdl
156,83,20.5,84,67,89,72,28,66,HouseofDev,http://ws.houseofdev.com/cfcs/ws.cfc?wsdl
60.47,78,9.2,79,67,100,77,4.47,11,AWSECommerceService,http://webservices.amazon.com/AWSECommerceService/2005-01-19/AWSECommerceService.wsdl
181.57,99,3.5,100,67,78,84,40,8,AppointmentServices,http://ribbs.usps.gov/files/fast/APPOINTMENTSERVICES-1.0.0-PROD.WSDL
57.32,54,10.4,54,67,89,82,1.76,40,AreasAndVolumes,http://hooch.cis.gsu.edu/bgates/MathStuff/Mathservice.asmx?wsdl
386,87,20.5,96,73,89,62,13,1,XPIWS,http://bibshare.dsic.upv.es/XPathInferer/XPIWS.asmx?WSDL
180,92,27.8,97,80,100,87,18,3,SerClsWSPasarelaPINPADService,http://sis-d.sermepa.es/TPV_PC/wsdl/SerClsWSPasarelaPINPAD.wsdl
297.8,91,0.9,97,73,100,84,6.4,40,prophecyService,http://genome.dkfz-heidelberg.de/menu/hobit/embapps/wsdl/prophecy.wsdl
137.22,96,1.6,99,73,100,84,75,36,ATMService,http://www.lyonsreg.com/webservices/atm/ATMService.asmx?wsdl
514.33,47,3,47,73,78,75,123.5,9,ContactClean,http://www.maillocate.com/soap/index.php?wsdl
84.86,87,1.9,95,73,100,80,19.86,41,WolframSearchService,http://webservices.wolfram.com/services/SearchServices/WolframSearch2.wsdl
384.5,57,5.7,59,67,89,77,24.41,95,oemsearchxmle,http://www.directories.ch/webservices/oemsearch/services/oemsearchXMLe.asmx?wsdl
124.33,96,7.7,99,80,89,65,43,97,EquipmentData,http://cgmix.uscg.mil/xml/EquipmentData.asmx?wsdl
190,83,33.2,84,80,89,83,1,7,walker_service,http://www.walkermowers.com/ws/services.wsdl
247.4,92,0.9,97,67,100,82,42.6,11,fuzztranService,http://www.ebi.ac.uk/soaplab/emboss4/services/nucleic_motifs.fuzztran.derived?wsdl
188.56,91,11.5,97,73,78,80,21.12,94,TVCaboEPG,http://webservices.tvcabo.pt/epg/epg.asmx?wsdl
184,96,12.3,99,73,100,80,5.5,11,RightNeighboursService,http://wortschatz.uni-leipzig.de/axis/services/RightNeighbours?wsdl
112,85,32.4,95,73,78,84,1,2,WSDLInteropTestListService,http://mssoapinterop.org/asmx/WSDL/WSDLInteropTestListService.wsdl
215.5,78,6.9,79,73,89,84,79,95,Hill,http://www.quisque.com/fr/chasses/crypto/hill.asmx?WSDL
228.3,7,4.8,8,67,89,72,9.07,9,AllegroWebApiService,http://webapi.aukro.cz/uploader.php?wsdl
845.18,11,2.7,11,67,89,82,655.66,86,PartnerServices,http://etourist.b-es.de/services/partnerservices.asmx?wsdl
236.3,90,4.5,90,53,89,66,56.97,5,utils_database_indexing__dbigcgService,http://www.ebi.ac.uk/soaplab/services/utils_database_indexing.dbigcg.derived?wsdl
285.57,85,3.1,86,53,89,66,71.61,3,AnalysisWSAppLabImplService,http://www.ebi.ac.uk/soaplab/emboss4/services/nucleic_cpg_islands.newcpgreport?wsdl
134,83,12,84,83,78,93,32,4,SessionCreateRQService,http://webservices.sabre.com/wsdl/sabreXML1.0.00/usg/SessionCreateRQ.wsdl
220,95,22,98,80,100,87,21,6,checkVatService,http://ec.europa.eu/taxation_customs/vies/api/checkVatPort?wsdl
125,94,24.1,98,73,89,62,2,33,RGen,http://www.mrrcomputers.cc/Applications/randomgen.asmx?WSDL
153.44,87,1.7,96,73,100,80,0.77,41,GWSRequest,http://www.gon.de/geo.webservice/gws.asmx?WSDL
345,95,2.9,98,73,100,84,48.6,3,embossversionService,http://www.ebi.ac.uk/soaplab/emboss4/services/utils_misc.embossversion.derived?wsdl
119.2,90,3.6,91,73,78,84,29,57,interop2B,http://websrv.cs.fsu.edu/~engelen/interop2B_2.wsdl
96,83,21.8,84,67,89,72,4,4,paddleService,http://www.terawave.ca/webservices/paddle.cfc?wsdl
247.4,98,2.6,100,73,100,84,43.2,8,noreturnService,http://www.ebi.ac.uk/soaplab/emboss4/services/edit.noreturn.derived?wsdl
280.5,52,0.8,52,67,89,72,163.5,82,Proximity,http://arcweb.esri.com/services/v2/Proximity.wsdl
839.5,56,3.1,57,73,89,75,78.5,40,IDEC_GeoServeis,http://www.geoportal-idec.com/gestor/webservices/idecCoordws.php?wsdl
333,99,23.2,100,73,100,80,19,1,DownloadService,http://www.samsung.com/fr/support/WcmsService/DownloadService.asmx?WSDL
80.5,88,1.1,96,73,78,62,29.5,7,DEAWebsvcClass,http://www.deanumber.com/Websvc/deaWebsvc.asmx?wsdl
1471.92,61,2.1,62,73,67,80,725.67,96,TextToImage,http://teachatechie.com/GJTTVBWebServices/TextToImage.asmx?wsdl
235.17,56,1.5,58,73,89,75,33.17,12,MNOAccessService,http://mobilenavigation.siemensvdo.com/uploadimages/MNOAccess.wsdl
209,94,14.8,98,73,100,80,24.5,33,Office,http://www.fborghi.it/Services/Office.asmx?wsdl
225.75,78,6.5,79,67,89,82,67.5,95,HeaderTimeService,http://dotnet.jku.at/buch/samples/7/header/HeaderService.asmx?WSDL
98.09,87,17.2,96,67,100,82,21.54,28,Phone,http://ws.acrosscommunications.com/Phone.asmx?wsdl
419.6,92,10.8,97,73,100,84,9.6,38,consService,http://genome.dkfz-heidelberg.de/menu/hobit/embapps/wsdl/cons.wsdl
249.5,91,7.9,97,60,100,79,84,65,EmailAddressValidator,http://ws.strikeiron.com/Dimple/EmailAddressValidator?WSDL
138.25,98,14.5,100,73,100,84,19.92,39,TextAnywhere_SMS,http://ws.textanywhere.net/ta_sms.asmx?wsdl
257,91,8.2,91,60,100,74,117.5,11,GlobalAddressVerification,http://ws.strikeiron.com/GlobalAddressVerification3?WSDL
3111.67,99,2.1,100,67,100,77,4.34,87,RadioMallWS,http://ws.strikeiron.com/RadioMallWS?WSDL
155.75,90,13.8,97,73,78,84,15.25,89,LanguageDictionary,http://pc-tambura.ipsi.fhg.de/AuthoringTools/LanguageDictionary/LanguageDictionary.asmx?WSDL
314.25,67,5.8,67,73,67,84,39.75,31,News,http://www.meetandplay.com/api/News.asmx?WSDL
1177.5,98,2.5,98,80,89,83,1083,3,WSDLInteropTestDocLitService,http://www.soapclient.com/interop/doclit.wsdl
122.27,53,6.5,53,67,89,72,81.27,9,CDASWS,http://cdaweb.gsfc.nasa.gov/WS/jaxrpc?WSDL
203,89,0.8,96,73,100,84,6,42,digestService,http://genome.dkfz-heidelberg.de/menu/hobit/embapps/wsdl/digest.wsdl
500,97,10.1,99,73,78,84,1,33,USWeather,http://www.webservicex.net/usweather.asmx?WSDL
133.62,70,4.9,70,73,89,84,2.37,5,MathService,http://samples.gotdotnet.com/quickstart/aspplus/samples/services/mathservice/cs/mathservice.asmx?wsdl
216.27,52,5.4,52,67,67,77,88.1,2,GetTradingConditions,http://www.saxobank.com/WebServices/GetTradingConditions.asmx?wsdl
158.1,61,8.6,62,73,89,84,10.7,89,TwsPLNBUpdate,http://plnb.net/uwsPLNBUpdate.asmx?wsdl
203,87,3.6,96,73,78,84,21,38,XmlTracking,http://www.baxglobal.com/xmltracking/xmltracking.asmx?wsdl
133,92,0.8,92,80,78,78,18.25,91,Notas,http://www22.brinkster.com/horaciovallejo/netpress1.asmx?wsdl
129.2,86,3.5,95,67,100,82,1.4,90,XWebFAQs,http://ws.xwebservices.com/XWebFAQs/XWebFAQs.asmx?wsdl
91,83,25.8,84,78,89,89,3,64,FaxStatus,http://www.oneoutbox.com/wsdl/FaxStatus.wsdl
1375,63,4.5,64,67,78,82,6.67,12,ITstSDNCHECKservice,http://tstsvr.achworks.com/testexec/tstsdncheck.tss/wsdl/ITstSDNCHECK
140,96,2,99,60,100,74,42.67,8,FrenchAddressVerification,http://ws.strikeiron.com/FrenchAddressVerification?WSDL#FrenchAddressVerificationSoap
194,72,14.1,72,83,89,91,6.5,11,KontoCheckService,http://www.willamowius.com/KontoCheck.wsdl
391.59,97,5.4,99,83,78,93,16.18,36,ResellerService,http://www.dangerimp.com/RetailInterface.wsdl
187.2,96,2,99,60,100,74,51.8,87,Cesar,http://ws.strikeiron.com/Quisque/Caesar?WSDL
221.53,26,4.7,26,67,100,77,170.53,10,UserManagement,http://smithbucklin.articulateglobal.com/Portal/services/UserManagement.asmx?wsdl
248.32,89,7.3,90,67,100,77,50.11,5,AWSECommerceService,http://webservices.amazon.com/AWSECommerceService/2005-03-23/FR/AWSECommerceService.wsdl
263,83,13.2,84,67,100,82,104,7,SvnAdmin,http://www.projxpert.com/Service/v1/SvnAdmin.asmx?wsdl
292.14,85,1.2,85,73,100,80,63.71,89,BDEconomicosFinancieros,http://www.banguat.gob.gt/variables/ws/BDEF.asmx?wsdl
150.33,90,1.7,96,60,100,74,49.66,6,CanadaAddressVerification,http://ws.strikeiron.com/CanadaAddressVerification4_0?WSDL
946,63,4.2,63,73,89,75,100.33,35,IDEC_GeoServeis,http://www.geoportal-idec.com/gestor/webservices/idec_ws.php?wsdl
529.33,66,1.1,66,73,100,80,73.66,56,PlaceFinderSample,http://www.arcwebservices.com/services/v2006/PlaceFinderSample.wsdl
248.6,89,1.4,96,67,100,82,45.4,7,pscanService,http://www.ebi.ac.uk/soaplab/emboss4/services/protein_motifs.pscan.derived?wsdl
226,97,14.6,99,73,100,84,11.2,34,descseqService,http://genome.dkfz-heidelberg.de/menu/hobit/embapps/wsdl/descseq.wsdl
2342.83,75,0.8,76,73,78,84,37.83,3,WSEmbossService,http://www.ebi.ac.uk/Tools/webservices/wsdl/WSEmboss.wsdl
266.87,85,4,85,53,89,66,54,9,AnalysisWSAppLabImplService,http://www.ebi.ac.uk/soaplab/emboss4/services/protein_2d_structure.garnier?wsdl
2187.5,97,0.9,99,80,78,87,23.25,36,NAICS,http://www.webservicex.net/NAICS.asmx?wsdl
131.67,88,6.9,96,73,78,84,9,8,GoogleSearchService,http://wsdl4reg.sourceforge.net/wsdls/GoogleSearch.wsdl
113.09,53,8.4,53,60,89,74,7.18,60,Round4XSDTest,http://mssoapinterop.org/asmx/xsd/round4XSD.wsdl
179.29,44,1.9,45,67,89,72,5.58,7,NewsServiceClient,http://www.latte.be/NewsServiceClient.wsdl
324,88,0.9,96,73,100,84,7,35,tfscanService,http://genome.dkfz-heidelberg.de/menu/hobit/embapps/wsdl/tfscan.wsdl
846,87,6.8,96,73,78,84,20.2,94,ICD9,http://www.webservicex.com/icd9.asmx?WSDL
133.75,89,3.4,96,60,100,74,33.75,34,MobileTextMessaging,http://ws.strikeiron.com/mobiletext_2_5?WSDL
184.5,97,4.2,99,60,100,74,71.5,21,StockQuotes,http://ws.strikeiron.com/SwanandMokashi/StockQuotes?WSDL
516.67,63,7.2,63,83,89,91,10.67,33,sms,http://www.info-me-sms.it/ws.php?wsdl
132.67,97,6.9,99,73,78,84,8.34,5,GoogleSearchService,http://angelika-fochler.gmxhome.de/PHP-Google/GoogleSearch.wsdl
230.6,97,14.2,99,73,100,84,9.6,37,tranalignService,http://genome.dkfz-heidelberg.de/menu/hobit/embapps/wsdl/tranalign.wsdl
156,72,9.4,72,73,89,84,27,65,LocationByZipService,http://www.flash-db.com/services/ws/locationByZip.wsdl
128.5,97,17,99,73,78,62,16.5,92,HolidayService,http://www.holidaywebservice.com/Holidays/HolidayService.asmx?WSDL
236.2,98,1.1,100,73,100,84,7.2,41,equicktandemService,http://genome.dkfz-heidelberg.de/menu/hobit/embapps/wsdl/equicktandem.wsdl
119,83,10.7,84,73,89,80,1,2,ExecutablePackage,http://www.l3s.de/~olmedilla/students/2006/ExecutablePackage.wsdl
322,89,23.2,96,73,100,80,22,7,DownloadService,http://www.samsung.com/es/support/WcmsService/DownloadService.asmx?WSDL
256,91,14.9,97,80,89,65,69,39,IT_x0040_Service_x0020_Webservices,http://www.itatservice.de/itatservice/itatservice2.asmx?WSDL
289.5,70,7.5,70,73,78,80,110.25,36,Users,http://api.legiomedia.com/Users.asmx?WSDL
137,86,8.6,86,73,78,84,2,8,HawleyCreditCardValidate,http://yorktown.cbe.wwu.edu/04Fall/hawleyr/A2/CreditCardValidate.asmx?wsdl
102.2,90,3.3,97,73,100,80,2.2,41,SMSMessagingService,http://ws.strikeiron.com/SMSMessagingService?WSDL
265.19,98,9.7,100,67,100,77,14.25,57,TerraService,http://terraservice.net/TerraService2.asmx?WSDL
518.8,97,9.7,99,58,100,75,8.8,40,lindnaService,http://genome.dkfz-heidelberg.de/menu/hobit/embapps/wsdl/lindna.wsdl
254.6,96,2.4,99,73,100,84,37.6,9,cathparseService,http://www.ebi.ac.uk/soaplab/emboss4/services/utils_database_creation.cathparse.derived?wsdl
428,74,1.4,75,73,78,84,11.83,97,OfficeResearch,http://www.gama-system.com/webservices/officeresearch.asmx?wsdl
230.2,89,14.6,96,73,100,84,11.2,33,coderetService,http://genome.dkfz-heidelberg.de/menu/hobit/embapps/wsdl/coderet.wsdl
336,88,12,96,73,100,84,11.6,41,wordmatchService,http://genome.dkfz-heidelberg.de/menu/hobit/embapps/wsdl/wordmatch.wsdl
628,90,20.2,97,73,100,84,17,5,engtoarabic,http://www.closerfar.com/engtoarabic.asmx?WSDL
208.6,89,0.8,96,67,100,82,42,11,vrnainverseService,http://www.ebi.ac.uk/soaplab/emboss4/services/nucleic_rna_folding.vrnainverse.derived?wsdl
312.43,88,9.6,96,72,78,89,16.36,11,MonsterBusinessGatewayService,http://schemas.monster.com/BGW3.5/WSDL/MonsterBusinessGateway-wsi-ms.wsdl
397.5,74,2.4,74,60,89,79,0.33,2,MailServicePort,http://jonathanbriggs.net/MailService.asmx?WSDL
185,83,33.7,84,80,78,83,1,10,walker_service,http://www.walkermowers.com/ws/opei/claimc.wsdl
206.4,60,6.7,61,78,89,89,7.6,1,ITicTacToeservice,http://www.ebob42.com/cgi-bin/TicTacToe.exe/wsdl/ITicTacToe
64.64,32,9.2,32,67,89,77,30,3,merchant-interface-mime,http://www.partsexpress.com/amazon.wsdl
146.43,98,1.9,99,83,78,91,1.5,6,eUtilsService,http://www.ncbi.nlm.nih.gov/entrez/eutils/soap/eutils.wsdl
333.4,97,12.1,99,73,100,84,11.2,39,tranalignService,http://genome.dkfz-heidelberg.de/menu/hobit/embapps/wsdl/tranalign.wsdl
464.17,22,3.5,23,60,78,83,124.39,6,IXMLWS2service,http://ccs.fax.de/xmlws3.exe/wsdl/IXMLWS2
582,72,8.3,72,67,78,72,153.5,2,ZELService,http://www.zoekteenlief.be/gateway/service.php?wsdl
576.71,28,1.2,29,67,89,72,1.18,5,AmbitServiceService,http://twiki.mygrid.org.uk/twiki/pub/Mygrid/TextExtraction/ambit.wsdl
61.42,80,8.6,81,67,100,77,4.95,9,AWSECommerceService,http://webservices.amazon.com/AWSECommerceService/2005-07-26/AWSECommerceService.wsdl
118.33,96,7,99,73,78,84,8.66,6,GoogleSearchService,http://search.cpan.org/src/BSTILWELL/Net-Google-1.0.1/lib/Net/Google/Services/GoogleSearch.wsdl
78,100,10,100,80,78,65,1,12,featureDetails,http://citizenatlas.dc.gov/webservices/featuredetails.asmx?wsdl
2326.29,64,1.9,64,73,78,80,7.93,7,StartService,http://www.live.com/startservice/startservice.asmx?wsdl
126,99,2.4,100,73,78,84,2,94,EmailVerify,http://www.strikeiron.com/WebServices/emailverify.asmx?WSDL
782,100,16,100,80,100,87,2,11,updater,http://stlbloggers.com/mojira/pinger/ping.asmx?WSDL
171,67,8,67,73,78,84,7.25,32,Wordml2latexService,http://www.mondorux.com/(4r2j4p55lk135d55vklr2255)/servizi/Wordml2latexService.asmx?WSDL
303,91,12.3,97,78,89,89,5,5,ISecretaryXMLBrokerservice,http://140.129.79.217/WS/WSProvider_SecretaryXMLFormBroker.exe/wsdl/ISecretaryXMLBroker
271.25,78,6.7,79,73,67,84,148,1,Amortization,http://www.burgessconsulting.com/amortization/amortization.asmx?wsdl
65,83,24.3,84,78,89,89,4,4,SecureLogin,http://www.vfri.org/VFRI-Web/Global/SecureLogin.asmx?WSDL
401.62,61,5,62,73,78,80,108,91,SmsGate2,http://sms.cellcom.co.il/SmsGate/SmsGate2.asmx?WSDL
469,98,13.1,100,67,78,77,0.67,93,XigniteArchive,http://www.xignite.com/xArchive.asmx?wsdl
155.83,92,1.1,92,73,100,80,5.66,60,AddressFinder,http://www.arcwebservices.com/services/v2006/AddressFinder.wsdl
198.8,99,1.1,100,73,100,84,8,37,newseqService,http://genome.dkfz-heidelberg.de/menu/hobit/embapps/wsdl/newseq.wsdl
1196,83,5.5,84,78,89,89,585,9,forward,http://advcentral.adventresources.com/bmwistar/forward.php?wsdl
169,83,18.9,84,80,78,87,4,11,SearchCuroCustomerService,http://int2npp.post.ch/EPPWS-web-services/wsdl/EPPWSint.wsdl
274,99,22.6,100,73,100,84,15,8,codecoloring_service,http://www.debuglab.com/research/codecoloring/codecoloring_service.asmx?wsdl
248.6,91,2.7,97,73,100,84,44.4,10,ehmmemitService,http://www.ebi.ac.uk/soaplab/emboss4/services/hmm.ehmmemit.derived?wsdl
634.4,92,2.8,97,80,100,87,41.2,34,IMSIVORY,http://gtdemo.gtsoftware.com:8080/soap/axel/soap/imssample/imsIvory?wsdl
92.59,91,17.4,97,72,78,86,1.35,1,PdsSoap,http://www.petrodatasource.com/Soap/PdsSoap.wsdl
117,91,1.8,97,73,78,84,43,4,FraudLabsWebService,http://ws.fraudlabs.com/fraudlabswebservice.asmx?wsdl#FraudLabsWebServiceSoap
197.07,26,5.2,26,53,100,66,27.27,29,ReviewRequestManager,http://rep.oio.dk/Infostructurebase/documantation/2004/09/29/reviewrequestmanager.wsdl
267.8,99,4,100,73,100,84,41.2,1,fconsenseService,http://www.ebi.ac.uk/soaplab/emboss4/services/phylogeny_consensus.fconsense.derived?wsdl
139.2,40,5.5,40,60,78,54,18.38,4,Lists,http://roberdan.officeisp.net/Marketing/_vti_bin/lists.asmx?wsdl
131,19,4.8,20,67,89,72,3,91,RenderService,http://service.mappoint.net/standard-30/mappoint.wsdl
159.62,34,0.9,35,78,89,89,3,6,IntegrationService,http://ebs.be.no/services/Integration?Wsdl
253,86,7.2,86,73,78,80,108.5,8,ConcertWebService,http://radio3.cbc.ca/services/ConcertWebService.asmx?WSDL
249,85,24.9,95,83,89,91,1,3,SoapingService,http://www.opensoap.jp/package/doc/tools/Soaping/SoapingService.wsdl
2808.33,87,2.3,95,73,78,80,0.5,5,DataTypes,http://www.learnasp.com/quickstart/aspplus/samples/services/DataTypes/VB/DataTypes.asmx?WSDL
106,86,17.6,95,73,78,62,18.91,2,SkyNodeWS,http://skyservice.pha.jhu.edu/SkyNode/TwodF/SkyNodeWS.asmx?WSDL
140,86,8.3,86,73,78,84,2,34,XmlDailyFact,http://www.xmlme.com/WSDailyXml.asmx?wsdl
1817,71,2.7,71,73,78,75,68.5,92,wsDomainDoctor,http://webservices.domaindoctor.be/wsDomainDoctor.asmx?WSDL
443.4,95,1.6,98,67,100,82,40.8,6,fpromlkService,http://www.ebi.ac.uk/soaplab/emboss4/services/phylogeny_molecular_sequence.fpromlk.derived?wsdl
241.8,94,13.6,98,73,100,84,7.8,41,msbarService,http://genome.dkfz-heidelberg.de/menu/hobit/embapps/wsdl/msbar.wsdl
355,85,2,95,50,100,72,145,4,hmomentService,http://www.ebi.ac.uk/soaplab/emboss4/services/protein_2d_structure.hmoment.derived?wsdl
267,94,1.8,98,58,100,75,7.4,31,bananaService,http://genome.dkfz-heidelberg.de/menu/hobit/embapps/wsdl/banana.wsdl
305.7,86,5.5,86,53,89,66,91.18,4,AnalysisWSAppLabImplService,http://www.ebi.ac.uk/soaplab/services/nucleic_codon_usage.cai?wsdl
246.43,85,9.7,95,53,89,66,39.73,8,AnalysisWSAppLabImplService,http://www.ebi.ac.uk/soaplab/emboss4/services/acd.acdvalid?wsdl
261,100,12.8,100,73,100,84,8.6,37,twofeatService,http://genome.dkfz-heidelberg.de/menu/hobit/embapps/wsdl/twofeat.wsdl
230.48,82,8.3,83,53,89,66,57.44,10,AnalysisWSGowlabImplService,http://www.ebi.ac.uk/soaplab/emboss4/services/testing.yeastgrid?wsdl
220.6,93,2.4,98,73,100,84,6,35,seqmatchallService,http://genome.dkfz-heidelberg.de/menu/hobit/embapps/wsdl/seqmatchall.wsdl
1422,90,3.6,90,73,78,84,19,11,WSBlastpgpService,http://www.ebi.ac.uk/Tools/webservices/wsdl/WSBlastpgp.wsdl
356.96,85,2.2,85,53,89,66,133.7,7,AnalysisWSAppLabImplService,http://www.ebi.ac.uk/soaplab/emboss4/services/phylogeny_molecular_sequence.fdnapenny?wsdl
277.6,93,2.3,98,50,100,72,44.4,2,pepwindowService,http://www.ebi.ac.uk/soaplab/emboss4/services/protein_composition.pepwindow.derived?wsdl
246.53,88,6.8,89,53,89,66,63.45,12,nucleic_cpg_islands__newcpgseekService,http://www.ebi.ac.uk/soaplab/services/nucleic_cpg_islands.newcpgseek.derived?wsdl
147,94,27,98,89,78,93,3,9,eUtilsService,http://www.ncbi.nlm.nih.gov/entrez/eutils/soap/efetch_lit.wsdl
227.2,86,2.4,95,73,100,84,6.8,39,wordcountService,http://genome.dkfz-heidelberg.de/menu/hobit/embapps/wsdl/wordcount.wsdl
375.78,83,1.3,84,53,89,66,126.87,7,AnalysisWSAppLabImplService,http://www.ebi.ac.uk/soaplab/emboss4/services/phylogeny_molecular_sequence.fprotpars?wsdl
1510.33,82,3.2,83,73,78,84,19.66,2,WSMafftService,http://www.ebi.ac.uk/Tools/webservices/wsdl/WSMafft.wsdl
329.13,85,0.4,85,53,89,66,139.74,8,AnalysisWSAppLabImplService,http://www.ebi.ac.uk/soaplab/emboss4/services/alignment_global.est2genome?wsdl
1347.91,88,2.6,88,73,78,84,28.55,2,WSWUBlastService,http://www.ebi.ac.uk/Tools/webservices/wsdl/WSWUBlast.wsdl
277.35,86,6.3,86,53,89,66,79.26,11,AnalysisWSAppLabImplService,http://www.ebi.ac.uk/soaplab/emboss4/services/edit.newseq?wsdl
258.2,91,13.6,97,58,100,75,6.8,40,dotpathService,http://genome.dkfz-heidelberg.de/menu/hobit/embapps/wsdl/dotpath.wsdl
251.8,93,2.1,98,50,100,72,33,5,tcodeService,http://www.ebi.ac.uk/soaplab/emboss4/services/nucleic_gene_finding.tcode.derived?wsdl
223.6,92,14.6,97,73,100,84,8.8,33,fuzztranService,http://genome.dkfz-heidelberg.de/menu/hobit/embapps/wsdl/fuzztran.wsdl
144.29,76,3,76,60,89,69,9.72,1,WSDBFetchServerLegacyService,http://www.ebi.ac.uk/Tools/webservices/wsdl/WSDbfetch.wsdl
287.04,84,1.6,85,53,89,66,99.04,1,AnalysisWSAppLabImplService,http://www.ebi.ac.uk/soaplab/emboss4/services/information.infoseq?wsdl
300.61,85,4.8,86,53,89,66,105.78,10,AnalysisWSAppLabImplService,http://www.ebi.ac.uk/soaplab/emboss4/services/protein_motifs.fuzzpro?wsdl
221,99,14.8,100,73,100,84,8,39,trimestService,http://genome.dkfz-heidelberg.de/menu/hobit/embapps/wsdl/trimest.wsdl
268.2,91,1.8,97,67,100,82,38,2,biosedService,http://www.ebi.ac.uk/soaplab/emboss4/services/edit.biosed.derived?wsdl
275.8,100,1.9,100,67,100,82,45.8,10,est2genomeService,http://www.ebi.ac.uk/soaplab/emboss4/services/alignment_global.est2genome.derived?wsdl
266.8,92,2,97,58,100,75,8,42,plotorfService,http://genome.dkfz-heidelberg.de/menu/hobit/embapps/wsdl/plotorf.wsdl
163,83,20.4,84,73,78,84,5,10,eFetchService,http://www.ncbi.nlm.nih.gov/entrez/eutils/soap/v1.0/efetch.wsdl
276.6,93,2.3,98,73,100,84,5.8,42,fuzzproService,http://genome.dkfz-heidelberg.de/menu/hobit/embapps/wsdl/fuzzpro.wsdl
250,92,13.8,97,73,100,84,9.4,36,est2genomeService,http://genome.dkfz-heidelberg.de/menu/hobit/embapps/wsdl/est2genome.wsdl
299,85,3.5,86,53,89,66,104.96,12,AnalysisWSAppLabImplService,http://www.ebi.ac.uk/soaplab/emboss4/services/protein_composition.pepinfo?wsdl
271,93,3.9,98,73,100,84,44.6,4,ftreedistService,http://www.ebi.ac.uk/soaplab/emboss4/services/phylogeny_consensus.ftreedist.derived?wsdl
383.25,94,6.1,98,73,89,75,46.75,6,whatizit,http://www.ebi.ac.uk/webservices/whatizit/ws?wsdl
280.39,86,6.4,86,53,89,66,88.78,8,AnalysisWSAppLabImplService,http://www.ebi.ac.uk/soaplab/emboss4/services/protein_3d_structure.seqwords?wsdl
262,85,1.7,95,73,100,84,7.2,32,maskseqService,http://genome.dkfz-heidelberg.de/menu/hobit/embapps/wsdl/maskseq.wsdl
232.2,87,2.2,95,73,100,84,7.8,38,equicktandemService,http://genome.dkfz-heidelberg.de/menu/hobit/embapps/wsdl/equicktandem.wsdl
132.18,13,9,14,33,78,59,6.57,96,msd_soap_service,http://www.ebi.ac.uk/msd-srv/docs/api/msd_soap_service.wsdl
244.2,85,2.2,95,67,100,82,30.4,12,sigscanService,http://www.ebi.ac.uk/soaplab/emboss4/services/protein_3d_structure.sigscan.derived?wsdl
249.2,92,1.6,97,67,100,82,40,3,tranalignService,http://www.ebi.ac.uk/soaplab/emboss4/services/alignment_multiple.tranalign.derived?wsdl
275.87,85,6.5,86,53,89,66,74.44,10,AnalysisWSAppLabImplService,http://www.ebi.ac.uk/soaplab/emboss4/services/phylogeny_discrete_characters.ffactor?wsdl
218.2,93,2.4,98,73,78,84,6.8,40,domainsweepService,http://genome.dkfz-heidelberg.de/menu/hobit/embapps/wsdl/domainsweep.wsdl
194.8,92,1.8,97,73,100,84,5.2,41,degapseqService,http://genome.dkfz-heidelberg.de/menu/hobit/embapps/wsdl/degapseq.wsdl
263.8,94,2.3,98,50,100,72,40.6,3,bananaService,http://www.ebi.ac.uk/soaplab/emboss4/services/nucleic_composition.banana.derived?wsdl
265,93,2.6,98,67,100,82,41.4,4,seqmatchallService,http://www.ebi.ac.uk/soaplab/emboss4/services/alignment_local.seqmatchall.derived?wsdl
262.8,85,2.7,95,67,100,82,41,2,newcpgseekService,http://www.ebi.ac.uk/soaplab/emboss4/services/nucleic_cpg_islands.newcpgseek.derived?wsdl
277.96,85,3.8,86,53,89,66,84.39,10,AnalysisWSAppLabImplService,http://www.ebi.ac.uk/soaplab/emboss4/services/edit.splitter?wsdl
303.74,85,4.5,86,53,89,66,110.44,1,AnalysisWSAppLabImplService,http://www.ebi.ac.uk/soaplab/emboss4/services/nucleic_repeats.etandem?wsdl
225,100,1.9,100,58,100,75,5.8,35,pepnetService,http://genome.dkfz-heidelberg.de/menu/hobit/embapps/wsdl/pepnet.wsdl
324.8,86,12.4,95,73,100,84,9.6,41,restoverService,http://genome.dkfz-heidelberg.de/menu/hobit/embapps/wsdl/restover.wsdl
347.2,85,1.9,95,58,100,75,8.8,32,plotconService,http://genome.dkfz-heidelberg.de/menu/hobit/embapps/wsdl/plotcon.wsdl
342.43,85,5.4,86,53,89,66,147.47,10,AnalysisWSAppLabImplService,http://www.ebi.ac.uk/soaplab/emboss4/services/nucleic_cpg_islands.newcpgseek?wsdl
402,92,10.7,97,58,100,75,10,34,prettyplotService,http://genome.dkfz-heidelberg.de/menu/hobit/embapps/wsdl/prettyplot.wsdl
234.2,94,2.6,98,73,100,84,5.6,38,geeceeService,http://genome.dkfz-heidelberg.de/menu/hobit/embapps/wsdl/geecee.wsdl
359.61,85,1.1,86,53,89,66,110.48,10,AnalysisWSAppLabImplService,http://www.ebi.ac.uk/soaplab/emboss4/services/phylogeny_molecular_sequence.fdnapars?wsdl
283,71,6.5,71,53,89,66,66.35,6,AnalysisWSAppLabImplService,http://www.ebi.ac.uk/soaplab/emboss4/services/nucleic_restriction.redata?wsdl
713.2,99,7.9,100,58,100,75,15.8,39,abiviewService,http://genome.dkfz-heidelberg.de/menu/hobit/embapps/wsdl/abiview.wsdl
259.4,85,1.9,95,67,100,82,33.8,6,emowseService,http://www.ebi.ac.uk/soaplab/emboss4/services/protein_composition.emowse.derived?wsdl
260.6,94,1.8,98,67,100,82,45.8,12,degapseqService,http://www.ebi.ac.uk/soaplab/emboss4/services/edit.degapseq.derived?wsdl
277,86,4.4,95,73,100,84,44.6,2,frestdistService,http://www.ebi.ac.uk/soaplab/emboss4/services/phylogeny_molecular_sequence.frestdist.derived?wsdl
330.2,85,2.1,95,67,100,82,46.8,3,fdnacompService,http://www.ebi.ac.uk/soaplab/emboss4/services/phylogeny_molecular_sequence.fdnacomp.derived?wsdl
271.4,92,4.2,97,73,100,84,41.6,5,roconService,http://www.ebi.ac.uk/soaplab/emboss4/services/protein_3d_structure.rocon.derived?wsdl
300.8,86,2.2,95,73,100,84,6.4,33,caiService,http://genome.dkfz-heidelberg.de/menu/hobit/embapps/wsdl/cai.wsdl
393.35,86,1.2,86,53,89,66,123.13,7,AnalysisWSAppLabImplService,http://www.ebi.ac.uk/soaplab/emboss4/services/nucleic_rna_folding.vrnaalifoldpf?wsdl
287.26,86,5.1,86,53,89,66,96.56,2,AnalysisWSAppLabImplService,http://www.ebi.ac.uk/soaplab/emboss4/services/nucleic_mutation.shuffleseq?wsdl
401.2,92,3.2,97,73,100,84,51.2,10,fdollopService,http://www.ebi.ac.uk/soaplab/emboss4/services/phylogeny_discrete_characters.fdollop.derived?wsdl
404,93,1.5,98,67,100,82,42.4,9,fseqbootService,http://www.ebi.ac.uk/soaplab/emboss4/services/phylogeny_molecular_sequence.fseqboot.derived?wsdl
243.6,85,1.9,95,73,100,84,7,41,helixturnhelixService,http://genome.dkfz-heidelberg.de/menu/hobit/embapps/wsdl/helixturnhelix.wsdl
489.8,94,3.4,98,73,100,80,6.6,38,mwcontamService,http://genome.dkfz-heidelberg.de/menu/hobit/embapps/wsdl/mwcontam.wsdl
270.2,86,4.3,95,73,100,84,44.8,6,ehmmfetchService,http://www.ebi.ac.uk/soaplab/emboss4/services/hmm.ehmmfetch.derived?wsdl
265,85,13.6,95,67,100,82,42.6,4,remapService,http://www.ebi.ac.uk/soaplab/emboss4/services/display.remap.derived?wsdl
447.4,86,9.4,95,73,100,84,12.6,39,showseqService,http://genome.dkfz-heidelberg.de/menu/hobit/embapps/wsdl/showseq.wsdl
406,86,3,95,73,100,84,47,11,fpennyService,http://www.ebi.ac.uk/soaplab/emboss4/services/phylogeny_discrete_characters.fpenny.derived?wsdl
334.43,84,1.4,84,53,89,66,114.43,11,AnalysisWSAppLabImplService,http://www.ebi.ac.uk/soaplab/emboss4/services/nucleic_restriction.restover?wsdl
302.3,85,3.4,85,53,89,66,115.43,7,AnalysisWSAppLabImplService,http://www.ebi.ac.uk/soaplab/emboss4/services/nucleic_codon_usage.syco?wsdl
463.6,94,2.1,98,73,100,84,23.2,32,cuspService,http://genome.dkfz-heidelberg.de/menu/hobit/embapps/wsdl/cusp.wsdl
251.4,93,2.1,98,67,100,82,40.6,3,pepcoilService,http://www.ebi.ac.uk/soaplab/emboss4/services/protein_2d_structure.pepcoil.derived?wsdl
347,95,1.2,98,67,100,82,43.4,11,ememeService,http://www.ebi.ac.uk/soaplab/emboss4/services/protein_motifs.ememe.derived?wsdl
294.04,85,5.2,86,53,89,66,92.56,8,AnalysisWSAppLabImplService,http://www.ebi.ac.uk/soaplab/emboss4/services/protein_motifs.patmatdb?wsdl
283.17,84,2.6,85,53,89,66,101.56,5,AnalysisWSAppLabImplService,http://www.ebi.ac.uk/soaplab/services/information.infoseq?wsdl
437.8,95,10.4,98,73,100,84,12.6,33,needleService,http://genome.dkfz-heidelberg.de/menu/hobit/embapps/wsdl/needle.wsdl
325.6,86,12,95,73,100,84,10.6,37,sirnaService,http://genome.dkfz-heidelberg.de/menu/hobit/embapps/wsdl/sirna.wsdl
232.2,85,1.8,95,73,78,84,5.8,34,twodsweepService,http://genome.dkfz-heidelberg.de/menu/hobit/embapps/wsdl/twodsweep.wsdl
242,87,2.8,95,73,100,84,6.2,39,psiphiService,http://genome.dkfz-heidelberg.de/menu/hobit/embapps/wsdl/psiphi.wsdl
273.2,86,1.8,95,58,100,75,8.2,40,isochoreService,http://genome.dkfz-heidelberg.de/menu/hobit/embapps/wsdl/isochore.wsdl
260.6,93,2.1,98,67,100,82,39,9,prophetService,http://www.ebi.ac.uk/soaplab/emboss4/services/nucleic_profiles.prophet.derived?wsdl
251.4,87,1.5,95,58,100,75,7.4,34,tcodeService,http://genome.dkfz-heidelberg.de/menu/hobit/embapps/wsdl/tcode.wsdl
255.4,94,2.3,98,67,100,82,40,10,sigcleaveService,http://www.ebi.ac.uk/soaplab/emboss4/services/protein_motifs.sigcleave.derived?wsdl
3288,18,1.3,19,67,89,72,2.96,7,MiriamProviderService,http://www.ebi.ac.uk/compneur-srv/miriamws-main/MiriamWebServices?wsdl
267.43,86,5.7,87,53,89,66,77.39,1,AnalysisWSAppLabImplService,http://www.ebi.ac.uk/soaplab/emboss4/services/nucleic_gene_finding.marscan?wsdl
328,94,12.3,98,73,100,84,10.6,33,listorService,http://genome.dkfz-heidelberg.de/menu/hobit/embapps/wsdl/listor.wsdl
386,96,2,99,67,100,82,45.4,12,prophecyService,http://www.ebi.ac.uk/soaplab/emboss4/services/nucleic_profiles.prophecy.derived?wsdl
1075.2,90,3.4,90,73,100,84,142.6,1,wossnameService,http://www.ebi.ac.uk/soaplab/emboss4/services/information.wossname.derived?wsdl
257.2,87,1.7,95,58,100,75,8.4,33,wobbleService,http://genome.dkfz-heidelberg.de/menu/hobit/embapps/wsdl/wobble.wsdl
293.09,86,5.1,87,53,89,66,90.87,4,AnalysisWSAppLabImplService,http://www.ebi.ac.uk/soaplab/emboss4/services/edit.entret?wsdl
270.4,87,2.4,96,67,100,82,52.6,2,wordcountService,http://www.ebi.ac.uk/soaplab/emboss4/services/nucleic_composition.wordcount.derived?wsdl
308,85,2.8,85,53,89,66,93.74,12,AnalysisWSAppLabImplService,http://www.ebi.ac.uk/soaplab/emboss4/services/alignment_consensus.cons?wsdl
2324.27,93,1.6,93,60,78,74,1591.09,10,pbx,http://www.innovaphone.de/wsdl/pbx501.wsdl
164,100,7.3,100,73,100,84,48.25,11,GetOrderInfo,http://my.nctm.org/ebusiness/WebServices/GetOrderInfo.asmx?wsdl
434.67,69,0.6,69,73,100,80,1.67,87,MESAClaimsService,http://ipip.europeadeseguros.com/MESAClaimsService.wsdl
579.58,98,1.2,98,60,100,72,106.15,2,eBayAPIInterfaceService,http://developer.ebay.com/webservices/401/eBaySvc.wsdl
335.3,85,2.4,86,53,89,66,100.3,11,AnalysisWSAppLabImplService,http://www.ebi.ac.uk/soaplab/emboss4/services/phylogeny_molecular_sequence.frestboot?wsdl
315.72,92,6.5,97,72,78,86,10.4,10,PDCWebService,http://www.eanpdc.co.za/PDCWebservice/PDCWebService.WSDL
231.6,96,14,99,73,100,84,10.6,42,est2genomeService,http://genome.dkfz-heidelberg.de/menu/hobit/embapps/wsdl/est2genome.wsdl
2262.33,63,2.9,63,73,89,75,5.66,58,GeoCode_Service,http://rpc.geocoder.us/dist/eg/clients/GeoCoder.wsdl
237.8,97,1.2,99,73,100,84,10.4,35,profitService,http://genome.dkfz-heidelberg.de/menu/hobit/embapps/wsdl/profit.wsdl
359.13,85,1.1,86,53,89,66,116.56,8,AnalysisWSAppLabImplService,http://www.ebi.ac.uk/soaplab/emboss4/services/nucleic_rna_folding.vrnalfold?wsdl
64.28,80,9.1,81,67,100,77,5.78,11,AWSECommerceService,http://webservices.amazon.com/AWSECommerceService/2004-10-04/AWSECommerceService.wsdl
236,83,17.2,84,89,78,93,7,8,codeService,http://revivalproject.pymesoft.net/soap/wsdl.asp
490.23,88,5.8,96,60,78,79,1.08,90,XigniteChart,http://www.xignite.com/xChart.asmx?wsdl
159.5,98,2.8,100,73,78,80,16.5,37,BSXMLAddressSearch,http://ws.east-ayrshire.gov.uk/nlpg/eacbsxmlnlpgws/bsxmladdresssearch.asmx?wsdl
161,100,12.5,100,73,100,80,5,8,RightNeighboursService,http://anonymous:anonymous@wortschatz.uni-leipzig.de/axis/services/RightNeighbours?wsdl
365.5,61,2.1,62,73,67,84,101.6,94,TheHolyBible,http://francisshanahan.com/TheHolyBible.asmx?WSDL
105.43,87,1.2,95,73,100,80,5.57,11,MyAmazonPlus,http://www.cs.berkeley.edu/~jingtaow/course/webservices/MyAmazonPlus.wsdl
1275.25,56,3,57,67,89,72,88.75,9,KpiReport,http://www.chiangmaipoc.net/webservice/kpireport.php?wsdl
239.6,92,12.2,97,73,100,75,16,4,ServicioOnix,http://www.librosar.com.ar/portal/servicioonix.asmx?WSDL
232.83,46,4.9,47,78,89,89,11,12,SesameService,http://cdsws.u-strasbg.fr/axis/services/Sesame?wsdl
789,84,2.5,84,67,78,72,608,58,PrixElementPrestaServiceProxy,http://www.amplitude-voyages.biz/TOP_WS/WebServices/PrixElementPrestaService.wsdl
248,95,23.8,98,73,89,62,1,35,UpsValidation,http://www.wurzburg.com/UPS/UpsValidation.asmx?wsdl
235.25,94,8.1,98,73,78,80,93.5,7,WSDLInteropTestDocLitService,http://mssoapinterop.org/asmx/WSDL/WSDLInteropTestDocLitService.wsdl
268.11,96,8.3,99,67,78,58,0.72,31,zbozi,http://www.atcomp.cz/webservices/zbozi.asmx?wsdl
183.28,57,7.3,59,67,89,77,35.5,2,CRA_clima_GSRad,http://www.sipeaa.it/gsrad/CRA.clima.webservices.GSRad.asmx?wsdl
141.25,59,0.8,59,53,89,66,34.25,6,PropertyInformation,http://www.larimer.org/webservices/PropertyInformation.cfc?wsdl
125.88,69,10.5,70,73,78,80,66.88,89,ImgCutout,http://casjobs.sdss.org/ImgCutoutDR3/ImgCutout.asmx?wsdl
859,92,16.2,97,73,100,84,2,3,WebSearchWS,http://www.esynaps.com/WebServices/SearchWS.asmx?WSDL
217.05,91,7.3,91,67,100,77,28,3,AWSECommerceService,http://webservices.amazon.com/AWSECommerceService/2006-02-15/UK/AWSECommerceService.wsdl
478.5,99,8.4,100,42,89,62,7,33,RepositoryInformation,http://isb.oio.dk/oioservice/service/public/3/open/repositoryinformation.asmx?WSDL
155,72,15,72,89,78,95,3,2,marketService,http://www.pjm.com/etools/downloads/emkt/pjm_emkt.wsdl
1336.75,47,3,48,67,89,72,41.5,34,Webservices.nl,http://ws1.webservices.nl/business/soap?wsdl
223.5,86,15.7,95,73,100,84,37.5,6,Tools,http://www.whatdoing.com/WebTools/Tools.asmx?wsdl
66,83,25.1,84,73,78,80,3,3,SOAPReceive,http://www.mxtelecom.com/uk/tech/sms/html/uk/tech/sms/xml/wapmx-receive.wsdl
432,86,8.8,95,80,100,86,1.29,5,Glide,http://www.service-now.com/demo/sys_user.do?WSDL
853.6,88,6.1,96,60,78,74,55.2,12,ConfigEditingService,http://www.25hoursaday.com/weblog/ConfigEditingService.asmx?wsdl
349.22,36,6.8,37,73,78,83,4.11,3,Dispenser,http://www.blackstoneonline.com/webservices/dispenser.xml
215.2,56,1,57,60,78,79,9.2,11,ILohn2004service,http://newcomer.de/webservices/lohn.dll/wsdl/ilohn2004
344.82,59,5.4,60,67,89,77,17.64,94,ContactServiceNoHeader,http://www.esendex.com/secure/messenger/soap/ContactServiceNoHeader.asmx?wsdl
217.2,90,0.8,97,58,100,75,9.6,32,iepService,http://genome.dkfz-heidelberg.de/menu/hobit/embapps/wsdl/iep.wsdl
133.67,92,6.9,97,73,78,84,7.67,10,GoogleSearchService,http://www.echo.eos.nasa.gov/documents/wsdl/extended-services/GoogleSearch.wsdl
2150,83,7.4,84,73,89,84,7,1,RandomGoogleSearchService,http://www.ghettodriveby.com/soap/index.php?wsdl
201.4,87,0.7,95,73,100,84,8,33,seqretService,http://genome.dkfz-heidelberg.de/menu/hobit/embapps/wsdl/seqret.wsdl
219.2,94,1.1,98,73,100,84,8.4,40,revseqService,http://genome.dkfz-heidelberg.de/menu/hobit/embapps/wsdl/revseq.wsdl
68.88,17,4.3,18,60,78,79,5.76,5,AmazonSearchService,http://soap.amazon.ca/schemas3/AmazonWebServices.wsdl
69.71,89,3.5,96,80,100,83,0.42,11,ProductInfo,http://www.vinfo.com/Updates/TGPlugIn/ProductInfo.asmx?wsdl
3273.75,84,1.6,85,73,78,88,11.13,8,OTNDeptEmp,http://webservices.oracle.com/ws/emp/oracle.ws.scott.OTNDeptEmp?WSDL
149.46,93,10.7,98,67,100,77,6.43,11,EcMSoapBridgeService,http://webservices.ecircle-ag.com/rpc?wsdl
176.25,89,7.1,90,80,89,83,39.5,10,WSDLInteropTestDocLitService,http://www.whitemesa.com/r3/InteropTestDocLit.wsdl
69.33,95,19.4,99,67,78,77,25.22,93,BlogService,http://www.dotnetjunkies.com/weblog/blogservice.asmx?wsdl
61.42,79,8.9,80,67,100,77,5.37,8,AWSECommerceService,http://webservices.amazon.com/AWSECommerceService/2005-03-23/CA/AWSECommerceService.wsdl
100.14,92,3.2,97,80,100,87,7.71,10,pinger,http://mojira.net/pinger.asmx?wsdl
227,83,23.9,84,50,89,66,111,6,AddressBookService,http://oscar.snapps.com/projects/lotusphere/WebServices.nsf/AddressBook65.WSDL
88,83,28.2,84,89,89,93,3,10,learn,http://amadeus.biosci.arizona.edu/~nirav/learn.wsdl
365.5,79,2.5,79,73,78,84,18.25,90,SearchDnevnikSi,http://www.gama-system.com/webservices/searchdnevniksi.asmx?wsdl
133.04,17,3.5,17,42,100,69,20,92,SforceService,http://www.gokul.com/private/sforce.wsdl
180.59,95,11.8,98,67,78,82,35.71,64,erez3,http://library.barebilligst.dk/erez3/erez?cmd=expand&vtl=soap/erez3.wsdl
193.33,94,4.3,98,83,89,91,123.22,11,ClusterfastaService,http://www.vbi.vt.edu/~pathport/services/wsdls/clusterfasta.wsdl
111,96,5.4,99,58,89,80,2.75,8,UpdateService,http://www.msdomino.net/orders.nsf/order_update_doc?wsdl
115,97,6.9,99,73,78,84,8,10,GoogleSearchService,http://jeremy.zawodny.com/mt/lib/MT/GoogleSearch.wsdl
451,64,2.3,64,60,100,79,287.33,31,NamespaceManager,http://rep.oio.dk/Infostructurebase/documantation/2004/09/29/namespacemanager.wsdl
116,98,16.7,100,67,78,77,1.33,92,XigniteNote,http://www.xignite.com/xNote.asmx?wsdl
257.67,88,8.9,88,67,78,72,16.67,9,RNAhybridImplementationService,http://bibiwsserv.techfak.uni-bielefeld.de/RNAhybrid/axis/RNAhybridPort?wsdl
150.91,86,13.5,95,67,78,77,4.18,9,Main,http://212.177.98.35/swapping/default.asmx?WSDL
1674,55,0.8,56,67,78,85,1005.4,9,TargetServiceBinding,http://nime-glad.nime.ac.jp/en/program/search/target.php?wsdl
283,87,21.1,95,60,78,69,30,11,etrayService,http://www.beblo.com//etray.cfc?wsdl
181.7,34,3.5,34,73,78,84,41.7,57,AAIService,http://location.openwave.com:8080/locationstudio/webservices/aai.wsdl
62.75,56,7.8,56,83,89,91,2.25,10,MulttestService,http://www.vbi.vt.edu/~pathport/services/wsdls/multtest.wsdl
438.78,89,8.4,96,67,78,77,0.67,95,XigniteMetals,http://services.xignite.com/xmetals.asmx?wsdl
349.58,66,2.3,66,80,89,83,36.58,7,Service,http://macrowebservices.com/clients/sdg/ws/service.asmx?WSDL&v=3
256.96,85,4.5,86,53,89,66,81,9,AnalysisWSAppLabImplService,http://www.ebi.ac.uk/soaplab/services/nucleic_motifs.dreg?wsdl
118,92,27.4,97,58,100,80,3,9,Compound2,http://www.whitemesa.net/r3/compound2.wsdl
237.5,72,12.7,72,78,89,89,4,96,Wsession,http://synergiciel.cecam.net/Cecam.SynergicielV2.Ws/Wsession.asmx?WSDL
241.2,99,0.9,100,58,100,75,7.8,40,pepwindowallService,http://genome.dkfz-heidelberg.de/menu/hobit/embapps/wsdl/pepwindowall.wsdl
352,83,11.6,84,73,89,62,156,86,NRA_x0020_ILA_x0020_News_x0020_and_x0020_Updates_x0020_Syndication,http://www.nraila.org/Services/LegislativeUpdates.asmx?WSDL
327,72,4.4,72,67,89,72,14,34,ndfdXML,http://www.nws.noaa.gov/forecasts/xml/SOAP_server/ndfdXMLserver.php?wsdl
512.25,92,6.8,93,80,78,83,46.37,92,ExchangeRates,http://webservices.lb.lt/ExchangeRates/ExchangeRates.asmx?wsdl
486,94,3.1,98,73,78,84,1,87,TaricCZ,http://www.cs.mfcr.cz/tariccz/tariccz.asmx?wsdl
238.4,95,1.3,98,73,100,84,9.2,36,einvertedService,http://genome.dkfz-heidelberg.de/menu/hobit/embapps/wsdl/einverted.wsdl
2911.29,17,1.4,18,67,89,72,17.04,94,Service,http://www.rsdn.ru/ws/service.asmx?WSDL
261.2,90,1.5,97,50,100,72,51.6,9,freakService,http://www.ebi.ac.uk/soaplab/emboss4/services/nucleic_composition.freak.derived?wsdl
370.25,67,5.4,68,73,67,84,19.75,3,Service,http://www.impostos.net/ImpNetWebService/Service.asmx?WSDL
146,63,10.5,63,73,78,75,5.67,5,Footprinting,http://www.bioinf.med.uni-goettingen.de/fileadmin/upload/webservices/footprintingWS.wsdl
296.57,85,2.7,85,53,89,66,95.09,10,AnalysisWSAppLabImplService,http://www.ebi.ac.uk/soaplab/emboss4/services/nucleic_repeats.einverted?wsdl
154.5,100,12.2,100,73,100,80,5,7,FrequenciesService,http://wortschatz.uni-leipzig.de/axis/services/Frequencies?wsdl
69,83,23.4,84,78,89,89,2,6,SecureLogin,http://www.vapoultrygrowers.com/VPGC-Web/Global/SecureLogin.asmx?WSDL
221,87,25.9,95,73,100,84,1,8,UpdatePerson,http://my.nctm.org/ebusiness/WebServices/UpdatePerson.asmx?WSDL
102.5,96,3.2,99,80,78,87,42.5,95,ccydemo,http://www.webcontinuum.net/webservices/ccydemo.wsdl
438,98,10,100,73,78,84,61,1,WebService,http://www.framehouse.se/WebObjects/files/Menu2/WebService/Menu.asmx?WSDL
135,83,20.6,84,67,89,72,21,9,echoService,http://www.autowatch.us/ext/echo.cfc?wsdl
70.75,56,8.3,56,83,89,91,7.5,11,GeneidmapService,http://www.vbi.vt.edu/~pathport/services/wsdls/geneidmap.wsdl
299.2,100,1.4,100,67,100,82,41.8,7,infoalignService,http://www.ebi.ac.uk/soaplab/emboss4/services/alignment_multiple.infoalign.derived?wsdl
112.33,86,1.7,95,73,78,62,1,3,ASPFAQs,http://aspnet.4guysfromrolla.com/ws/ASPFAQs.asmx?wsdl
153,96,6.3,99,73,78,84,99,5,SdssCutout,http://skyservice.pha.jhu.edu/sdsscutout/SdssCutout.asmx?WSDL
251.5,86,12.7,86,67,89,72,77,2,jobsService,http://www.azhealthjobs.com/employer/ws/jobs.cfc?wsdl
122,39,1.1,39,33,78,71,7.85,4,InteropServiceAService,http://www.mssoapinterop.org/remoting/ServiceA.soap?wsdl
157.5,46,5.6,47,73,89,84,12.33,6,Euro42,http://www.ebob42.com/cgi-bin/Euro42.asmx?wsdl
164.8,90,5.1,91,73,78,84,30.4,8,SoapTest,http://mssoapinterop.org/stkV3/InteropB.wsdl
1418.2,80,3.5,81,73,78,84,43,4,WSDaliLiteService,http://www.ebi.ac.uk/Tools/webservices/wsdl/WSDaliLite.wsdl
251.8,100,2.5,100,73,100,84,46,7,vrnadistanceService,http://www.ebi.ac.uk/soaplab/emboss4/services/nucleic_rna_folding.vrnadistance.derived?wsdl
423.17,86,6.2,95,60,78,74,141.95,96,XigniteRealTime,http://xignite10.xignite.com/xRealTime.asmx?wsdl
665.5,85,2.1,95,73,100,80,29.38,87,rt_info,http://www.cts.com.pl/webservices/rt_info.asmx?wsdl
313.6,92,11.7,97,58,100,75,9,39,polydotService,http://genome.dkfz-heidelberg.de/menu/hobit/embapps/wsdl/polydot.wsdl
84,91,30.9,97,73,89,62,21,8,Service1,http://aspalliance.com/dotnetsolutions/WebService4/Service1.asmx?wsdl
231.4,99,1.5,100,73,100,84,6.8,41,biosedService,http://genome.dkfz-heidelberg.de/menu/hobit/embapps/wsdl/biosed.wsdl
105.56,92,14.6,97,73,78,80,0.67,95,DOTSAddressValidate,http://ws2.serviceobjects.net/av/AddressValidate.asmx?WSDL
136,56,5.3,57,50,89,66,7,2,UpdateService,http://www.msdomino.net/orders.nsf/order_update?wsdl
144.83,91,4,92,67,78,66,6.5,4,DimeInterop,http://mssoapinterop.org/stkV3/dime/dime-rpc.wsdl
120,85,34.4,95,83,89,91,1,12,EmptySA,http://mssoapinterop.org/stk/wsdl/EmptySA.wsdl
665.67,63,7.7,63,89,100,93,9.34,58,QuranService,http://studentmasjid.com/Quran/QuranService.wsdl
793.17,48,1.7,48,67,89,72,2.34,5,DirSrvService,http://freemosp.51ditu.com/wsdl/DirSrv.wsdl
101.33,63,4,64,73,100,80,2.66,7,WS4lsqlService,http://slashdemocracy.org/links/ws4lsql.wsdl
269.5,86,11.8,95,73,89,62,62.5,32,InstantOrder,http://www.pqsweb.com/storedemo/InstantOrder.asmx?wsdl
210.6,88,0.7,96,73,100,84,6.6,40,biosedService,http://genome.dkfz-heidelberg.de/menu/hobit/embapps/wsdl/biosed.wsdl
199.2,87,8.6,95,67,78,77,23.75,86,Tiscali_x0020_UMS_x0020_Accounting_x0020_Services,http://webservices.tiscali.com/UmsAccountingService.asmx?wsdl
166,89,7,90,80,89,83,43.75,9,WSDLInteropTestDocLitService,http://www.whitemesa.net/r3/InteropTestDocLit.wsdl
112,83,26.1,84,83,89,91,8,58,BNQuoteService,http://bob.marlboro.edu/~msie/2002/ipl/perl/lectures/jun15/isbn_price_quote/BNQuoteService.wsdl
141.5,93,15.9,98,50,78,66,11.38,90,Service,http://www.csoft.co.uk/dtd/sendsms4.wsdl
146.33,100,6.9,100,73,78,84,8,12,GoogleSearchService,http://etna.int-evry.fr/cours/WebServices/TP_WS/Axis/Win/TP_Google/GoogleSearch.wsdl
220.75,56,6.3,57,58,78,80,57.25,16,WhiteMesaSoap12AddTestSvc,http://www.whitemesa.net/wsdl/soap12-add-test-doc.wsdl
282.43,85,12.4,95,73,78,84,10.43,96,CreditCardValidator,http://www.tpisoft.com/smartpayments/validate.asmx?WSDL
146.8,93,1.1,98,73,78,80,1,89,SmsService,http://www.gecip.net/SMSWS/sms.asmx?wsdl
234.4,98,2.7,100,67,100,82,26.6,4,newcpgreportService,http://www.ebi.ac.uk/soaplab/emboss4/services/nucleic_cpg_islands.newcpgreport.derived?wsdl
134,97,29.9,99,73,78,84,10,6,WSDLInteropTestListService,http://mssoapinterop.org/stkv3/wsdl/interopTestList.wsdl
171,83,20.1,84,83,89,91,3,57,LittServiceService,http://developer.statsbiblioteket.dk/netbibservices/services/LittService?wsdl
143.25,79,1.8,79,73,78,84,78,6,CustomFieldResponseWS,http://www.regonline.com/webservices/CustomFieldResponseWS.asmx?WSDL
78,100,35.3,100,67,78,72,1,63,CogoService,http://envinsaonline.mapinfo.com/Cogo/services/Cogo?wsdl
202.17,46,4.9,47,73,78,75,3,21,toi-wetter,http://wetter.t-online.de/soap.php?wsdl
960.29,32,3.1,33,60,78,79,865.29,2,interopLabEchoHeader,http://www.soapclient.com/interop/InteropC.wsdl
321.71,86,4.5,95,73,78,84,76.42,63,clover,http://biowulf.bu.edu/clover/wsdl
1212.2,90,4.5,90,60,78,69,70.8,5,Schedule,http://webservices.aeroflot.ru/flightSearch.wsdl
214,67,8.5,68,73,78,84,116.6,37,AddressVerifier,http://services.argosoft.com/AddressValidation/AddressVerifier.asmx?wsdl
280.17,85,3.9,86,53,89,66,97.74,9,AnalysisWSAppLabImplService,http://www.ebi.ac.uk/soaplab/emboss4/services/protein_composition.iep?wsdl
484.5,79,7.6,79,73,100,84,186,9,DailyDilbert,http://www.esynaps.com/WebServices/DailyDilbert.asmx?WSDL
529,95,3.1,99,73,78,62,15,11,IAAUtilities,http://www.iaa.gov.il/Rashat/PublicWS/IAAUtilities.asmx?wsdl
687,94,15.6,98,73,100,84,200,38,registration,http://www.psit.co.yu/PSITResearchServices/registration.asmx?WSDL
221.11,43,0.7,43,73,89,75,2.55,10,MNOAccessService,http://mobilenavigation.siemensvdo.com/mnp/services/MNOAccess?wsdl
223.6,95,14.6,99,73,100,84,9.4,31,splitterService,http://genome.dkfz-heidelberg.de/menu/hobit/embapps/wsdl/splitter.wsdl
82,72,13.8,72,67,89,72,4.5,4,GeocodeService,http://www.zeesource.net/maps/services/Geocode?wsdl
174.5,99,2.5,100,80,78,87,1,96,TNM_Elevation_Service,http://gisdata.usgs.net/XmlWebServices/TNM_Elevation_service.asmx?WSDL
341,100,23.6,100,73,100,80,20,3,DownloadService,http://www.samsung.com/my/support/WcmsService/DownloadService.asmx?WSDL
222.4,94,1.7,98,73,100,84,5.6,41,maskfeatService,http://genome.dkfz-heidelberg.de/menu/hobit/embapps/wsdl/maskfeat.wsdl
1939.79,35,1.1,36,67,78,82,1839.43,9,InteropDef,http://soapclient.com/interop/SQLDataInterop.wsdl
255,86,19.5,87,83,89,91,11,2,ExPtLinkSampleService,http://trans.nict.go.jp/axis/services/ExPtLinkSampleService?wsdl
206,98,2.1,100,67,89,82,10.25,59,SendSmsService,http://gw1.aql.com/soap/sendservice.php?WSDL
230.4,100,14.5,100,58,100,75,11.4,42,dotpathService,http://genome.dkfz-heidelberg.de/menu/hobit/embapps/wsdl/dotpath.wsdl
236.6,94,2.3,98,73,100,84,4.6,36,prophetService,http://genome.dkfz-heidelberg.de/menu/hobit/embapps/wsdl/prophet.wsdl
314.5,96,14.1,99,73,100,84,30,9,ServiceCategory,http://www.gosu.net/GosuWeb/Common/ServiceCategory.asmx?WSDL
300.5,72,11.8,72,83,89,91,7.5,34,SPS,http://xml.nig.ac.jp/wsdl/SPS.wsdl
192.67,63,10.5,63,42,100,69,4.67,6,RetsinfoService,http://rep.oio.dk/retsinfo.dk/xml/wsdl/2005/08/04/Retsinfo_resolved.wsdl
252.33,100,10.8,100,50,100,62,6.44,5,ServiceTransfert,http://www.thomasbouche.com/WS/Transfert/WSTransfert.asmx?wsdl
131.38,99,15.4,100,60,89,69,12.19,7,MainService,http://www.infoknowledgebase.com/servlet/services/Main?wsdl
145,85,6.8,95,73,78,84,9,9,GoogleSearchService,http://www.daimi.au.dk/~amoeller/WWW/webservices/GoogleSearch.wsdl
399.75,56,5,57,67,89,72,85.75,36,L9C_BC,http://igsee.l9c.org/soap.php?wsdl
603.54,31,1.7,32,78,78,91,130.85,8,XWeb1003Port,http://ws.xwebservices.com/XWeb1003/V2/XWeb1003.wsdl
803,83,1.2,84,83,89,91,445,57,Test Response Service,http://ww.cyberkni.net/links/testing.wsdl
223.2,89,2.2,96,73,100,84,6.2,38,sigcleaveService,http://genome.dkfz-heidelberg.de/menu/hobit/embapps/wsdl/sigcleave.wsdl
121.2,55,1,55,50,78,66,5,93,Service,http://www.csoft.co.uk/dtd/sendsms3.wsdl
151,89,1.9,96,60,100,74,45.33,10,FrenchAddressVerification,http://ws.strikeiron.com/FrenchAddressVerification?WSDL
192,91,5.1,97,60,100,79,62.5,7,PhoneNumberEnhancement,http://ws.strikeiron.com/phonenumberenhancement?wsdl
102,90,2.5,97,67,100,82,1,39,TaxData,http://ws.strikeiron.com/TaxData?WSDL
500.75,56,4.7,57,73,89,75,84.75,11,EchoHeadersService,http://www.oasis-open.org/committees/download.php/14955/echo_policy.wsdl
196,83,32.8,84,83,89,91,3,57,GetOwamp,http://www-iepm.slac.stanford.edu/tools/soap/wsdl/old/get_owamp.wsdl
229.4,99,13.7,100,73,100,84,8.6,40,twofeatService,http://genome.dkfz-heidelberg.de/menu/hobit/embapps/wsdl/twofeat.wsdl
141,92,1.4,97,73,78,84,1,86,DOTSNameWizard,http://ws2.serviceobjects.net/nw/namewizard.asmx?WSDL
244.17,99,3.7,100,80,100,83,1,7,JIPComuniService,http://services.javaportal.it/kservices/JIPComuni.jws?wsdl
943.5,77,4.4,77,73,67,84,88,9,getGeoInfo,http://tsdmaps.gsc.nrcan.gc.ca/website/GeochemArcIMS/asps/GuyGeoSurvey.asmx?WSDL
130.67,100,6.9,100,73,78,84,10,12,GoogleSearchService,http://jeremy.zawodny.com/~jzawodn/mt/lib/MT/GoogleSearch.wsdl
1400,78,4.3,79,73,78,84,22.25,12,WSKalignService,http://www.ebi.ac.uk/Tools/webservices/wsdl/WSKalign.wsdl
121.15,88,6.4,89,67,100,77,8.2,7,AWSECommerceService,http://webservices.amazon.com/AWSECommerceService/AWSECommerceService.wsdl
1840,90,8.7,97,73,78,80,26,39,Statistics,http://www.webservicex.net/Statistics.asmx?WSDL
143.65,19,4.1,19,60,78,79,9.69,6,AmazonSearchService,http://pesona.mmu.edu.my/~sbho/tic2211/08webSv/AmazonWebServices.wsdl
272.3,35,2.7,35,73,67,84,2.8,8,SearchService,http://www.panoramabox.com/webservices/searchservice.asmx?wsdl
141.5,93,17.6,98,67,100,83,12,10,Compound1,http://www.whitemesa.net/r3/compound1.wsdl
260.69,78,4.7,78,67,78,84,27.46,5,HotelFunctionsService,http://www.travelnow.com/services/HotelServices200520?WSDL
243,88,13.8,96,73,100,84,10.2,36,diffseqService,http://genome.dkfz-heidelberg.de/menu/hobit/embapps/wsdl/diffseq.wsdl
379,63,5.6,63,73,78,88,18.67,7,OTNHelloWorld,http://webservices.oracle.com/ws/mobile/oracle.ws.OTNHelloWorld?WSDL
208.6,88,1.2,96,73,100,84,8.6,36,pscanService,http://genome.dkfz-heidelberg.de/menu/hobit/embapps/wsdl/pscan.wsdl
308.5,56,6.2,56,83,89,91,7.25,31,Fasta,http://xml.nig.ac.jp/wsdl/Fasta.wsdl
254.4,98,1.3,99,67,100,82,35.6,3,listorService,http://www.ebi.ac.uk/soaplab/emboss4/services/edit.listor.derived?wsdl
1516.67,91,2.7,91,73,78,84,48.17,3,WSFastaService,http://www.ebi.ac.uk/Tools/webservices/wsdl/WSFasta.wsdl
397,88,1.4,89,60,100,74,169.67,35,SIMPS,http://ws.strikeiron.com/StrikeironMarketplaceServices?WSDL
148.33,92,2,97,73,78,80,1.66,93,Inbound,http://ws.interfax.net/inbound.asmx?wsdl
387,83,22.6,84,83,89,91,1,4,ServicioSuma,http://petra.euitio.uniovi.es./~labra/ws/suma.php?wsdl
100,94,21.8,98,73,100,87,2,64,FlightInformation,http://ws.cendant.com/B2BGateway/service/FlightInformation?WSDL
214.75,57,1.3,58,67,89,72,147.25,84,PlaceFinder,http://arcweb.esri.com/services/v2/PlaceFinder.wsdl
508.94,96,6.7,99,67,100,77,14.63,66,TerraService,http://www.terraserver-usa.com/TerraService2.asmx?WSDL
490,98,12,100,73,89,62,140,36,IT_x0040_Service_x0020_Webservices,http://www.itatservice.de/itatservice/itatservice10.asmx?WSDL
114,97,15.7,99,73,89,62,50.5,93,UserService,http://www.leadtools.net/Services/UserService/UserService.asmx?WSDL
857,83,6.4,84,73,100,87,3,8,CounterDeleteInformationWS,http://rep.oio.dk/kmd.dk/energi/xml/wsdl/2005/07/05/CounterDeleteInformationWS.wsdl
765,99,16.5,100,73,100,80,6,90,SnowReport,http://www.thecave.com/ws/snowreport.wsdl
241,100,24.6,100,83,89,91,8,7,InterTranService,http://trans.nict.go.jp/axis/services/InterTran?wsdl
307.6,94,0.9,98,67,100,82,42.4,10,showalignService,http://www.ebi.ac.uk/soaplab/emboss4/services/alignment_multiple.showalign.derived?wsdl
198,96,22.4,99,73,100,84,2,94,SendEmailService,http://www.abysal.com/soap/AbysalEmail.wsdl
366,88,8.3,88,73,100,84,52,11,ITranslateSvc,http://office2003research.translate.ru/ResearchService/ITranslateSvc.asmx?wsdl
105.6,100,19.2,100,73,78,84,0.6,95,DOTSEmailValidate,http://ws2.serviceobjects.net/ev/EmailValidate.asmx?wsdl
368.5,85,3.7,95,67,78,82,19,9,WebServiceAuthenticator,http://webservices.seek.com.au/WebserviceAuthenticator.asmx?wsdl
136.86,87,1.8,96,67,100,82,1.15,96,XWebBlog,http://ws.xwebservices.com/XWebBlog/XWebBlog.asmx?wsdl
353.17,66,2.3,66,80,89,83,42.84,2,Service,http://macrowebservices.com/clients/sdg/ws/service.asmx?WSDL&v=13
481.33,88,0.8,96,67,78,82,1,96,XigniteDataSet,http://www.xignite.com/xDataSet.asmx?wsdl
86.75,94,23,98,73,78,80,18.75,93,SdssFields,http://skyservice.pha.jhu.edu/devel/sdssFields/sdssFields.asmx?wsdl
84.71,18,4.8,19,72,89,86,2.92,65,InTouchService,http://soapintouch.acdnet.com/intouchservice.asmx?wsdl
162,100,12.4,100,73,100,80,5,7,ServiceOverviewService,http://wortschatz.uni-leipzig.de/axis/services/ServiceOverview?wsdl
86.5,57,1.5,58,67,78,72,1.25,12,com.starwood.corona.apps.wdc.AirKiosk,http://sutra110.airkiosk.com/AirKiosk.wsdl
246.4,87,0.8,95,73,100,84,5.6,37,backtranseqService,http://genome.dkfz-heidelberg.de/menu/hobit/embapps/wsdl/backtranseq.wsdl
2967.75,56,2.4,58,83,89,91,4.25,3,PimlService,http://pathport.vbi.vt.edu/services/wsdls/piml.wsdl
104.6,89,19.1,96,73,78,84,1,89,DOTSCrypto,http://ws2.serviceobjects.net/cr/Crypto.asmx?WSDL
251.38,70,1.9,71,67,89,82,0.88,61,AccountEventHandler,http://www.esendex.com/secure/messenger/soap/AccountEventHandler.asmx?wsdl
102.5,89,3.1,96,80,78,87,47.5,88,ccydemo,http://webcontinuum.net/webservices/ccydemo.wsdl
491,91,4.2,97,73,100,80,23.5,66,LandmarkService,http://terraserverusa.com/LandmarkService.asmx?WSDL
70.62,18,4.3,18,60,78,79,3.97,2,AmazonSearchService,http://webservices.amazon.ca/schemas3/AmazonWebServices.wsdl
48.15,60,5.2,60,60,89,69,2.03,31,DGV_SCADA,http://www.multispeak.org/interface/30j/23_DGV_SCADA.asmx?wsdl
368,61,1,62,53,89,66,202.82,63,Climate Data,http://arccf10.tor.ec.gc.ca/climate/functions/climatedata.cfc?wsdl
134.75,96,7.5,99,80,89,83,2.5,8,WSDLInteropTestDocLitService,http://www.whitemesa.net/r3/InteropTestDocLitParameters.wsdl
181.36,98,12.6,99,73,100,84,17.63,90,ManageLoginsAndRanges,http://webservices.kull.ch/Numbering/ManageLoginsAndRanges.asmx?WSDL
219,97,21.9,99,80,100,87,23,5,checkVatService,http://europa.eu.int/comm/taxation_customs/vies/api/checkVatPort?wsdl
379.5,88,14.8,96,73,100,80,137.5,7,FlightRouteService,http://www.pathfinder-xml.com/development/WSDL/FlightRouteService.wsdl
234.6,50,10,51,83,89,91,3.4,64,Guthrie,http://www-iepm.slac.stanford.edu/tools/soap/wsdl/old/guthrie-veryold.wsdl
152.07,95,12.8,99,53,100,66,33.14,32,EdgarInformation,http://ws.strikeiron.com/EdgarInformation?WSDL
190.17,73,2.6,74,73,89,80,19.67,61,ServicioGeocodificacion,http://www.geoservicios.com/V1.0/sgeo/sgeo.asmx?wsdl
564,83,13.7,84,89,100,93,122,8,imageConvert,http://www.bigislandcolor.com/icserver.php?wsdl
287.07,94,8.3,98,67,89,58,11.36,5,Public,http://public.bookscan.ws/index.asmx?wsdl
276,99,14.5,100,80,89,65,70,37,IT_x0040_Service_x0020_Webservices,http://www.itatservice.de/itatservice/itatservice3.asmx?wsdl
492.13,88,6.8,96,60,78,74,1.33,95,XigniteVWAP,http://www.xignite.com/xvwap.asmx?WSDL
179.5,98,8,100,80,100,87,0.5,12,iMobilWS,http://services.groupes.be/iMobilWebService/iMobilWS.asmx?WSDL
1442.86,87,2.9,95,73,78,84,46.72,5,WSMaxsproutService,http://www.ebi.ac.uk/Tools/webservices/wsdl/WSMaxsprout.wsdl
151.85,12,6.5,12,53,78,66,3.85,41,Registre,http://rep.oio.dk/bm.dk/xml/schemas/2003/07/14/registre.wsdl
128.8,98,11.6,97,73,100,84,4.39,2,VTServiceProxy,http://www.verticaltruth.com/VTServiceProxy.asmx?WSDL
160.67,73,7.5,74,73,89,84,6,4,rshare,http://rshare.de/rshare.asmx?WSDL
232,85,12.8,95,78,78,91,5,12,PegsTourService,http://www.mail-archive.com/axis-c-dev@ws.apache.org/msg04871/durchstich.wsdl
261.62,21,1.5,21,53,78,66,14.12,3,SABLEModelServerRPCService,http://ems.eurostep.fi:8080/EMS/services/SABLE.MSWS.RPC?wsdl
199,94,10.1,98,73,78,84,39,5,sample,http://www.startvbdotnet.com/web/sample1.asmx?wsdl
76.88,92,17.4,97,60,89,54,26.47,96,CasJobs,http://galex.stsci.edu/casjobs/CasJobs.asmx?wsdl
231.8,87,1.1,95,73,100,84,9.2,36,cpgreportService,http://genome.dkfz-heidelberg.de/menu/hobit/embapps/wsdl/cpgreport.wsdl
423,63,5.4,63,73,89,62,16.67,41,GeocodeService,http://lbs.wheresoft.com/api/wssp/geocodeservice.asmx?wsdl
351,83,17,84,83,89,91,13,63,Directory,http://www.taet.com.au/Web+Service+Agent.nsf/DirectoryWSDL
133,83,14.3,84,73,78,84,18,65,BlogReaderService,http://www.flash-db.com/services/ws/blogReader2.wsdl
95,83,24.1,84,73,78,80,3,12,SOAPReceive,http://www.mxtelecom.com/us/tech/sms/html/uk/tech/sms/xml/wapmx-receive.wsdl
135.25,78,3.4,79,73,78,84,1.5,3,AccountServices,http://www.blueface.ie/webservices/voipservices.asmx?wsdl
1042.17,82,3.1,83,73,78,84,56,3,WSInterProScanService,http://www.ebi.ac.uk/Tools/webservices/wsdl/WSInterProScan.wsdl
133.67,96,8.7,99,73,78,80,0.67,11,WSDLInteropTestDocLitParameters,http://mssoapinterop.org/asmx/WSDL/InteropTestDocLitParameters.wsdl
224.2,95,14.3,98,73,100,84,10.4,40,getorfService,http://genome.dkfz-heidelberg.de/menu/hobit/embapps/wsdl/getorf.wsdl
1859.64,96,2.6,99,60,78,79,16.07,94,Service,http://www.ejse.com/WeatherService/Service.asmx?wsdl
234,87,1.1,95,67,100,82,14,7,racer,http://sws-challenge.org/shipper/v2/racer.wsdl
380.83,91,6.6,91,73,78,80,163.5,9,Northwind,http://www.tunguyen.us/wslearn/northwind.asmx?wsdl
357.57,28,1,30,67,89,72,233,96,AccountInfo,http://arcweb.esri.com/services/v2/AccountInfo.wsdl
471.5,56,3.2,57,73,89,62,5.75,32,FindService,http://lbs.wheresoft.com/api/wssp/findservice.asmx?wsdl
678.5,86,1.7,87,67,78,82,2.5,10,VSOiService,http://vso.nascom.nasa.gov/API/sdacVSOi_strict.wsdl
204,86,7.1,86,73,67,88,3,1,DataSetService,http://msconline.maconstate.edu/tutorials/ASPNET2/ASPNET13/DataSetService.asmx?wsdl
174.67,85,11.1,95,58,89,80,1,3,GetSubjectElement,http://plato.stlucie.k12.fl.us/mis/play.nsf/GetSubject?WSDL
177,100,6.9,100,73,78,84,7.33,5,GoogleSearchService,http://www.cs.usyd.edu.au/~ejb/GoogleSearch.wsdl
201.5,99,1,100,73,78,84,46,32,periodictable,http://www.webservicex.com/periodictable.asmx?wsdl
414,86,10.5,86,73,89,84,74.5,4,ClientInformation,http://services.ezcomm.co.za/ClientInformation.asmx?WSDL
227.4,89,1.1,96,73,100,84,7.6,32,palindromeService,http://genome.dkfz-heidelberg.de/menu/hobit/embapps/wsdl/palindrome.wsdl
975.9,59,2.7,60,67,89,77,372.67,66,ScheduleFileWebService,http://www.novasoftware.se/schedulewebservice/service.asmx?WSDL
627,83,12.8,84,78,89,89,541,64,SoapResponder,http://soapclient.com/xml/soapresponder.wsdl
231.2,95,1.2,98,73,100,84,10.2,34,marscanService,http://genome.dkfz-heidelberg.de/menu/hobit/embapps/wsdl/marscan.wsdl
163.25,87,1.7,95,73,100,80,0.25,42,BirdwellMusicServices,http://www.birdwellmusic.com/BirdwellMusicServices.asmx?wsdl
320.8,69,1.5,70,73,67,84,31.5,58,ServicioNomenclator,http://www.geoservicios.com/V1.0/sn/sn.asmx?wsdl
234.12,70,2.9,71,73,67,80,61.5,92,World_x0020_Time_x0020_Service,http://www.mastercsharp.com/live/TimeService/TimeService.asmx?wsdl
203.5,86,16.2,95,58,100,69,0.5,59,EnumFetchService,http://ramius.communityzero.com/ws/api/Enum.wsdl
164,94,13.6,98,73,78,80,22.29,91,Context,http://pc-tambura.ipsi.fhg.de/runtimetools/Web%20References/com.taxonomy.ipsi.fhg/Context.wsdl
108,83,26.2,84,83,89,91,7,63,TemperatureService,http://pesona.mmu.edu.my/~sbho/tic2211/08webSv/TemperatureService.wsdl
181.5,71,1.5,72,67,89,72,9,60,AccountService,http://www.esendex.com/secure/messenger/soap/AccountService.asmx?wsdl
585.4,51,2,52,73,78,84,398.4,11,SQLDataInterop,http://soapclient.com/interop/InteropB.wsdl
141.33,94,6.9,98,73,78,84,7.33,10,GoogleSearchService,http://soapclient.com/xml/googleSearch.wsdl
194.17,73,6.5,74,73,89,84,13.5,7,Service,http://wstest.avans.nu/Service.asmx?wsdl
130.5,86,7.9,86,73,78,84,2,40,SportingGoodsFinder,http://www.xmlme.com/WSSportingGoods.asmx?WSDL
173,100,18.3,100,73,100,80,27,8,WSCitationImplService,http://www.ebi.ac.uk/webservices/citexplore/v1.0/service?wsdl
315,91,12.7,97,73,100,84,10.6,34,vectorstripService,http://genome.dkfz-heidelberg.de/menu/hobit/embapps/wsdl/vectorstrip.wsdl
119,72,10.6,72,80,89,83,15,67,FileTransferService,http://lqcd.jlab.org/wsdl/rft-glue.wsdl
112.77,91,14.9,97,60,100,74,22.08,39,Service1,http://psapserv.spatial-data.com/PSAPServiceNA/PSAPLookup.asmx?WSDL
142.5,92,1.4,97,73,78,84,1.5,88,DOTSNameWizard,http://trial.serviceobjects.com/nw/namewizard.asmx?wsdl
211,83,13.7,84,67,89,72,28,38,wsdl,http://www.sugartech.co.za/soap/wsdlserver.php?wsdl
256.6,99,0.8,100,67,100,82,40.6,9,splitterService,http://www.ebi.ac.uk/soaplab/emboss4/services/edit.splitter.derived?wsdl
1664.62,42,1,43,83,89,91,1337,1,ARSA,http://xml.nig.ac.jp/wsdl/ARSA.wsdl
2697.14,89,1.4,96,67,78,82,26.28,3,wsReqSender,http://www.perevozki.ru/WEBServices/WSRequests/wsrequests.asmx?WSDL
174.5,72,13.3,72,83,89,91,3.5,96,B2BXMLOrders,http://b2bserver.acdsystems.com/b2bxmlorders.asmx?WSDL
177,88,18.5,96,73,78,80,11,94,K4TAirReservationsWS,http://ws.keyfortravel.com/Air/airreservations.asmx?wsdl
234,87,15.4,96,73,100,80,2,61,HOSTSupplierContainerRunService,http://galaxy.sagadc.com/Galaxy/wsdl/HOSTSupplier.wsdl
191.33,95,1.5,98,73,78,84,0.66,9,ExternalCAP,http://service.aconti.net/externalCAP.asmx?wsdl
264,94,0.4,98,73,100,80,13,11,EMSFlightMonitorService,http://www.pathfinder-xml.com/development/WSDL/EMSFlightMonitorMessage.wsdl
103.4,85,18.8,95,73,78,80,0.4,87,DOTSFastTax,http://trial.serviceobjects.com/ft/FastTax.asmx?wsdl
205.12,100,12.3,100,67,78,77,0.62,28,wsRegistriCertificati,http://bdrtest.izs.it/WsRegistriCertificatiAut/registricertificati.asmx?WSDL
420.67,63,9.2,63,80,100,87,91.34,42,hellowsdl3,http://www.scottnichol.com/samples/hellowsdl3.wsdl
107.4,85,19,95,73,78,80,0.8,92,DOTSGeoPhone,http://ws2.serviceobjects.net/gp/GeoPhone.asmx?WSDL
127.33,100,6.9,100,73,78,84,8.66,9,GoogleSearchService,http://www.cs.usyd.edu.au/~ejb/nusoaplib/GoogleSearch.wsdl
325.3,86,1.4,87,53,89,66,91.52,2,AnalysisWSAppLabImplService,http://www.ebi.ac.uk/soaplab/emboss4/services/alignment_consensus.merger?wsdl
361.33,63,7.6,63,83,89,91,11.66,39,sms,http://www.subitosms.it/ws.php?wsdl
546.33,98,1.5,100,73,78,62,14.66,87,Teletekst,http://www.html2xml.nl/Services/Teletekst/Version1/Teletekst.asmx?WSDL
340.2,97,1.2,99,67,100,82,39.6,10,supermatcherService,http://www.ebi.ac.uk/soaplab/emboss4/services/alignment_local.supermatcher.derived?wsdl
97.73,97,13.3,99,60,67,74,4.46,32,BlueLMSWS,http://blue.isoph.com/IsophBlueWS/IsophBlueWS.asmx?wsdl
226.58,90,7.2,91,67,100,77,37.37,9,AWSECommerceService,http://webservices.amazon.com/AWSECommerceService/2005-10-05/UK/AWSECommerceService.wsdl
164,86,3.4,95,73,78,84,54.5,96,AustralianPostCode,http://www.webservicex.com/AustralianPostCode.asmx?WSDL
177.5,94,14.6,98,67,89,58,25.8,32,UserService,http://my.textcaster.com/webservices/userservice.asmx?WSDL
322.65,95,7.6,99,60,78,74,0.75,93,XigniteSecurity,http://www.xignite.com/xsecurity.asmx?WSDL
227.8,100,14.6,100,73,100,84,11.6,40,notseqService,http://genome.dkfz-heidelberg.de/menu/hobit/embapps/wsdl/notseq.wsdl
446,98,6.7,98,60,78,74,22.87,90,XigniteFunds,http://www.xignite.com/xFunds.asmx?WSDL
134.83,99,2.4,100,58,67,75,25.16,7,DimeInterop,http://mssoapinterop.org/stkV3/dime/dime-doc.wsdl
111.5,72,21.3,72,73,100,84,1,4,GetInfoByNameService,http://www-128.ibm.com/developerworks/cn/websphere/library/techarticles/0401_liu_mandel/AddressBook.wsdl
604.33,63,6.8,63,67,78,72,6.66,7,BankServiceService,http://www.arikan.at/axis/services/BankService?wsdl
1733.09,97,2.8,99,73,89,62,11.36,8,SmsTransfer,http://www.crm4me.com.tr/crm4me_services/smstransfer.asmx?WSDL
134.33,97,6.9,99,73,78,84,8.66,10,GoogleSearchService,http://www-inf.int-evry.fr/cours/WebServices/TP_WS/DotNET/TP_Google/GoogleSearch.wsdl
166.43,65,2,66,80,89,87,10.93,60,TimeService,http://www.nanonull.com/TimeService/TimeService.asmx?wsdl
278,97,9.6,99,73,100,84,54,7,weasel,http://sws-challenge.org/shipper/v2/weasel.wsdl
168,83,21.6,84,78,89,89,5,9,IDutchservice,http://www.ebob42.com/cgi-bin/NumberToWordsInDutch.exe/wsdl/IDutch
137.33,61,8.7,61,73,67,80,27.61,80,WebStoreAdminService,http://www.west-wind.com/webstoresandbox/admin/WebStoreAdminService.asmx?WSDL
243.07,89,4.6,89,53,89,66,59.53,4,edit__descseqService,http://www.ebi.ac.uk/soaplab/services/edit.descseq.derived?wsdl
424.83,46,3.7,46,73,89,84,20.83,8,ServerExampleService,http://www.nuestrosite.com.mx/soap/server.php?wsdl
324.5,95,3.9,99,73,78,75,68,2,SeikaCodePublish,http://edicode.vips.gr.jp/SeikaCodePublish.asmx?WSDL
122.73,94,12.5,94,73,78,62,62.55,4,SkyNodeWS,http://skyservice.pha.jhu.edu/SkyNode/DLS/SkyNodeWS.asmx?WSDL
125.33,94,7.9,98,73,78,84,10.33,12,GoogleSearchService,http://dotnet.jku.at/book/solutions/7/GoogleSearch.wsdl
111.67,85,7.4,95,73,78,84,9,3,GoogleSearchService,http://www.myjavaserver.com/~tsschnoc/GoogleSearch.wsdl
133,100,7.7,100,60,89,69,48.25,5,QueryServiceService,http://cuero.tacc.utexas.edu:8080/gridport/services/GPIRQuery?wsdl
114.25,92,8.2,97,80,89,83,2.5,7,WSDLInteropTestDocLitService,http://mssoapinterop.org/stkv3/wsdl/interopTestDocLitParameters.wsdl
329.7,85,1.8,86,53,89,66,84.48,6,AnalysisWSAppLabImplService,http://www.ebi.ac.uk/soaplab/emboss4/services/alignment_global.stretcher?wsdl
133.5,90,5.4,97,73,100,80,20,59,Pickup,http://www.saiasecure.com/webservice/pickup/soap.asmx?wsdl
124,92,7.6,97,73,78,84,9.33,6,GoogleSearchService,http://hermes.arts.cuhk.edu.hk/~ledowong/xquery2/galax-0.4.0/examples/wsdl/apache/GoogleSearch.wsdl
2252,83,1.3,84,73,89,75,981,38,kalendar,http://kalendar.kr-plzensky.cz/web/ws.php?wsdl
271.6,97,11.8,99,67,100,72,23.2,7,PaSSAPI,http://www.kbcafe.com/iBLOGthere4iM/PaSSAPI.wsdl
287.36,89,9.7,96,73,100,80,6.27,9,BibShareSearchEngine,http://bibshare.dsic.upv.es/BibShareSearchEngine/BibShareSearchEngine.asmx?WSDL
122,98,5.7,100,73,78,84,2,5,PeReverseAniService,http://realtime.pacificeast.com/ReverseAni/PeReverseAniService.asmx?wsdl
151.5,90,12.6,96,67,100,82,1,90,CaribbeanT,http://www.regomnet.de/CaribbeanT.asmx?WSDL
300.2,89,2.4,96,73,100,84,49.4,8,ehmmcalibrateService,http://www.ebi.ac.uk/soaplab/emboss4/services/hmm.ehmmcalibrate.derived?wsdl
112.5,86,15.5,86,73,89,84,65,7,FpMLConversion,http://www.handcoded.com/FpMLConversion.asmx?WSDL
64.4,95,4.1,99,73,100,80,9,39,SMSMessagingService,http://www.strikeiron.com/WebServices/SMSMessagingService.asmx?WSDL
300.96,85,3.2,85,53,89,66,85.26,8,AnalysisWSAppLabImplService,http://www.ebi.ac.uk/soaplab/emboss4/services/edit.biosed?wsdl
200.6,56,9,56,67,89,77,28.9,36,WebSystemService,http://www.foodcandy.com/WebSystemService.asmx?WSDL
298.2,85,12.5,95,73,100,84,8,38,supermatcherService,http://genome.dkfz-heidelberg.de/menu/hobit/embapps/wsdl/supermatcher.wsdl
525.5,94,3.4,94,67,67,84,5.6,95,NetworkNode,http://www.exchangenetwork.net/schema/v1.0/node.wsdl
142.17,46,5.8,47,73,89,84,5.5,60,Celsius42,http://www.ebob42.com/cgi-bin/Celsius42.asmx?wsdl
128.75,70,6.6,70,73,89,84,5.37,7,MathService,http://ja.gotdotnet.com/quickstart/aspplus/samples/services/MathService/VB/MathService.asmx?WSDL
165,92,25.6,97,89,78,93,1,11,eUtilsService,http://www.ncbi.nlm.nih.gov/entrez/eutils/soap/efetch.wsdl
233.5,68,3.2,68,73,89,75,4,61,CheckAuthorizationService,http://test.achex.com/ws/Authorization.wsdl
3567,93,5.6,98,80,100,87,39,8,TWebService1,http://www.daten-management.com.br/WebServiceCGC.asmx?WSDL
200.2,92,1,97,73,78,84,8.2,32,protsweepService,http://genome.dkfz-heidelberg.de/menu/hobit/embapps/wsdl/protsweep.wsdl
223.4,100,13.7,100,73,100,84,9.2,33,showfeatService,http://genome.dkfz-heidelberg.de/menu/hobit/embapps/wsdl/showfeat.wsdl
64,93,9.9,98,80,78,65,2,11,categoryfeatures,http://citizenatlas.dc.gov/webservices/categoryfeatures.asmx?wsdl
64.75,57,1.4,59,67,100,77,2.25,32,FaxMessagingService,http://www.mail-archive.com/wsif-dev@ws.apache.org/msg00496/FaxMessagingService.wsdl
251,86,2.6,87,73,78,80,143,40,CupScores,http://scores.serviceobjects.com/CupScores.asmx?WSDL
107,91,36.9,97,83,89,91,3,12,EmptySA,http://mssoapinterop.org/stkv3/wsdl/emptysa.wsdl
292.7,85,1.9,86,53,89,66,85.83,4,AnalysisWSAppLabImplService,http://www.ebi.ac.uk/soaplab/emboss4/services/protein_3d_structure.sigscan?wsdl
222,92,1.6,97,58,100,75,9,33,pepwindowService,http://genome.dkfz-heidelberg.de/menu/hobit/embapps/wsdl/pepwindow.wsdl
406.25,91,1.7,97,73,78,84,205.75,24,devCadastro,http://www.devaspnet.com.br/servicos/cadastro/devcadastro.asmx?wsdl
563.5,90,4.3,97,72,78,89,50.33,11,gmews,http://digilander.libero.it/kobayashison/pab.wsdl
878.5,67,4,68,73,78,87,5.75,10,SumibiConvertService,http://www.sumibi.org/sumibi/Sumibi_stable.wsdl
837,72,6.8,72,67,89,72,135.5,1,ndfdXML,http://oscar.snapps.com/portal.nsf/WeatherService?WSDL
1512.25,78,3.8,79,73,78,84,20,4,WSScanPSService,http://www.ebi.ac.uk/Tools/webservices/wsdl/WSScanPS.wsdl
190.33,75,7.6,76,67,78,72,18,11,Gameshop,http://www.gameshop.nl/Webservice.php?wsdl
150.25,78,10.7,78,73,89,84,3.75,3,StateDemo,http://dotnet.jku.at/buch/samples/7/lifecycle/StateDemo.asmx?WSDL
157.2,90,17.3,97,73,78,62,48.8,90,GBSCTHolidayService,http://www.holidaywebservice.com/Holidays/GBSCT/GBSCTHolidayService.asmx?wsdl
114.83,89,18.5,96,73,100,80,31.66,66,Shipment,http://www.saiasecure.com/webservice/shipment/soap.asmx?wsdl
568.6,54,1.3,54,67,89,72,404.6,81,Query,http://arcweb.esri.com/services/v2/Query.wsdl
110,83,21.6,84,67,89,72,5,4,HashProviderService,http://web8.securetss.com/com/clearviewtss/util/HashProvider.cfc?wsdl
494.8,97,9.6,99,73,100,84,10.2,38,emmaService,http://genome.dkfz-heidelberg.de/menu/hobit/embapps/wsdl/emma.wsdl
202.04,97,9.9,99,60,89,74,6.92,40,DocApi,http://soap.centerpost.com/DocApi.asmx?wsdl
252.59,57,4.8,58,67,78,82,50.59,90,StockQuotes,http://www.gama-system.com/webservices/stockquotes.asmx?wsdl#StockQuotesSoap
439.4,88,9.4,96,73,100,84,10,33,eprimer3Service,http://genome.dkfz-heidelberg.de/menu/hobit/embapps/wsdl/eprimer3.wsdl
280.7,85,4.2,86,53,89,66,64.96,6,AnalysisWSAppLabImplService,http://www.ebi.ac.uk/soaplab/emboss4/services/nucleic_composition.wordcount?wsdl
46,72,15.4,72,73,78,84,3,4,XarayaSoap,http://xaraya.open-world.com.ve/ws.php?wsdl
296,74,2.2,75,73,89,80,18,6,XfccBasic,http://www.iccf-webchess.com/XfccBasic.asmx?wsdl
311,83,15.2,84,60,89,69,7,9,remoteQuery,http://www.boeingcapital.com/einvite/hongkong/reports/remotequery.cfc?wsdl
289.75,39,2.7,39,78,78,91,28.5,8,CUCTransaction,http://mo.paybill.com/WebServices/CUCTransaction.wsdl
266.4,95,1,99,73,100,84,8.4,34,newcpgreportService,http://genome.dkfz-heidelberg.de/menu/hobit/embapps/wsdl/newcpgreport.wsdl
220.2,87,1,95,73,100,84,7.2,40,pepcoilService,http://genome.dkfz-heidelberg.de/menu/hobit/embapps/wsdl/pepcoil.wsdl
1479,96,7.5,99,73,78,84,2,40,BEP,http://www.webservicex.net/bep.asmx?WSDL
396.4,88,1.6,96,73,100,84,34.2,9,emastService,http://www.ebi.ac.uk/soaplab/emboss4/services/protein_motifs.emast.derived?wsdl
546.4,91,1.1,91,73,100,84,25.6,34,wossnameService,http://genome.dkfz-heidelberg.de/menu/hobit/embapps/wsdl/wossname.wsdl
413,83,17.8,84,78,89,89,10,6,sbp,http://th.sbuypayment.com/webservices/Pay.php?wsdl
168.17,93,14.2,98,73,78,62,18.5,92,Html2XmlServices,http://www.html2xml.nl/Services/html2xml/version1/Html2Xml.asmx?WSDL
517,83,14.5,84,83,89,91,375,12,EmptySA,http://www.soapclient.com/interop/EmptySa.wsdl
96,83,21,84,73,100,80,3,3,Batch_Transfer,http://dev.arl.arizona.edu/batch.wsdl
252,93,0.7,98,67,100,82,39.6,2,backtranambigService,http://www.ebi.ac.uk/soaplab/emboss4/services/nucleic_translation.backtranambig.derived?wsdl
253.83,13,7,13,67,89,84,5.92,64,OnlineMessenger,http://www.myoms.net/soap/oms2_simple.wsdl
141,100,9.5,100,73,78,84,9,6,GoogleSearchService,http://jacques.dsc.ufcg.edu.br/palestras/webservices/google/googleapi/GoogleSearch.wsdl
503,16,5,16,67,89,72,43.71,93,Service,http://rsdn.ru/ws/service.asmx?wsdl
287,90,8.1,97,60,78,69,16.94,10,ForecastServiceImplService,http://websky.kma.go.kr/services/ForecastService?wsdl
207.69,89,12.6,96,53,100,71,27.61,88,Exchanges,http://ws.strikeiron.com/Exchanges?WSDL
770.6,98,1,98,60,100,72,254.5,11,eBayAPIInterfaceService,http://developer.ebay.com/webservices/427/ebaySvc.wsdl
309.2,96,12.6,99,73,100,84,10.6,39,waterService,http://genome.dkfz-heidelberg.de/menu/hobit/embapps/wsdl/water.wsdl
140.64,94,13.1,94,73,78,62,54.28,2,SkyNodeWS,http://skyservice.pha.jhu.edu/SkyNode/PSCz/SkyNodeWS.asmx?WSDL
225.87,25,6.1,26,67,89,72,22,31,sdm25,http://www.se-services.nl/lib/sdm25/sdm25.php?wsdl
146,93,5.9,98,67,78,72,24,3,GetBestMapDefinitionService,http://www.viamichelin.com/ws/services/GetBestMapDefinition?wsdl
116,87,2.8,95,60,100,74,30,5,CanadaAddressVerification,http://ws.strikeiron.com/CanadaAddressVerification?WSDL
149.75,78,9.4,78,80,89,87,4.5,89,BBWS,http://www.borgerblanketter.dk/BBWS/BBWS.asmx?WSDL
109.5,94,8.2,98,73,100,84,14.75,87,LogServices,http://www.eqsl.cc/WebServices/LogServices.asmx?wsdl
176.33,92,6.5,97,83,89,91,119.83,7,EbiService,http://staff.vbi.vt.edu/pathport/services/wsdls/ebi.wsdl
184.67,88,1.9,89,73,78,75,7.67,57,PlaceFinder,http://www.arcwebservices.com/services/v2006/PlaceFinder.wsdl
49.5,85,1.8,95,67,78,72,1.5,34,DataGeneration,http://www.strikeiron.com/WebServices/datageneration.asmx?WSDL
1084.5,85,7.3,95,58,100,57,6.5,5,TWS-DR,http://www.trustedwebservices.org/trustedx/downloads/SignatureVerify.wsdl
461.5,39,5.1,40,80,89,83,331.88,62,TCrossPlatformSoapService,http://www.ebob42.com/cgi-bin/CrossPlatformSoapService.asmx?wsdl
222.6,85,15.6,95,73,100,84,6,34,emowseService,http://genome.dkfz-heidelberg.de/menu/hobit/embapps/wsdl/emowse.wsdl
84,91,12.5,97,67,78,82,2,8,BasicAddressMatch,http://www.bgtaddresstools.beta.state.pa.us/BasicAddressMatch/BasicAddressMatch.asmx?wsdl
74.5,92,8.4,97,73,78,80,23.5,88,DensityMap,http://skyservice.pha.jhu.edu/devel/DensityMap/DensityMap.asmx?wsdl
259,56,4.1,57,67,78,72,12.75,11,SeqnaviSoapApiService,http://pdbjs3.protein.osaka-u.ac.jp/seqnavi/soap/seqnavi.wsdl
182.25,67,9.7,67,67,67,85,46.5,7,RenderServer3D,http://ws.xara.com/graphicrender/render3d.wsdl
269.38,99,9,100,67,100,72,39.88,65,TerraService,http://www.terraservice.net/terraservice.asmx?wsdl
101.84,14,10.6,15,60,89,69,3.29,90,ODWS,http://solveit4odos.brinkster.net/odws/odws.asmx?WSDL
200,78,9.6,78,73,89,80,81.5,37,InstantOrder,http://www.onecone.com/WebServices/instantorder.asmx?wsdl
330.2,99,2.4,100,73,100,84,38.2,9,showdbService,http://www.ebi.ac.uk/soaplab/emboss4/services/display.showdb.derived?wsdl
790.2,91,3.1,97,78,78,89,1.8,9,ECPAMT,http://202.75.163.45:2503/ECPAWSDL/ECPAMT.WSDL
194.6,90,1.9,97,58,100,75,5.4,41,bananaService,http://genome.dkfz-heidelberg.de/menu/hobit/embapps/wsdl/banana.wsdl
86.4,89,24.7,96,73,78,84,8.4,6,SendCustomForm,http://www.etruria-properties.com/Apps/WebService/SendCustomForm.asmx?WSDL
105.67,91,3.5,97,60,100,74,23,3,IndianAddressVerification,http://ws.strikeiron.com/IndianAddressVerification?WSDL
513.5,27,3.8,28,33,89,59,30,29,DocumentManager,http://isb.oio.dk/oioservice/service/public/3/restricted/repositorymanager.asmx?WSDL
131,97,2.3,99,60,100,74,27.5,77,ResidentialLookup,http://ws.strikeiron.com/ResidentialLookup?WSDL
113.5,96,1.3,99,60,100,79,24,10,ZacksSummary,http://ws.strikeiron.com/ZacksSummary?WSDL
89,83,13.2,84,73,67,80,1,36,SortNumbers,http://www.calstatela.edu/faculty/jmiller6/cs454-winter2003/notes/sort.wsdl
98,87,13.7,95,67,78,77,1,39,CPP_SCORE_REQUEST,http://soap.cpp.com/CppSoapRequests/CPPScoreRequest.asmx?wsdl
211,43,3.1,44,53,89,66,7.71,59,scavenger_hunt,http://www.cosmeo.com/ws/homeScavengerHunt.cfc?wsdl
321.4,88,2.8,96,73,100,84,38.4,7,seealsoService,http://www.ebi.ac.uk/soaplab/emboss4/services/display.seealso.derived?wsdl
124.38,87,15.8,95,73,78,84,0.88,91,SmartPayments,http://www.tpisoft.com/smartpayments/transact.asmx?WSDL
112.81,24,12.6,25,67,100,77,4,65,TerraService,http://terraserver.microsoft.com/TerraService2.asmx?WSDL
202.4,85,0.8,95,73,100,84,7.4,31,digestService,http://genome.dkfz-heidelberg.de/menu/hobit/embapps/wsdl/digest.wsdl
303.1,34,10.4,34,73,100,80,2.4,92,ExperimentWebService,http://www.amdcc.org/Webservice/ExperimentWebService.asmx?wsdl
175.75,78,10.8,78,73,89,80,79.75,24,CustomerService,http://asyncpostback.com/CustomerService.asmx?WSDL
1818.64,62,2.4,63,73,78,84,37.35,11,SMS_Service,http://extra.vianett.no/webservices/vianett_sms_service/SMS_Service.asmx?wsdl
83.12,90,21.9,97,73,100,80,10.87,6,OpcXmlDaSrv,http://tswinc.us/xmldademo/ts_sim/OpcDaGateway.asmx?wsdl
83,92,24.8,97,73,78,84,10.6,9,SendCustomForm,http://www.realreports.info/Apps/WebService/SendCustomForm.asmx?WSDL
111.2,91,17.6,97,50,78,77,14.4,35,IDV,http://rnsdemo.rnsolutions.com/dcis/wsdl/BusinessServices/DataCollection/contracts/1.2/IDV.wsdl
894.5,56,3,57,83,89,91,715.25,85,Authentication,http://arcweb.esri.com/services/v2/Authentication.wsdl
70.23,17,8.3,18,60,78,79,5.58,10,AmazonSearchService,http://soap.amazon.fr/schemas3/AmazonWebServices.wsdl
783,63,4.6,64,73,89,75,76.33,38,IDEC_GeoServeis,http://www.geoportal-idec.net/gestor/webservices/idec_ws.wsdl
132.86,28,3.8,28,78,50,89,4.36,62,Chemistry,http://soap.fmui.de/chemistry.wsdl
196.33,87,9.5,95,53,100,71,38.12,86,XigniteRates,http://ws.strikeiron.com/Xignite/rates?WSDL
128.06,62,3.3,62,73,89,84,10.56,4,KBBEWebService,http://www.secretary.state.nc.us/KBBEWebService/KBBEWebService.asmx?wsdl
1845.5,72,5,72,83,89,91,3.5,1,CountryService,http://user.cs.tu-berlin.de/%7Ekarima/org/src/xml/Country.wsdl
58.21,62,13.3,63,67,100,77,4.68,1,AWSECommerceService,http://webservices.amazon.com/AWSECommerceService/2005-10-05/AWSECommerceService.wsdl
2555,83,0.3,84,73,78,88,2035,64,validateAddress_Service,http://addressmeister.bizware.com/service/wsdl/server.soap.wsdl
200.8,93,2.4,98,73,100,84,7.4,41,garnierService,http://genome.dkfz-heidelberg.de/menu/hobit/embapps/wsdl/garnier.wsdl
56.17,97,11.3,97,83,78,91,7.17,3,AWSAlexa,http://awis.amazonaws.com/AWSAlexa/AWSAlexa.wsdl
93.93,80,2.1,80,67,78,82,3.72,60,interop2,http://www.cs.fsu.edu/~engelen/interop2.wsdl
106.75,86,1.3,95,80,78,87,1.25,96,SailboatCalcsWS,http://pooh.poly.asu.edu/cst556-sailboatcalcsws/SailboatCalcsWS.asmx?wsdl
316.5,72,15.9,72,80,89,87,5.5,8,Slash/SOAP/Test,http://use.perl.org/soap/Test.wsdl
