# Supplementary material for: Efficient skyline query processing with user-specified conditional preference
Source: PeerJ Comput Sci. 2025 Jan 29;11:e2659. doi: 10.7717/peerj-cs.2659 (PMC11888864; doi:10.7717/peerj-cs.2659)
Supplement: Supplemental Information 4 — We have developed a new personalized Skyline algorithm called CP-Skyline, based on CP-Nets, which describes the Skyline service query in scenarios where users have conditional preferences. This method effectively prunes the search space and reduces computational costs by leveraging the semantics and reasoning capabilities of CP-Nets. The algorithm is designed to adapt well to various service distributions, as well as the number of parameters and preferences. The synthetic database is generated in “Synthetic Generation”. We have given the code for screening candidate data and building a classification tree based on CP-net:filter data and Construction of Classification tree. NBAtest contains calculations of skyline under the NBA dataset. [file peerj-cs-11-2659-s004.zip]

Archive with 16 entries (14 files):
- Construction of Classification tree.py
- Cp-Skyline.py
- filter data.py
- NBAtest/
- NBAtest/all_seasons.csv
- NBAtest/CP-Skyline.py
- NBAtest/Decisive skyline.py
- NBAtest/skyline computation.py
- NBAtest/Subspace skyline.py
- NBAtest/tra-skyline.py
- NBAtest/user-defined skyline.py
- Synthetic Generation/
- Synthetic Generation/__init__.py
- Synthetic Generation/data.txt
- Synthetic Generation/generate.py
- tra-skyline.py
