# Supplementary material for: Efficient skyline query processing with user-specified conditional preference
Source: PeerJ Comput Sci. 2025 Jan 29;11:e2659. doi: 10.7717/peerj-cs.2659 (PMC11888864; doi:10.7717/peerj-cs.2659)
Supplement: Supplemental Information 4 — We have developed a new personalized Skyline algorithm called CP-Skyline, based on CP-Nets, which describes the Skyline service query in scenarios where users have conditional preferences. This method effectively prunes the search space and reduces computational costs by leveraging the semantics and reasoning capabilities of CP-Nets. The algorithm is designed to adapt well to various service distributions, as well as the number of parameters and preferences. The synthetic database is generated in “Synthetic Generation”. We have given the code for screening candidate data and building a classification tree based on CP-net:filter data and Construction of Classification tree. NBAtest contains calculations of skyline under the NBA dataset. [file peerj-cs-11-2659-s004.zip › Construction of Classification tree.py]

# Define nodes and conditional probability tables of CP-Net
cp_net = {
    'Response time': {
        'parents': [],
        'CPT': {'Response time<800': 1.0}
    },
    'Successability': {
        'parents': ['Response time'],
        'CPT': {'Response time<400': 'Successability>80', 'Response time>=400': 'Successability>90'}
    },
    'Throughput': {
        'parents': ['Response time'],
        'CPT': {'Response time<400': 'Throughput>5', 'Response time>=400': 'Throughput>8'}
    },
    'Latency': {
        'parents': ['Throughput'],
        'CPT': {'Throughput>5': 'Latency<20', 'Throughput>8': 'Latency<50'}
    }
}

class TreeNode:
    def __init__(self, condition=None, is_leaf=False, class_label=None):
        self.condition = condition
        self.is_leaf = is_leaf
        self.class_label = class_label
        self.children = {}

    def add_child(self, value, child):
        self.children[value] = child


def build_decision_tree(cp_net):
    root = TreeNode(condition='Response time < 800?')

    # Yes branch
    yes_node = TreeNode(condition='Response time < 400?')
    yes_node.add_child('Yes', TreeNode(condition='Successability > 80'))
    yes_node.children['Yes'].add_child('Throughput > 5', TreeNode(condition='Latency < 20', is_leaf=True, class_label='Class 1'))
    yes_node.children['Yes'].children['Throughput > 5'].add_child('Latency >= 20', TreeNode(is_leaf=True, class_label='Class 2'))
    yes_node.children['Yes'].add_child('Throughput <= 5', TreeNode(is_leaf=True, class_label='Class 3'))
    yes_node.add_child('No', TreeNode(condition='Successability > 90'))
    yes_node.children['No'].add_child('Throughput > 8', TreeNode(condition='Latency < 50', is_leaf=True, class_label='Class 4'))
    yes_node.children['No'].children['Throughput > 8'].add_child('Latency >= 50', TreeNode(is_leaf=True, class_label='Class 5'))
    yes_node.children['No'].add_child('Throughput <= 8', TreeNode(is_leaf=True, class_label='Class 6'))

    # No branch
    root.add_child('No', TreeNode(is_leaf=True, class_label='Class 7'))

    root.add_child('Yes', yes_node)

    return root


def classify_instance(instance, tree):
    if tree.is_leaf:
        return tree.class_label

    condition = tree.condition

    if condition in instance and instance[condition]:
        value = instance[condition]
        if value in tree.children:
            return classify_instance(instance, tree.children[value])
    return None


# data example
data = [
    {'Response time < 800?': True, 'Response time < 400?': True, 'Successability > 80': True, 'Throughput > 5': True, 'Latency < 20': True},
    {'Response time < 800?': True, 'Response time < 400?': True, 'Successability > 80': True, 'Throughput > 5': True, 'Latency < 20': False},
    {'Response time < 800?': True, 'Response time < 400?': True, 'Successability > 80': True, 'Throughput > 5': False},
    {'Response time < 800?': True, 'Response time < 400?': False, 'Successability > 90': True, 'Throughput > 8': True, 'Latency < 50': True},
    {'Response time < 800?': True, 'Response time < 400?': False, 'Successability > 90': True, 'Throughput > 8': True, 'Latency < 50': False},
    {'Response time < 800?': True, 'Response time < 400?': False, 'Successability > 90': True, 'Throughput > 8': False},
    {'Response time < 800?': False}
]

# Build classification tree
decision_tree = build_decision_tree(cp_net)

# Classify sample data
for instance in data:
    class_label = classify_instance(instance, decision_tree)
    print(f"Instance: {instance}  Class: {class_label}")

# Print the nodes and conditional probability tables of CP-Net
for node, info in cp_net.items():
    print(f"{node}:")
    print(f"Parents: {info['parents']}")
    print("CPT:")
    for condition, result in info['CPT'].items():
        print(f"  {condition}: {result}")
    print()
