# Supplementary material for: Efficient skyline query processing with user-specified conditional preference
Source: PeerJ Comput Sci. 2025 Jan 29;11:e2659. doi: 10.7717/peerj-cs.2659 (PMC11888864; doi:10.7717/peerj-cs.2659)
Supplement: Supplemental Information 4 — We have developed a new personalized Skyline algorithm called CP-Skyline, based on CP-Nets, which describes the Skyline service query in scenarios where users have conditional preferences. This method effectively prunes the search space and reduces computational costs by leveraging the semantics and reasoning capabilities of CP-Nets. The algorithm is designed to adapt well to various service distributions, as well as the number of parameters and preferences. The synthetic database is generated in “Synthetic Generation”. We have given the code for screening candidate data and building a classification tree based on CP-net:filter data and Construction of Classification tree. NBAtest contains calculations of skyline under the NBA dataset. [file peerj-cs-11-2659-s004.zip › Cp-Skyline.py]

import time
class Vertex:
    def __init__(self, name, cpt):
        self.name = name
        self.cpt = cpt
        self.edges = []

class Edge:
    def __init__(self, source, dest):
        self.source = source
        self.dest = dest

class Graph:
    def __init__(self):
        self.vertices = {}

    def add_vertex(self, vertex):
        self.vertices[vertex.name] = vertex

    def add_edge(self, edge):
        self.vertices[edge.source].edges.append(edge.dest)

if __name__ == '__main__':

    graph = Graph()

    # Add vertices
    a = Vertex('Response time', {'Response time<800': 1})
    b = Vertex('Successability', {'Response time<400': 'Successability>80', '400<Response time<800': 'Successability>90'})
    c = Vertex('Throughput', {'Response time<400': 'Throughput>5', '400<Response time<800': 'Throughput>8'})
    d = Vertex('Latency', {'Throughput>5': 'Latency<20', 'Throughput>8': 'Latency<50'})
    graph.add_vertex(a)
    graph.add_vertex(b)
    graph.add_vertex(c)
    graph.add_vertex(d)

    #Add edges
    ab = Edge('Response time', 'Successability')
    ab1 = Edge('Response time', 'Throughput')
    ab2 = Edge('Throughput', 'Latency')
    graph.add_edge(ab)
    graph.add_edge(ab1)
    graph.add_edge(ab2)

    #Print graph
    print('Graph:')
    for vertex_name, vertex in graph.vertices.items():
        print(f'{vertex_name}: {vertex.edges}')
        print(f'CPT: {vertex.cpt}')
data = {}

#Open the file and read the data line by line
with open('F:/qws.txt', 'r') as file:
    for line in file:
        # Separate each row of data by commas to get a list
        values = line.strip().split(',')

        # Store the data in the list as key-value pairs of the dictionary
        response_time = values[0]
        availability = values[1]
        throughput = values[2]
        successability = values[3]
        reliability = values[4]
        compliance = values[5]
        best_practices = values[6]
        latency = values[7]
        documentation = values[8]
        service_name = values[9]
        wsdl_address = values[10]

        # Use a dictionary to store data, with Response Time as the key
        data[wsdl_address] = {
            'Response time': response_time,
            'Availability': availability,
            'Throughput': throughput,
            'Successability': successability,
            'Reliability': reliability,
            'Compliance': compliance,
            'Best Practices': best_practices,
            'Latency': latency,
            'Documentation': documentation,
            'Service Name': service_name,
            'WSDL Address': wsdl_address
        }

# Output the stored dictionary
# print(data)

data = [data]

new_data = []

# Iterate through each service in the original data
for service_name, service_data in data[0].items():
    # Store the service's properties as a new dictionary
    new_service_data = {
        'Response time': service_data['Response time'],
        'Availability': service_data['Availability'],
        'Throughput': service_data['Throughput'],
        'Successability': service_data['Successability'],
        'Reliability': service_data['Reliability'],
        'Compliance': service_data['Compliance'],
        'Best Practices': service_data['Best Practices'],
        'Latency': service_data['Latency'],
        'Documentation': service_data['Documentation'],
        'Service Name': service_data['Service Name'],
        'WSDL Address': service_data['WSDL Address']
    }

    # Add new dictionary to new list
    new_data.append(new_service_data)

# Output the converted data
# print(new_data)

# Service list

services = new_data

#Convert the numbers from character type to integer type
for d in services:
    for k, v in d.items():
        if k != 'Service Name' and k != 'WSDL Address':
            d[k] = int(float(v))

#print(services)
start = time.perf_counter()
# User preferences
stage1 = []
stage2 = []
stage3 = []
def user_preference(service):
    if service["Response time"] <= 400:
        if 5 <= service["Throughput"] < 8 and service["Successability"] >= 80:
            if service["Latency"] <= 20:
                stage2.append(service)
                return True
        if service["Throughput"] >= 8 and service["Successability"] >= 80:
            if service["Latency"] <= 50:
                stage1.append(service)
                return True
    if 400 < service["Response time"] <= 800:
        if service["Throughput"] >= 8 and service["Successability"] >= 90:
            if service["Latency"] <= 50:
                stage3.append(service)
                return True
    else:
        return False
    return False


# Initialize a list to store services that meet user preferences
preferred_services = []

# Traverse all services
for i in range(len(services)):
    # If the current service meets the user's preferences, add it to the list of services that meet the user's preferences.
    if user_preference(services[i]):
        # Add the service name to the service dictionary
        services[i]["Service Name"] = services[i]["Service Name"]
        preferred_services.append(services[i])

# Initialize a list to store services that meet user preferences and do not dominate each other
non_dominated_services = []
# Output a list of services that meet user preferences
count_pre = 0
print("Services that meet user preferences include:")
for s1 in preferred_services:
    print(s1)
    count_pre = count_pre+1
print(count_pre)
print("-------------------------------------------------------------------------------------")

#Preference level:
count_stage = 0
print("#Preference level:1：")
for st1 in stage1:
    count_stage += 1
    print(st1)
print(count_stage)
count_stage = 0
print("-------------------------------------------------------------------------------------")
print("#Preference level:2：")
for st2 in stage2:
    count_stage += 1
    print(st2)
print(count_stage)
print("-------------------------------------------------------------------------------------")
count_stage = 0
print("#Preference level:3：")
for st3 in stage3:
    count_stage += 1
    print(st3)
print(count_stage)
print("-------------------------------------------------------------------------------------")

#Perform skyline query according to preference level
candidate_service = stage1
if len(stage1)== 0:
    if len(stage2 ==0):
        candidate_service = stage3
    else:candidate_service = stage2

def dominate(preferred_services):
    # Traverse all services that satisfy user preferences
    for i in range(len(preferred_services)):
        # Assume that the current service is non-dominated
        non_dominated = True
        # Compare the current service with other services
        for j in range(len(preferred_services)):
            if i != j:
                # If the current service is worse than another service in at least one aspect, it is dominated
                if (preferred_services[i]["Response time"] >= preferred_services[j]["Response time"] and
                        preferred_services[i]["Throughput"] <= preferred_services[j]["Throughput"] and
                        preferred_services[i]["Successability"] <= preferred_services[j]["Successability"] and
                        preferred_services[i]["Latency"] >= preferred_services[j]["Latency"]):
                    non_dominated = False
                    break
        # If the current service is non-dominated, add it to the list of services that satisfy the user's preferences and do not dominate each other
        if non_dominated:
            non_dominated_services.append(preferred_services[i])

#Output skyline service list
dominate(candidate_service)
end = time.perf_counter()
print("skyline set:")
for s2 in non_dominated_services:
    print(s2)
print("The execution time is：",(end-start)*1000)
