# Supplementary material for: Efficient skyline query processing with user-specified conditional preference
Source: PeerJ Comput Sci. 2025 Jan 29;11:e2659. doi: 10.7717/peerj-cs.2659 (PMC11888864; doi:10.7717/peerj-cs.2659)
Supplement: Supplemental Information 4 — We have developed a new personalized Skyline algorithm called CP-Skyline, based on CP-Nets, which describes the Skyline service query in scenarios where users have conditional preferences. This method effectively prunes the search space and reduces computational costs by leveraging the semantics and reasoning capabilities of CP-Nets. The algorithm is designed to adapt well to various service distributions, as well as the number of parameters and preferences. The synthetic database is generated in “Synthetic Generation”. We have given the code for screening candidate data and building a classification tree based on CP-net:filter data and Construction of Classification tree. NBAtest contains calculations of skyline under the NBA dataset. [file peerj-cs-11-2659-s004.zip › filter data.py]

class Vertex:
    def __init__(self, name, cpt):
        self.name = name
        self.cpt = cpt
        self.edges = []

class Edge:
    def __init__(self, source, dest):
        self.source = source
        self.dest = dest

class Graph:
    def __init__(self):
        self.vertices = {}

    def add_vertex(self, vertex):
        self.vertices[vertex.name] = vertex

    def add_edge(self, edge):
        self.vertices[edge.source].edges.append(edge.dest)

if __name__ == '__main__':

    graph = Graph()

    #Add vertices
    a = Vertex('Response time', {'Response time<800': 1})
    b = Vertex('Successability', {'Response time<400': 'Successability>80', '400<Response time<800': 'Successability>90'})
    c = Vertex('Throughput', {'Response time<400': 'Throughput>5', '400<Response time<800': 'Throughput>8'})
    d = Vertex('Latency', {'Throughput>5': 'Latency<20', 'Throughput>8': 'Latency>50'})
    graph.add_vertex(a)
    graph.add_vertex(b)
    graph.add_vertex(c)
    graph.add_vertex(d)

    #Add edges
    ab = Edge('Response time', 'Successability')
    ab1 = Edge('Response time', 'Throughput')
    ab2 = Edge('Throughput', 'Latency')
    graph.add_edge(ab)
    graph.add_edge(ab1)
    graph.add_edge(ab2)

    # print graph
    print('Graph:')
    for vertex_name, vertex in graph.vertices.items():
        print(f'{vertex_name}: {vertex.edges}')
        print(f'CPT: {vertex.cpt}')

data = {}

#Open the file and read the data line by line
with open('F:/xxx1.txt', 'r') as file:
    for line in file:
        values = line.strip().split(',')
        response_time = values[0]
        availability = values[1]
        throughput = values[2]
        successability = values[3]
        reliability = values[4]
        compliance = values[5]
        best_practices = values[6]
        latency = values[7]
        documentation = values[8]
        service_name = values[9]
        wsdl_address = values[10]

        data[service_name] = {
            'Response time': response_time,
            'Availability': availability,
            'Throughput': throughput,
            'Successability': successability,
            'Reliability': reliability,
            'Compliance': compliance,
            'Best Practices': best_practices,
            'Latency': latency,
            'Documentation': documentation,
            'Service Name': service_name,
            'WSDL Address': wsdl_address
        }

# print(data)

data = [data]
new_data = []

# Iterate through each service in the original data
for service_name, service_data in data[0].items():
    new_service_data = {
        'Response time': service_data['Response time'],
        'Availability': service_data['Availability'],
        'Throughput': service_data['Throughput'],
        'Successability': service_data['Successability'],
        'Reliability': service_data['Reliability'],
        'Compliance': service_data['Compliance'],
        'Best Practices': service_data['Best Practices'],
        'Latency': service_data['Latency'],
        'Documentation': service_data['Documentation'],
        'Service Name': service_data['Service Name'],
        'WSDL Address': service_data['WSDL Address']
    }

    new_data.append(new_service_data)

for d in new_data:
    for k, v in d.items():
        if k != 'Service Name' and k != 'WSDL Address':
            d[k] = int(float(v))

selected_data = []
for d in new_data:
    rt = d['Response time']
    avail = d['Availability']
    t = d['Throughput']
    s = d['Successability']
    rel = d['Reliability']
    comp = d['Compliance']
    bp = d['Best Practices']
    lat = d['Latency']
    doc = d['Documentation']

    rt_state = '<800' if rt < 800 else '>=800'
    s_state = '>80' if rt < 400 else '>90' if rt < 800 else None
    t_state = '>5' if rt < 400 else '>8' if rt < 800 else None
    lat_state = '<20' if t_state == '>5' else '>50' if t_state == '>8' else None

    # Check the CPT conditions of each node
    if rt_state == '<800':
        if s_state is None or s >= s_state:
            if t_state is None or t >= t_state:
                if lat_state is None or lat <= lat_state:
                    selected_data.append(d)
# Output filter results
print(selected_data)
