# Supplementary material for: Efficient skyline query processing with user-specified conditional preference
Source: PeerJ Comput Sci. 2025 Jan 29;11:e2659. doi: 10.7717/peerj-cs.2659 (PMC11888864; doi:10.7717/peerj-cs.2659)
Supplement: Supplemental Information 4 — We have developed a new personalized Skyline algorithm called CP-Skyline, based on CP-Nets, which describes the Skyline service query in scenarios where users have conditional preferences. This method effectively prunes the search space and reduces computational costs by leveraging the semantics and reasoning capabilities of CP-Nets. The algorithm is designed to adapt well to various service distributions, as well as the number of parameters and preferences. The synthetic database is generated in “Synthetic Generation”. We have given the code for screening candidate data and building a classification tree based on CP-net:filter data and Construction of Classification tree. NBAtest contains calculations of skyline under the NBA dataset. [file peerj-cs-11-2659-s004.zip › NBAtest/tra-skyline.py]

import csv
import time

data = []

# Open CSV file
with open('all_seasons.csv', newline='') as csvfile:
    # Create CSV dictionary reader, specify column names
    reader = csv.DictReader(csvfile, fieldnames=[
        "index", "player_name", "team_abbreviation", "age", "player_height",
        "player_weight", "college", "country", "draft_year", "draft_round",
        "draft_number", "gp", "pts", "reb", "ast", "net_rating", "oreb_pct",
        "dreb_pct", "usg_pct", "ts_pct", "ast_pct", "season"
    ])

    # Skip the header row (if present)
    next(reader)

    # Iterate over each row in the CSV file
    for row in reader:
        # Convert each row to a dictionary and add to the list
        data.append(dict(row))

def dominates(point1, point2, attributes):
    # Check if point1 dominates point2 (assuming larger values are better)
    return all(float(point1[attr]) >= float(point2[attr]) for attr in attributes) and any(float(point1[attr]) > float(point2[attr]) for attr in attributes)

def find_skyline(data, attributes):
    skyline = []
    for point in data:
        dominated = False
        to_remove = []
        for i, skyline_point in enumerate(skyline):
            if dominates(skyline_point, point, attributes):
                dominated = True
                break
            if dominates(point, skyline_point, attributes):
                to_remove.append(i)
        if not dominated:
            skyline = [p for j, p in enumerate(skyline) if j not in to_remove]
            skyline.append(point)
    return skyline

# Specify the attributes for Skyline query
attributes_to_compare = ['gp', 'pts', 'reb', 'ast', 'net_rating', 'oreb_pct',
                         'dreb_pct', 'usg_pct', 'ts_pct', 'ast_pct']

start = time.perf_counter()
result = find_skyline(data, attributes_to_compare)
end = time.perf_counter()

print("Skyline Points:")
count = 0
for point in result:
    print(point)
    count += 1
print(count)
print((end - start) * 1000)
