# Supplementary material for: Efficient skyline query processing with user-specified conditional preference
Source: PeerJ Comput Sci. 2025 Jan 29;11:e2659. doi: 10.7717/peerj-cs.2659 (PMC11888864; doi:10.7717/peerj-cs.2659)
Supplement: Supplemental Information 4 — We have developed a new personalized Skyline algorithm called CP-Skyline, based on CP-Nets, which describes the Skyline service query in scenarios where users have conditional preferences. This method effectively prunes the search space and reduces computational costs by leveraging the semantics and reasoning capabilities of CP-Nets. The algorithm is designed to adapt well to various service distributions, as well as the number of parameters and preferences. The synthetic database is generated in “Synthetic Generation”. We have given the code for screening candidate data and building a classification tree based on CP-net:filter data and Construction of Classification tree. NBAtest contains calculations of skyline under the NBA dataset. [file peerj-cs-11-2659-s004.zip › Synthetic Generation/data.txt]

937	55	26.7	50	28	8	11	450	32	MAPPMatching0	http://example.com/MAPPMatching0.asmx?wsdl
4187	22	31.4	85	79	95	68	137	81	Compound21	http://example.com/Compound21.asmx?wsdl
4410	50	40.1	65	91	77	15	316	2	USDAData2	http://example.com/USDAData2.asmx?wsdl
2069	12	28.3	50	74	11	6	291	9	GBNIRHolidayDates3	http://example.com/GBNIRHolidayDates3.asmx?wsdl
3563	37	44.2	57	88	51	68	189	36	CasUsers4	http://example.com/CasUsers4.asmx?wsdl
1212	65	23.5	45	38	100	14	268	86	interop25	http://example.com/interop25.asmx?wsdl
1827	73	26.7	91	51	94	28	500	50	MAPPMatching6	http://example.com/MAPPMatching6.asmx?wsdl
2653	97	17.1	34	36	65	23	175	33	Compound27	http://example.com/Compound27.asmx?wsdl
629	20	7.9	25	59	16	31	374	12	USDAData8	http://example.com/USDAData8.asmx?wsdl
2194	98	30.1	64	15	38	91	111	8	GBNIRHolidayDates9	http://example.com/GBNIRHolidayDates9.asmx?wsdl
4565	76	18.1	55	62	64	11	365	81	CasUsers10	http://example.com/CasUsers10.asmx?wsdl
1972	49	24.2	64	19	42	94	471	15	interop211	http://example.com/interop211.asmx?wsdl
3881	54	33.7	20	79	34	24	375	94	MAPPMatching12	http://example.com/MAPPMatching12.asmx?wsdl
1778	61	0.6	33	59	42	29	111	76	Compound213	http://example.com/Compound213.asmx?wsdl
3457	47	3.3	84	59	60	7	145	11	USDAData14	http://example.com/USDAData14.asmx?wsdl
4545	45	17.8	60	5	29	17	183	97	GBNIRHolidayDates15	http://example.com/GBNIRHolidayDates15.asmx?wsdl
3687	35	4.8	85	19	16	67	68	2	CasUsers16	http://example.com/CasUsers16.asmx?wsdl
3563	65	20.5	30	60	3	69	161	84	interop217	http://example.com/interop217.asmx?wsdl
623	75	19.6	99	28	55	54	338	97	MAPPMatching18	http://example.com/MAPPMatching18.asmx?wsdl
4089	54	32.0	42	51	95	15	376	87	Compound219	http://example.com/Compound219.asmx?wsdl
4124	87	23.9	3	36	66	68	152	1	USDAData20	http://example.com/USDAData20.asmx?wsdl
2249	18	6.0	57	37	17	13	378	7	GBNIRHolidayDates21	http://example.com/GBNIRHolidayDates21.asmx?wsdl
541	71	16.4	42	31	89	38	493	78	CasUsers22	http://example.com/CasUsers22.asmx?wsdl
2152	53	9.2	13	69	91	67	477	93	interop223	http://example.com/interop223.asmx?wsdl
1469	25	47.7	93	87	100	63	135	2	MAPPMatching24	http://example.com/MAPPMatching24.asmx?wsdl
934	6	20.5	87	24	18	36	466	5	Compound225	http://example.com/Compound225.asmx?wsdl
3739	99	11.8	94	100	25	80	160	83	USDAData26	http://example.com/USDAData26.asmx?wsdl
4016	52	49.5	21	41	46	47	408	54	GBNIRHolidayDates27	http://example.com/GBNIRHolidayDates27.asmx?wsdl
169	46	26.6	90	6	68	99	17	36	CasUsers28	http://example.com/CasUsers28.asmx?wsdl
4124	25	28.4	3	34	56	15	47	50	interop229	http://example.com/interop229.asmx?wsdl
3790	2	42.9	38	81	8	28	307	93	MAPPMatching30	http://example.com/MAPPMatching30.asmx?wsdl
3469	83	10.8	81	34	47	90	354	34	Compound231	http://example.com/Compound231.asmx?wsdl
821	14	24.0	63	17	4	92	139	88	USDAData32	http://example.com/USDAData32.asmx?wsdl
3277	98	3.7	89	73	67	30	67	34	GBNIRHolidayDates33	http://example.com/GBNIRHolidayDates33.asmx?wsdl
4065	27	48.5	16	6	47	51	278	7	CasUsers34	http://example.com/CasUsers34.asmx?wsdl
1922	18	3.6	87	90	47	52	236	35	interop235	http://example.com/interop235.asmx?wsdl
2394	94	34.8	22	45	43	55	260	1	MAPPMatching36	http://example.com/MAPPMatching36.asmx?wsdl
1304	60	42.1	20	17	34	50	299	61	Compound237	http://example.com/Compound237.asmx?wsdl
4388	56	47.4	68	15	68	38	376	80	USDAData38	http://example.com/USDAData38.asmx?wsdl
2806	61	40.9	84	18	94	86	165	78	GBNIRHolidayDates39	http://example.com/GBNIRHolidayDates39.asmx?wsdl
1620	67	48.3	30	26	44	9	465	17	CasUsers40	http://example.com/CasUsers40.asmx?wsdl
4251	2	19.0	81	52	97	51	185	33	interop241	http://example.com/interop241.asmx?wsdl
4822	45	8.2	82	62	93	10	390	66	MAPPMatching42	http://example.com/MAPPMatching42.asmx?wsdl
294	53	36.8	52	96	7	19	448	32	Compound243	http://example.com/Compound243.asmx?wsdl
11	90	20.3	57	5	61	25	169	61	USDAData44	http://example.com/USDAData44.asmx?wsdl
934	10	39.6	97	97	76	42	439	55	GBNIRHolidayDates45	http://example.com/GBNIRHolidayDates45.asmx?wsdl
1451	89	33.8	7	87	30	87	24	17	CasUsers46	http://example.com/CasUsers46.asmx?wsdl
4386	4	20.5	57	51	45	54	418	20	interop247	http://example.com/interop247.asmx?wsdl
405	27	37.0	23	98	40	26	43	83	MAPPMatching48	http://example.com/MAPPMatching48.asmx?wsdl
826	82	40.9	45	91	25	39	373	85	Compound249	http://example.com/Compound249.asmx?wsdl
2951	29	31.8	81	4	92	14	196	3	USDAData50	http://example.com/USDAData50.asmx?wsdl
4801	99	34.5	39	58	82	8	459	30	GBNIRHolidayDates51	http://example.com/GBNIRHolidayDates51.asmx?wsdl
4320	41	40.1	61	69	18	94	328	70	CasUsers52	http://example.com/CasUsers52.asmx?wsdl
3389	81	8.5	42	85	21	18	443	24	interop253	http://example.com/interop253.asmx?wsdl
3990	29	1.1	97	43	78	74	6	59	MAPPMatching54	http://example.com/MAPPMatching54.asmx?wsdl
2986	77	40.5	28	23	58	22	174	21	Compound255	http://example.com/Compound255.asmx?wsdl
2522	4	5.0	39	47	83	43	424	85	USDAData56	http://example.com/USDAData56.asmx?wsdl
2795	10	21.1	13	59	32	70	211	92	GBNIRHolidayDates57	http://example.com/GBNIRHolidayDates57.asmx?wsdl
2746	57	35.7	72	69	20	4	86	18	CasUsers58	http://example.com/CasUsers58.asmx?wsdl
3872	80	3.1	84	65	99	87	171	89	interop259	http://example.com/interop259.asmx?wsdl
3616	46	47.5	23	8	7	41	39	70	MAPPMatching60	http://example.com/MAPPMatching60.asmx?wsdl
2912	10	30.6	79	76	22	72	172	13	Compound261	http://example.com/Compound261.asmx?wsdl
1022	32	12.4	43	55	84	80	324	78	USDAData62	http://example.com/USDAData62.asmx?wsdl
4501	5	31.3	5	16	12	87	440	54	GBNIRHolidayDates63	http://example.com/GBNIRHolidayDates63.asmx?wsdl
4173	93	24.1	24	93	82	15	432	59	CasUsers64	http://example.com/CasUsers64.asmx?wsdl
2314	81	17.8	40	78	23	94	254	91	interop265	http://example.com/interop265.asmx?wsdl
3014	97	8.9	15	14	51	59	282	69	MAPPMatching66	http://example.com/MAPPMatching66.asmx?wsdl
4130	19	4.3	82	86	91	17	350	75	Compound267	http://example.com/Compound267.asmx?wsdl
3573	11	14.4	90	99	68	79	219	24	USDAData68	http://example.com/USDAData68.asmx?wsdl
3917	28	25.6	43	28	24	46	146	81	GBNIRHolidayDates69	http://example.com/GBNIRHolidayDates69.asmx?wsdl
4067	83	28.2	45	32	46	35	381	3	CasUsers70	http://example.com/CasUsers70.asmx?wsdl
584	76	23.0	100	20	36	84	42	84	interop271	http://example.com/interop271.asmx?wsdl
3586	22	1.5	60	15	34	88	455	94	MAPPMatching72	http://example.com/MAPPMatching72.asmx?wsdl
2450	98	31.7	9	81	33	81	154	89	Compound273	http://example.com/Compound273.asmx?wsdl
117	96	17.4	96	1	100	62	245	21	USDAData74	http://example.com/USDAData74.asmx?wsdl
4234	62	39.9	67	98	54	34	477	30	GBNIRHolidayDates75	http://example.com/GBNIRHolidayDates75.asmx?wsdl
72	28	25.8	50	24	49	9	212	1	CasUsers76	http://example.com/CasUsers76.asmx?wsdl
3668	39	11.4	80	92	50	57	50	99	interop277	http://example.com/interop277.asmx?wsdl
443	17	35.1	28	71	3	21	428	39	MAPPMatching78	http://example.com/MAPPMatching78.asmx?wsdl
1887	38	25.7	34	81	68	100	101	71	Compound279	http://example.com/Compound279.asmx?wsdl
3315	24	14.6	79	46	17	64	272	38	USDAData80	http://example.com/USDAData80.asmx?wsdl
4013	79	35.1	83	48	1	57	307	13	GBNIRHolidayDates81	http://example.com/GBNIRHolidayDates81.asmx?wsdl
1817	60	41.6	23	39	76	96	235	3	CasUsers82	http://example.com/CasUsers82.asmx?wsdl
2176	75	47.7	77	46	12	56	27	26	interop283	http://example.com/interop283.asmx?wsdl
599	96	45.2	18	8	74	13	217	57	MAPPMatching84	http://example.com/MAPPMatching84.asmx?wsdl
2735	85	9.6	7	35	13	77	467	36	Compound285	http://example.com/Compound285.asmx?wsdl
1903	56	33.9	44	79	30	36	364	62	USDAData86	http://example.com/USDAData86.asmx?wsdl
2949	16	8.1	44	71	39	66	22	87	GBNIRHolidayDates87	http://example.com/GBNIRHolidayDates87.asmx?wsdl
901	67	10.3	90	78	75	39	307	62	CasUsers88	http://example.com/CasUsers88.asmx?wsdl
4012	23	37.8	44	36	59	13	127	2	interop289	http://example.com/interop289.asmx?wsdl
4985	46	16.7	32	75	17	65	64	65	MAPPMatching90	http://example.com/MAPPMatching90.asmx?wsdl
3670	53	40.7	2	42	23	42	412	97	Compound291	http://example.com/Compound291.asmx?wsdl
459	93	16.4	85	23	39	75	472	38	USDAData92	http://example.com/USDAData92.asmx?wsdl
1042	12	12.2	28	54	61	17	350	19	GBNIRHolidayDates93	http://example.com/GBNIRHolidayDates93.asmx?wsdl
1014	86	19.7	8	6	72	92	49	98	CasUsers94	http://example.com/CasUsers94.asmx?wsdl
1477	98	36.2	74	100	92	2	61	45	interop295	http://example.com/interop295.asmx?wsdl
3925	47	47.8	3	80	5	98	58	95	MAPPMatching96	http://example.com/MAPPMatching96.asmx?wsdl
3103	11	9.2	32	49	35	86	254	66	Compound297	http://example.com/Compound297.asmx?wsdl
4454	66	20.5	80	11	10	16	228	69	USDAData98	http://example.com/USDAData98.asmx?wsdl
3262	64	38.5	80	78	17	89	73	17	GBNIRHolidayDates99	http://example.com/GBNIRHolidayDates99.asmx?wsdl
824	42	0.8	84	43	11	4	112	2	CasUsers100	http://example.com/CasUsers100.asmx?wsdl
2484	22	3.9	89	47	43	52	154	75	interop2101	http://example.com/interop2101.asmx?wsdl
2633	4	43.2	5	78	18	43	187	57	MAPPMatching102	http://example.com/MAPPMatching102.asmx?wsdl
3244	58	8.1	85	100	67	58	467	35	Compound2103	http://example.com/Compound2103.asmx?wsdl
1660	73	15.7	77	22	12	77	349	26	USDAData104	http://example.com/USDAData104.asmx?wsdl
3146	87	10.7	97	85	35	3	253	10	GBNIRHolidayDates105	http://example.com/GBNIRHolidayDates105.asmx?wsdl
4324	29	1.3	51	28	21	53	177	73	CasUsers106	http://example.com/CasUsers106.asmx?wsdl
4191	8	1.3	14	44	58	34	312	61	interop2107	http://example.com/interop2107.asmx?wsdl
358	86	29.5	22	40	85	48	153	21	MAPPMatching108	http://example.com/MAPPMatching108.asmx?wsdl
2526	88	12.1	25	33	32	70	423	63	Compound2109	http://example.com/Compound2109.asmx?wsdl
2789	67	20.6	20	97	52	66	292	54	USDAData110	http://example.com/USDAData110.asmx?wsdl
2841	37	15.7	48	89	86	62	399	74	GBNIRHolidayDates111	http://example.com/GBNIRHolidayDates111.asmx?wsdl
2512	50	9.0	48	23	24	31	106	47	CasUsers112	http://example.com/CasUsers112.asmx?wsdl
4126	20	37.6	35	20	49	41	438	59	interop2113	http://example.com/interop2113.asmx?wsdl
3174	70	6.4	98	87	28	82	104	38	MAPPMatching114	http://example.com/MAPPMatching114.asmx?wsdl
3411	39	24.6	18	36	7	63	162	56	Compound2115	http://example.com/Compound2115.asmx?wsdl
3240	62	44.7	77	54	21	85	468	18	USDAData116	http://example.com/USDAData116.asmx?wsdl
1618	22	42.7	28	26	50	84	461	57	GBNIRHolidayDates117	http://example.com/GBNIRHolidayDates117.asmx?wsdl
781	38	29.6	25	55	88	77	213	3	CasUsers118	http://example.com/CasUsers118.asmx?wsdl
831	34	12.8	94	82	10	42	35	75	interop2119	http://example.com/interop2119.asmx?wsdl
3615	15	44.3	83	78	91	29	301	76	MAPPMatching120	http://example.com/MAPPMatching120.asmx?wsdl
21	14	23.7	35	50	32	66	97	14	Compound2121	http://example.com/Compound2121.asmx?wsdl
4378	87	44.4	21	59	23	66	19	65	USDAData122	http://example.com/USDAData122.asmx?wsdl
3375	97	3.2	3	75	40	95	50	89	GBNIRHolidayDates123	http://example.com/GBNIRHolidayDates123.asmx?wsdl
4659	88	23.3	44	37	44	1	96	38	CasUsers124	http://example.com/CasUsers124.asmx?wsdl
2153	85	13.6	73	57	34	81	13	23	interop2125	http://example.com/interop2125.asmx?wsdl
4141	79	1.3	39	21	5	83	319	63	MAPPMatching126	http://example.com/MAPPMatching126.asmx?wsdl
4380	65	1.6	24	77	60	28	124	19	Compound2127	http://example.com/Compound2127.asmx?wsdl
2072	82	7.0	54	11	77	26	150	59	USDAData128	http://example.com/USDAData128.asmx?wsdl
4563	69	3.8	29	78	41	79	196	87	GBNIRHolidayDates129	http://example.com/GBNIRHolidayDates129.asmx?wsdl
955	72	45.4	17	99	31	83	470	51	CasUsers130	http://example.com/CasUsers130.asmx?wsdl
3702	47	26.5	100	97	40	57	418	89	interop2131	http://example.com/interop2131.asmx?wsdl
1829	1	1.2	1	3	27	88	472	40	MAPPMatching132	http://example.com/MAPPMatching132.asmx?wsdl
3957	47	38.5	84	86	54	2	32	66	Compound2133	http://example.com/Compound2133.asmx?wsdl
2766	7	21.6	67	15	54	72	492	8	USDAData134	http://example.com/USDAData134.asmx?wsdl
250	33	28.8	63	85	55	79	326	17	GBNIRHolidayDates135	http://example.com/GBNIRHolidayDates135.asmx?wsdl
1143	35	15.9	37	65	70	66	303	65	CasUsers136	http://example.com/CasUsers136.asmx?wsdl
1698	74	5.9	62	100	26	14	312	2	interop2137	http://example.com/interop2137.asmx?wsdl
1448	27	3.0	89	67	52	67	44	37	MAPPMatching138	http://example.com/MAPPMatching138.asmx?wsdl
715	46	46.8	4	18	70	85	162	5	Compound2139	http://example.com/Compound2139.asmx?wsdl
226	11	1.8	3	30	48	13	30	80	USDAData140	http://example.com/USDAData140.asmx?wsdl
1212	83	27.8	100	43	43	2	69	54	GBNIRHolidayDates141	http://example.com/GBNIRHolidayDates141.asmx?wsdl
4784	85	3.4	44	81	53	27	154	57	CasUsers142	http://example.com/CasUsers142.asmx?wsdl
1924	36	10.2	7	26	71	38	253	75	interop2143	http://example.com/interop2143.asmx?wsdl
870	30	41.1	21	20	93	47	90	49	MAPPMatching144	http://example.com/MAPPMatching144.asmx?wsdl
2565	62	14.2	35	25	15	62	241	33	Compound2145	http://example.com/Compound2145.asmx?wsdl
3455	40	1.0	61	44	87	32	289	92	USDAData146	http://example.com/USDAData146.asmx?wsdl
2613	94	44.8	98	63	73	6	181	16	GBNIRHolidayDates147	http://example.com/GBNIRHolidayDates147.asmx?wsdl
525	46	10.0	96	100	42	92	43	93	CasUsers148	http://example.com/CasUsers148.asmx?wsdl
3316	77	10.0	43	8	76	25	258	83	interop2149	http://example.com/interop2149.asmx?wsdl
2841	100	26.4	37	83	67	15	224	48	MAPPMatching150	http://example.com/MAPPMatching150.asmx?wsdl
918	39	33.5	100	3	93	80	461	20	Compound2151	http://example.com/Compound2151.asmx?wsdl
4178	67	18.1	7	64	4	69	429	3	USDAData152	http://example.com/USDAData152.asmx?wsdl
2009	55	49.2	41	87	54	15	11	23	GBNIRHolidayDates153	http://example.com/GBNIRHolidayDates153.asmx?wsdl
98	35	10.6	80	84	14	99	80	83	CasUsers154	http://example.com/CasUsers154.asmx?wsdl
1538	46	28.6	58	24	18	15	181	76	interop2155	http://example.com/interop2155.asmx?wsdl
3222	45	3.3	93	83	9	71	378	23	MAPPMatching156	http://example.com/MAPPMatching156.asmx?wsdl
3627	43	48.4	1	32	43	60	200	45	Compound2157	http://example.com/Compound2157.asmx?wsdl
2424	5	44.4	54	80	92	63	90	61	USDAData158	http://example.com/USDAData158.asmx?wsdl
3034	53	29.3	65	31	56	52	415	69	GBNIRHolidayDates159	http://example.com/GBNIRHolidayDates159.asmx?wsdl
4651	5	36.6	65	34	88	95	299	7	CasUsers160	http://example.com/CasUsers160.asmx?wsdl
3463	84	47.6	45	38	48	90	262	86	interop2161	http://example.com/interop2161.asmx?wsdl
1473	29	38.8	56	19	39	65	272	98	MAPPMatching162	http://example.com/MAPPMatching162.asmx?wsdl
4256	49	32.7	59	78	45	2	238	28	Compound2163	http://example.com/Compound2163.asmx?wsdl
427	73	39.7	23	40	19	62	422	29	USDAData164	http://example.com/USDAData164.asmx?wsdl
2580	45	19.5	88	58	66	81	289	23	GBNIRHolidayDates165	http://example.com/GBNIRHolidayDates165.asmx?wsdl
266	94	34.7	73	4	55	33	17	86	CasUsers166	http://example.com/CasUsers166.asmx?wsdl
3421	99	33.4	56	18	86	98	364	47	interop2167	http://example.com/interop2167.asmx?wsdl
341	10	42.6	16	17	3	100	328	92	MAPPMatching168	http://example.com/MAPPMatching168.asmx?wsdl
4987	8	41.2	40	97	99	17	233	18	Compound2169	http://example.com/Compound2169.asmx?wsdl
3477	32	10.4	11	93	21	85	493	32	USDAData170	http://example.com/USDAData170.asmx?wsdl
179	29	26.8	55	35	56	24	288	33	GBNIRHolidayDates171	http://example.com/GBNIRHolidayDates171.asmx?wsdl
2331	68	46.4	8	83	98	62	15	56	CasUsers172	http://example.com/CasUsers172.asmx?wsdl
4079	67	3.7	41	62	9	78	492	88	interop2173	http://example.com/interop2173.asmx?wsdl
1200	80	20.2	81	91	67	100	85	69	MAPPMatching174	http://example.com/MAPPMatching174.asmx?wsdl
4460	2	4.3	94	21	31	58	397	24	Compound2175	http://example.com/Compound2175.asmx?wsdl
3019	49	13.0	100	71	26	99	358	84	USDAData176	http://example.com/USDAData176.asmx?wsdl
71	41	38.5	5	30	71	13	234	68	GBNIRHolidayDates177	http://example.com/GBNIRHolidayDates177.asmx?wsdl
617	4	19.5	99	19	44	84	274	17	CasUsers178	http://example.com/CasUsers178.asmx?wsdl
496	9	44.7	33	73	25	23	331	13	interop2179	http://example.com/interop2179.asmx?wsdl
2889	4	43.5	2	81	54	80	95	71	MAPPMatching180	http://example.com/MAPPMatching180.asmx?wsdl
4312	74	47.9	90	54	49	99	461	96	Compound2181	http://example.com/Compound2181.asmx?wsdl
462	15	45.0	89	40	52	25	139	84	USDAData182	http://example.com/USDAData182.asmx?wsdl
4872	90	6.0	73	32	96	10	227	90	GBNIRHolidayDates183	http://example.com/GBNIRHolidayDates183.asmx?wsdl
132	96	29.8	91	11	66	18	302	92	CasUsers184	http://example.com/CasUsers184.asmx?wsdl
3863	6	39.4	86	91	63	40	59	15	interop2185	http://example.com/interop2185.asmx?wsdl
1457	43	12.1	93	77	22	77	109	19	MAPPMatching186	http://example.com/MAPPMatching186.asmx?wsdl
165	58	22.8	73	37	15	41	500	25	Compound2187	http://example.com/Compound2187.asmx?wsdl
1813	46	29.0	100	91	19	20	462	69	USDAData188	http://example.com/USDAData188.asmx?wsdl
4541	70	40.1	53	32	10	32	48	15	GBNIRHolidayDates189	http://example.com/GBNIRHolidayDates189.asmx?wsdl
4102	8	37.6	59	25	5	42	398	12	CasUsers190	http://example.com/CasUsers190.asmx?wsdl
681	75	41.0	61	6	66	95	90	86	interop2191	http://example.com/interop2191.asmx?wsdl
377	14	27.7	88	79	19	2	162	38	MAPPMatching192	http://example.com/MAPPMatching192.asmx?wsdl
585	81	25.9	66	99	19	52	316	57	Compound2193	http://example.com/Compound2193.asmx?wsdl
1977	10	29.3	61	59	71	52	6	60	USDAData194	http://example.com/USDAData194.asmx?wsdl
1930	1	25.2	13	26	4	33	7	83	GBNIRHolidayDates195	http://example.com/GBNIRHolidayDates195.asmx?wsdl
1781	90	36.0	28	88	42	26	404	13	CasUsers196	http://example.com/CasUsers196.asmx?wsdl
1872	40	21.1	8	18	37	84	328	41	interop2197	http://example.com/interop2197.asmx?wsdl
1542	100	25.1	65	94	58	99	129	90	MAPPMatching198	http://example.com/MAPPMatching198.asmx?wsdl
4682	98	15.8	90	89	18	95	154	41	Compound2199	http://example.com/Compound2199.asmx?wsdl
2911	48	34.6	78	61	52	41	82	38	USDAData200	http://example.com/USDAData200.asmx?wsdl
3016	53	30.0	78	29	37	20	326	54	GBNIRHolidayDates201	http://example.com/GBNIRHolidayDates201.asmx?wsdl
1299	12	41.0	53	98	27	74	353	55	CasUsers202	http://example.com/CasUsers202.asmx?wsdl
2291	48	24.8	87	70	49	80	316	81	interop2203	http://example.com/interop2203.asmx?wsdl
1011	47	15.7	49	62	54	72	187	26	MAPPMatching204	http://example.com/MAPPMatching204.asmx?wsdl
4335	33	1.3	15	67	77	33	387	78	Compound2205	http://example.com/Compound2205.asmx?wsdl
1918	96	2.3	70	17	36	76	360	54	USDAData206	http://example.com/USDAData206.asmx?wsdl
1211	76	49.3	6	84	17	49	281	77	GBNIRHolidayDates207	http://example.com/GBNIRHolidayDates207.asmx?wsdl
4163	50	45.1	88	76	73	96	60	8	CasUsers208	http://example.com/CasUsers208.asmx?wsdl
3670	89	25.6	75	29	34	84	424	48	interop2209	http://example.com/interop2209.asmx?wsdl
4421	12	16.5	48	39	3	2	131	5	MAPPMatching210	http://example.com/MAPPMatching210.asmx?wsdl
910	100	13.3	97	59	46	88	144	88	Compound2211	http://example.com/Compound2211.asmx?wsdl
328	2	39.8	80	30	60	75	258	7	USDAData212	http://example.com/USDAData212.asmx?wsdl
4417	68	4.9	63	11	66	32	415	7	GBNIRHolidayDates213	http://example.com/GBNIRHolidayDates213.asmx?wsdl
4154	48	30.6	30	84	38	7	183	53	CasUsers214	http://example.com/CasUsers214.asmx?wsdl
586	33	40.4	21	74	33	68	338	22	interop2215	http://example.com/interop2215.asmx?wsdl
2183	86	14.8	62	19	51	18	294	96	MAPPMatching216	http://example.com/MAPPMatching216.asmx?wsdl
269	52	45.4	91	13	29	51	38	54	Compound2217	http://example.com/Compound2217.asmx?wsdl
2475	53	9.5	33	56	47	92	290	96	USDAData218	http://example.com/USDAData218.asmx?wsdl
514	55	3.3	76	4	48	63	124	29	GBNIRHolidayDates219	http://example.com/GBNIRHolidayDates219.asmx?wsdl
329	26	19.1	18	97	12	71	272	66	CasUsers220	http://example.com/CasUsers220.asmx?wsdl
704	1	16.0	15	8	85	51	366	94	interop2221	http://example.com/interop2221.asmx?wsdl
3520	24	34.4	23	61	3	90	324	95	MAPPMatching222	http://example.com/MAPPMatching222.asmx?wsdl
3213	98	7.8	25	89	24	36	226	10	Compound2223	http://example.com/Compound2223.asmx?wsdl
884	2	34.6	25	78	54	33	22	50	USDAData224	http://example.com/USDAData224.asmx?wsdl
1815	90	45.1	90	60	40	65	261	99	GBNIRHolidayDates225	http://example.com/GBNIRHolidayDates225.asmx?wsdl
1297	58	21.6	12	86	28	94	152	66	CasUsers226	http://example.com/CasUsers226.asmx?wsdl
4907	91	46.0	32	23	29	16	297	70	interop2227	http://example.com/interop2227.asmx?wsdl
1145	100	49.4	20	30	75	30	461	29	MAPPMatching228	http://example.com/MAPPMatching228.asmx?wsdl
1633	37	18.9	94	3	26	5	219	78	Compound2229	http://example.com/Compound2229.asmx?wsdl
4666	11	11.3	74	41	73	71	45	64	USDAData230	http://example.com/USDAData230.asmx?wsdl
1822	12	33.2	18	5	2	89	325	88	GBNIRHolidayDates231	http://example.com/GBNIRHolidayDates231.asmx?wsdl
3200	99	40.8	5	42	64	5	463	67	CasUsers232	http://example.com/CasUsers232.asmx?wsdl
292	96	24.6	99	51	11	17	480	82	interop2233	http://example.com/interop2233.asmx?wsdl
2302	61	38.9	29	97	7	99	270	80	MAPPMatching234	http://example.com/MAPPMatching234.asmx?wsdl
4719	1	40.9	90	39	70	58	96	3	Compound2235	http://example.com/Compound2235.asmx?wsdl
1767	16	25.6	22	1	98	49	321	78	USDAData236	http://example.com/USDAData236.asmx?wsdl
3488	85	14.8	49	98	88	29	190	32	GBNIRHolidayDates237	http://example.com/GBNIRHolidayDates237.asmx?wsdl
4048	88	39.9	84	97	34	31	274	78	CasUsers238	http://example.com/CasUsers238.asmx?wsdl
4063	67	42.0	59	95	89	88	180	37	interop2239	http://example.com/interop2239.asmx?wsdl
3059	98	29.6	54	38	61	94	481	25	MAPPMatching240	http://example.com/MAPPMatching240.asmx?wsdl
4185	46	0.2	14	34	17	36	449	19	Compound2241	http://example.com/Compound2241.asmx?wsdl
2890	25	9.3	9	93	100	50	174	17	USDAData242	http://example.com/USDAData242.asmx?wsdl
1688	46	5.0	96	78	6	62	405	40	GBNIRHolidayDates243	http://example.com/GBNIRHolidayDates243.asmx?wsdl
3231	43	46.1	59	10	80	84	474	34	CasUsers244	http://example.com/CasUsers244.asmx?wsdl
4461	6	9.7	98	81	23	57	394	34	interop2245	http://example.com/interop2245.asmx?wsdl
3215	88	13.5	48	62	37	59	495	17	MAPPMatching246	http://example.com/MAPPMatching246.asmx?wsdl
1355	82	15.6	43	50	15	77	249	63	Compound2247	http://example.com/Compound2247.asmx?wsdl
2170	32	43.6	51	83	49	6	296	100	USDAData248	http://example.com/USDAData248.asmx?wsdl
377	53	43.1	55	18	6	79	289	5	GBNIRHolidayDates249	http://example.com/GBNIRHolidayDates249.asmx?wsdl
1798	19	22.0	85	60	27	32	340	14	CasUsers250	http://example.com/CasUsers250.asmx?wsdl
184	56	20.2	61	19	92	57	356	10	interop2251	http://example.com/interop2251.asmx?wsdl
2228	64	50.0	25	48	19	71	149	80	MAPPMatching252	http://example.com/MAPPMatching252.asmx?wsdl
2007	83	39.7	65	95	83	71	347	90	Compound2253	http://example.com/Compound2253.asmx?wsdl
3189	61	30.6	72	73	43	66	23	26	USDAData254	http://example.com/USDAData254.asmx?wsdl
514	42	47.8	65	90	24	13	278	10	GBNIRHolidayDates255	http://example.com/GBNIRHolidayDates255.asmx?wsdl
764	16	41.7	38	85	64	32	209	5	CasUsers256	http://example.com/CasUsers256.asmx?wsdl
4441	67	23.1	66	4	36	43	222	44	interop2257	http://example.com/interop2257.asmx?wsdl
1202	63	37.8	84	92	95	77	116	85	MAPPMatching258	http://example.com/MAPPMatching258.asmx?wsdl
284	37	27.9	47	49	82	51	123	71	Compound2259	http://example.com/Compound2259.asmx?wsdl
2983	86	39.3	71	96	70	21	178	75	USDAData260	http://example.com/USDAData260.asmx?wsdl
2845	41	40.7	41	32	55	29	126	68	GBNIRHolidayDates261	http://example.com/GBNIRHolidayDates261.asmx?wsdl
4408	86	15.6	67	26	75	18	57	59	CasUsers262	http://example.com/CasUsers262.asmx?wsdl
1509	31	36.4	39	71	57	25	239	62	interop2263	http://example.com/interop2263.asmx?wsdl
2093	88	12.5	23	4	82	9	251	46	MAPPMatching264	http://example.com/MAPPMatching264.asmx?wsdl
1747	14	42.1	2	95	24	16	447	19	Compound2265	http://example.com/Compound2265.asmx?wsdl
3781	82	38.4	19	93	10	16	81	60	USDAData266	http://example.com/USDAData266.asmx?wsdl
3920	33	16.4	67	94	92	25	335	26	GBNIRHolidayDates267	http://example.com/GBNIRHolidayDates267.asmx?wsdl
4209	73	3.5	49	2	46	32	63	97	CasUsers268	http://example.com/CasUsers268.asmx?wsdl
33	17	16.2	42	49	22	53	104	59	interop2269	http://example.com/interop2269.asmx?wsdl
4885	17	5.8	98	12	32	54	359	99	MAPPMatching270	http://example.com/MAPPMatching270.asmx?wsdl
982	93	20.3	97	51	47	26	190	57	Compound2271	http://example.com/Compound2271.asmx?wsdl
1286	41	13.6	80	100	74	2	499	19	USDAData272	http://example.com/USDAData272.asmx?wsdl
3927	19	35.2	76	1	4	3	106	13	GBNIRHolidayDates273	http://example.com/GBNIRHolidayDates273.asmx?wsdl
1870	69	37.6	18	99	31	92	26	1	CasUsers274	http://example.com/CasUsers274.asmx?wsdl
3751	15	19.3	46	3	23	66	489	31	interop2275	http://example.com/interop2275.asmx?wsdl
4355	35	32.5	19	13	73	9	64	90	MAPPMatching276	http://example.com/MAPPMatching276.asmx?wsdl
815	8	28.8	69	8	99	50	397	24	Compound2277	http://example.com/Compound2277.asmx?wsdl
4862	4	49.6	7	75	25	18	361	97	USDAData278	http://example.com/USDAData278.asmx?wsdl
2641	77	18.0	51	48	81	27	210	29	GBNIRHolidayDates279	http://example.com/GBNIRHolidayDates279.asmx?wsdl
929	91	44.9	24	56	1	25	85	37	CasUsers280	http://example.com/CasUsers280.asmx?wsdl
962	76	2.6	81	33	57	83	11	83	interop2281	http://example.com/interop2281.asmx?wsdl
4256	66	44.5	25	30	67	21	340	94	MAPPMatching282	http://example.com/MAPPMatching282.asmx?wsdl
3481	24	23.4	56	55	38	78	102	73	Compound2283	http://example.com/Compound2283.asmx?wsdl
4627	39	25.3	80	4	91	80	173	53	USDAData284	http://example.com/USDAData284.asmx?wsdl
183	20	17.4	48	10	28	31	369	1	GBNIRHolidayDates285	http://example.com/GBNIRHolidayDates285.asmx?wsdl
4376	27	21.0	16	84	53	27	12	89	CasUsers286	http://example.com/CasUsers286.asmx?wsdl
1878	88	22.3	11	20	47	49	388	98	interop2287	http://example.com/interop2287.asmx?wsdl
4893	5	42.1	34	65	41	94	103	27	MAPPMatching288	http://example.com/MAPPMatching288.asmx?wsdl
881	73	18.7	32	74	3	89	417	22	Compound2289	http://example.com/Compound2289.asmx?wsdl
2944	87	35.0	84	4	37	79	295	44	USDAData290	http://example.com/USDAData290.asmx?wsdl
4932	20	26.0	48	50	52	24	214	11	GBNIRHolidayDates291	http://example.com/GBNIRHolidayDates291.asmx?wsdl
814	67	36.1	10	96	98	23	363	17	CasUsers292	http://example.com/CasUsers292.asmx?wsdl
808	93	7.7	73	26	11	12	378	16	interop2293	http://example.com/interop2293.asmx?wsdl
181	54	40.9	85	30	22	95	455	43	MAPPMatching294	http://example.com/MAPPMatching294.asmx?wsdl
2125	60	11.7	14	41	66	45	421	97	Compound2295	http://example.com/Compound2295.asmx?wsdl
3858	33	14.9	24	43	68	36	172	60	USDAData296	http://example.com/USDAData296.asmx?wsdl
2360	85	17.3	8	90	32	100	260	76	GBNIRHolidayDates297	http://example.com/GBNIRHolidayDates297.asmx?wsdl
4992	30	42.7	80	2	31	62	352	5	CasUsers298	http://example.com/CasUsers298.asmx?wsdl
4458	34	30.9	28	60	61	92	66	48	interop2299	http://example.com/interop2299.asmx?wsdl
4811	38	11.1	92	57	13	30	225	56	MAPPMatching300	http://example.com/MAPPMatching300.asmx?wsdl
4546	81	23.7	64	97	71	90	392	99	Compound2301	http://example.com/Compound2301.asmx?wsdl
3769	34	39.4	14	71	31	14	17	71	USDAData302	http://example.com/USDAData302.asmx?wsdl
4665	22	2.9	68	34	10	61	114	91	GBNIRHolidayDates303	http://example.com/GBNIRHolidayDates303.asmx?wsdl
2581	75	24.9	45	26	4	16	334	3	CasUsers304	http://example.com/CasUsers304.asmx?wsdl
2537	70	24.3	17	34	100	96	113	42	interop2305	http://example.com/interop2305.asmx?wsdl
1282	26	17.5	48	8	24	6	483	74	MAPPMatching306	http://example.com/MAPPMatching306.asmx?wsdl
3112	66	26.0	5	9	40	6	106	84	Compound2307	http://example.com/Compound2307.asmx?wsdl
3539	97	44.0	91	18	26	23	379	51	USDAData308	http://example.com/USDAData308.asmx?wsdl
323	85	38.8	57	56	5	16	359	53	GBNIRHolidayDates309	http://example.com/GBNIRHolidayDates309.asmx?wsdl
3072	10	29.3	56	87	48	44	99	1	CasUsers310	http://example.com/CasUsers310.asmx?wsdl
2004	58	30.8	75	51	4	44	93	94	interop2311	http://example.com/interop2311.asmx?wsdl
925	44	28.2	27	43	21	51	256	5	MAPPMatching312	http://example.com/MAPPMatching312.asmx?wsdl
910	46	37.5	60	94	50	24	192	58	Compound2313	http://example.com/Compound2313.asmx?wsdl
2946	69	35.8	52	3	33	25	183	22	USDAData314	http://example.com/USDAData314.asmx?wsdl
4361	81	37.8	100	3	72	28	305	1	GBNIRHolidayDates315	http://example.com/GBNIRHolidayDates315.asmx?wsdl
1522	62	48.0	1	83	62	65	10	63	CasUsers316	http://example.com/CasUsers316.asmx?wsdl
1148	76	13.7	46	48	61	94	128	74	interop2317	http://example.com/interop2317.asmx?wsdl
33	23	39.2	13	89	45	76	395	75	MAPPMatching318	http://example.com/MAPPMatching318.asmx?wsdl
4507	9	11.0	85	49	59	99	157	57	Compound2319	http://example.com/Compound2319.asmx?wsdl
2118	57	5.9	99	54	74	94	295	28	USDAData320	http://example.com/USDAData320.asmx?wsdl
4158	34	18.0	78	1	91	72	189	9	GBNIRHolidayDates321	http://example.com/GBNIRHolidayDates321.asmx?wsdl
4689	96	31.3	62	78	14	90	445	43	CasUsers322	http://example.com/CasUsers322.asmx?wsdl
396	98	0.8	39	52	73	33	45	52	interop2323	http://example.com/interop2323.asmx?wsdl
1037	88	8.3	90	44	31	66	220	100	MAPPMatching324	http://example.com/MAPPMatching324.asmx?wsdl
1487	93	38.6	75	71	85	16	96	56	Compound2325	http://example.com/Compound2325.asmx?wsdl
3351	84	20.7	36	64	78	94	446	91	USDAData326	http://example.com/USDAData326.asmx?wsdl
3214	88	15.6	74	44	94	46	400	82	GBNIRHolidayDates327	http://example.com/GBNIRHolidayDates327.asmx?wsdl
2756	99	32.1	43	59	35	6	130	45	CasUsers328	http://example.com/CasUsers328.asmx?wsdl
4869	66	16.5	55	28	72	71	104	86	interop2329	http://example.com/interop2329.asmx?wsdl
2584	44	17.1	92	32	40	2	112	30	MAPPMatching330	http://example.com/MAPPMatching330.asmx?wsdl
1518	78	13.1	41	63	57	95	97	24	Compound2331	http://example.com/Compound2331.asmx?wsdl
2215	89	12.1	11	26	88	76	466	97	USDAData332	http://example.com/USDAData332.asmx?wsdl
168	33	6.3	31	47	41	49	487	49	GBNIRHolidayDates333	http://example.com/GBNIRHolidayDates333.asmx?wsdl
4406	83	26.6	32	40	7	96	422	34	CasUsers334	http://example.com/CasUsers334.asmx?wsdl
1455	62	15.3	55	91	12	18	66	11	interop2335	http://example.com/interop2335.asmx?wsdl
1273	63	49.4	36	18	51	53	49	56	MAPPMatching336	http://example.com/MAPPMatching336.asmx?wsdl
1230	95	6.5	77	92	44	8	223	92	Compound2337	http://example.com/Compound2337.asmx?wsdl
3798	11	28.9	37	43	39	80	350	41	USDAData338	http://example.com/USDAData338.asmx?wsdl
269	28	28.7	52	96	39	94	78	48	GBNIRHolidayDates339	http://example.com/GBNIRHolidayDates339.asmx?wsdl
2226	73	25.6	53	17	3	72	168	56	CasUsers340	http://example.com/CasUsers340.asmx?wsdl
2648	99	7.6	86	13	31	56	127	86	interop2341	http://example.com/interop2341.asmx?wsdl
4197	7	38.2	71	33	76	12	147	1	MAPPMatching342	http://example.com/MAPPMatching342.asmx?wsdl
2367	95	36.7	3	11	74	33	95	76	Compound2343	http://example.com/Compound2343.asmx?wsdl
2121	56	4.3	34	55	86	94	126	87	USDAData344	http://example.com/USDAData344.asmx?wsdl
2977	19	23.7	71	44	6	70	465	28	GBNIRHolidayDates345	http://example.com/GBNIRHolidayDates345.asmx?wsdl
3779	85	31.4	77	12	92	19	115	40	CasUsers346	http://example.com/CasUsers346.asmx?wsdl
1389	59	22.2	59	27	27	30	232	19	interop2347	http://example.com/interop2347.asmx?wsdl
448	77	8.2	15	83	16	22	458	61	MAPPMatching348	http://example.com/MAPPMatching348.asmx?wsdl
417	2	34.2	8	66	89	18	254	45	Compound2349	http://example.com/Compound2349.asmx?wsdl
4140	34	30.1	62	11	93	6	223	51	USDAData350	http://example.com/USDAData350.asmx?wsdl
2250	61	21.8	50	59	76	35	289	2	GBNIRHolidayDates351	http://example.com/GBNIRHolidayDates351.asmx?wsdl
4903	21	22.3	6	87	45	57	351	22	CasUsers352	http://example.com/CasUsers352.asmx?wsdl
3629	84	18.1	79	26	46	71	367	31	interop2353	http://example.com/interop2353.asmx?wsdl
4863	27	17.5	23	93	76	91	159	29	MAPPMatching354	http://example.com/MAPPMatching354.asmx?wsdl
4967	59	6.6	48	3	35	76	170	62	Compound2355	http://example.com/Compound2355.asmx?wsdl
3382	33	20.7	91	97	16	87	484	33	USDAData356	http://example.com/USDAData356.asmx?wsdl
828	45	45.4	71	82	57	21	120	46	GBNIRHolidayDates357	http://example.com/GBNIRHolidayDates357.asmx?wsdl
4874	46	10.5	85	11	58	67	83	66	CasUsers358	http://example.com/CasUsers358.asmx?wsdl
1795	74	14.9	63	65	37	17	14	19	interop2359	http://example.com/interop2359.asmx?wsdl
197	58	44.1	29	13	71	28	343	81	MAPPMatching360	http://example.com/MAPPMatching360.asmx?wsdl
3866	49	33.0	5	66	61	44	79	43	Compound2361	http://example.com/Compound2361.asmx?wsdl
1201	36	14.6	12	34	70	80	372	45	USDAData362	http://example.com/USDAData362.asmx?wsdl
466	42	10.8	81	97	3	59	405	62	GBNIRHolidayDates363	http://example.com/GBNIRHolidayDates363.asmx?wsdl
1780	75	35.1	9	47	39	30	190	45	CasUsers364	http://example.com/CasUsers364.asmx?wsdl
2061	58	23.7	31	89	32	6	174	94	interop2365	http://example.com/interop2365.asmx?wsdl
1891	84	39.4	62	58	54	4	424	57	MAPPMatching366	http://example.com/MAPPMatching366.asmx?wsdl
211	36	34.1	87	72	51	80	285	45	Compound2367	http://example.com/Compound2367.asmx?wsdl
167	45	21.3	82	86	82	31	383	66	USDAData368	http://example.com/USDAData368.asmx?wsdl
887	25	5.6	63	13	4	39	84	34	GBNIRHolidayDates369	http://example.com/GBNIRHolidayDates369.asmx?wsdl
1916	68	30.1	54	88	70	81	237	92	CasUsers370	http://example.com/CasUsers370.asmx?wsdl
1077	87	25.2	24	48	75	74	163	98	interop2371	http://example.com/interop2371.asmx?wsdl
16	61	12.7	99	90	58	77	287	48	MAPPMatching372	http://example.com/MAPPMatching372.asmx?wsdl
4217	14	25.7	42	72	20	2	358	26	Compound2373	http://example.com/Compound2373.asmx?wsdl
845	60	42.8	32	54	43	22	109	48	USDAData374	http://example.com/USDAData374.asmx?wsdl
1138	79	9.2	32	72	44	65	411	22	GBNIRHolidayDates375	http://example.com/GBNIRHolidayDates375.asmx?wsdl
526	96	46.4	100	100	35	69	127	64	CasUsers376	http://example.com/CasUsers376.asmx?wsdl
4689	16	12.8	52	74	27	24	317	31	interop2377	http://example.com/interop2377.asmx?wsdl
970	77	24.6	33	56	15	48	241	81	MAPPMatching378	http://example.com/MAPPMatching378.asmx?wsdl
288	90	31.8	79	70	70	42	497	1	Compound2379	http://example.com/Compound2379.asmx?wsdl
468	68	23.0	76	88	96	55	239	69	USDAData380	http://example.com/USDAData380.asmx?wsdl
2682	63	47.9	66	35	72	93	443	43	GBNIRHolidayDates381	http://example.com/GBNIRHolidayDates381.asmx?wsdl
2619	55	6.5	55	45	86	95	429	15	CasUsers382	http://example.com/CasUsers382.asmx?wsdl
2010	33	22.7	78	95	24	2	61	36	interop2383	http://example.com/interop2383.asmx?wsdl
3252	12	37.8	76	50	30	28	380	4	MAPPMatching384	http://example.com/MAPPMatching384.asmx?wsdl
1524	16	37.5	6	44	95	22	329	27	Compound2385	http://example.com/Compound2385.asmx?wsdl
948	97	39.8	83	100	44	10	203	45	USDAData386	http://example.com/USDAData386.asmx?wsdl
1280	13	7.7	74	26	13	14	494	89	GBNIRHolidayDates387	http://example.com/GBNIRHolidayDates387.asmx?wsdl
389	25	7.7	7	81	16	78	163	75	CasUsers388	http://example.com/CasUsers388.asmx?wsdl
1292	55	10.0	83	85	40	72	111	63	interop2389	http://example.com/interop2389.asmx?wsdl
1658	17	4.7	98	2	12	24	21	76	MAPPMatching390	http://example.com/MAPPMatching390.asmx?wsdl
3442	65	27.4	38	13	2	21	448	13	Compound2391	http://example.com/Compound2391.asmx?wsdl
956	41	30.7	23	67	65	95	329	58	USDAData392	http://example.com/USDAData392.asmx?wsdl
1762	96	0.2	41	12	34	64	135	83	GBNIRHolidayDates393	http://example.com/GBNIRHolidayDates393.asmx?wsdl
2555	93	25.2	19	86	52	64	201	73	CasUsers394	http://example.com/CasUsers394.asmx?wsdl
3325	45	25.4	18	96	11	86	106	50	interop2395	http://example.com/interop2395.asmx?wsdl
2058	30	35.9	92	60	6	43	494	28	MAPPMatching396	http://example.com/MAPPMatching396.asmx?wsdl
1153	93	4.0	6	40	30	67	270	63	Compound2397	http://example.com/Compound2397.asmx?wsdl
1327	85	12.4	65	95	53	74	446	14	USDAData398	http://example.com/USDAData398.asmx?wsdl
2326	5	5.0	16	8	85	64	296	8	GBNIRHolidayDates399	http://example.com/GBNIRHolidayDates399.asmx?wsdl
4808	98	6.3	87	55	16	99	434	60	CasUsers400	http://example.com/CasUsers400.asmx?wsdl
205	57	11.7	95	80	21	84	59	98	interop2401	http://example.com/interop2401.asmx?wsdl
2184	7	19.2	67	59	35	14	390	73	MAPPMatching402	http://example.com/MAPPMatching402.asmx?wsdl
4311	31	9.4	8	21	53	57	140	4	Compound2403	http://example.com/Compound2403.asmx?wsdl
1328	28	44.0	38	54	53	40	458	64	USDAData404	http://example.com/USDAData404.asmx?wsdl
1350	32	15.1	76	53	71	30	338	50	GBNIRHolidayDates405	http://example.com/GBNIRHolidayDates405.asmx?wsdl
3803	82	32.3	96	86	95	83	479	1	CasUsers406	http://example.com/CasUsers406.asmx?wsdl
3241	81	21.5	72	2	23	88	198	9	interop2407	http://example.com/interop2407.asmx?wsdl
4044	1	25.8	94	16	52	83	182	96	MAPPMatching408	http://example.com/MAPPMatching408.asmx?wsdl
2259	60	30.2	40	56	92	17	376	76	Compound2409	http://example.com/Compound2409.asmx?wsdl
3842	100	3.7	2	65	80	29	314	68	USDAData410	http://example.com/USDAData410.asmx?wsdl
2866	52	47.5	47	11	85	24	461	25	GBNIRHolidayDates411	http://example.com/GBNIRHolidayDates411.asmx?wsdl
4704	8	48.2	68	26	91	32	138	57	CasUsers412	http://example.com/CasUsers412.asmx?wsdl
2751	79	18.5	85	66	41	38	236	100	interop2413	http://example.com/interop2413.asmx?wsdl
1382	76	47.0	70	67	17	100	484	33	MAPPMatching414	http://example.com/MAPPMatching414.asmx?wsdl
3381	84	33.5	81	9	60	77	171	84	Compound2415	http://example.com/Compound2415.asmx?wsdl
3089	55	29.0	63	38	84	73	169	33	USDAData416	http://example.com/USDAData416.asmx?wsdl
4688	88	20.7	72	99	17	88	96	27	GBNIRHolidayDates417	http://example.com/GBNIRHolidayDates417.asmx?wsdl
1080	98	34.3	41	33	96	64	300	30	CasUsers418	http://example.com/CasUsers418.asmx?wsdl
460	56	24.9	94	44	31	3	289	100	interop2419	http://example.com/interop2419.asmx?wsdl
3170	65	25.1	97	100	61	45	402	44	MAPPMatching420	http://example.com/MAPPMatching420.asmx?wsdl
565	28	1.5	26	5	24	9	283	73	Compound2421	http://example.com/Compound2421.asmx?wsdl
2219	89	47.8	11	52	37	84	91	15	USDAData422	http://example.com/USDAData422.asmx?wsdl
1695	40	43.0	57	4	98	9	378	26	GBNIRHolidayDates423	http://example.com/GBNIRHolidayDates423.asmx?wsdl
622	7	24.2	67	72	6	95	481	19	CasUsers424	http://example.com/CasUsers424.asmx?wsdl
4170	85	28.4	80	100	93	4	132	27	interop2425	http://example.com/interop2425.asmx?wsdl
3941	50	13.5	36	16	98	65	34	68	MAPPMatching426	http://example.com/MAPPMatching426.asmx?wsdl
1757	24	38.8	29	18	38	90	238	47	Compound2427	http://example.com/Compound2427.asmx?wsdl
657	74	48.4	9	29	2	43	311	74	USDAData428	http://example.com/USDAData428.asmx?wsdl
3063	58	7.3	33	79	71	10	430	36	GBNIRHolidayDates429	http://example.com/GBNIRHolidayDates429.asmx?wsdl
4781	35	11.5	84	39	22	90	330	54	CasUsers430	http://example.com/CasUsers430.asmx?wsdl
1497	58	17.4	2	69	22	51	403	62	interop2431	http://example.com/interop2431.asmx?wsdl
3907	40	40.3	41	88	27	83	257	7	MAPPMatching432	http://example.com/MAPPMatching432.asmx?wsdl
56	13	44.8	18	76	30	85	153	30	Compound2433	http://example.com/Compound2433.asmx?wsdl
3275	99	41.5	55	59	29	67	230	16	USDAData434	http://example.com/USDAData434.asmx?wsdl
3515	57	46.4	99	77	12	56	54	50	GBNIRHolidayDates435	http://example.com/GBNIRHolidayDates435.asmx?wsdl
439	29	26.9	48	7	10	26	41	55	CasUsers436	http://example.com/CasUsers436.asmx?wsdl
3378	37	31.7	13	85	79	38	89	2	interop2437	http://example.com/interop2437.asmx?wsdl
1046	97	7.8	42	35	35	5	439	10	MAPPMatching438	http://example.com/MAPPMatching438.asmx?wsdl
3369	8	18.7	98	56	2	31	86	47	Compound2439	http://example.com/Compound2439.asmx?wsdl
562	92	4.6	93	32	53	9	352	17	USDAData440	http://example.com/USDAData440.asmx?wsdl
1775	76	3.5	46	13	82	45	357	36	GBNIRHolidayDates441	http://example.com/GBNIRHolidayDates441.asmx?wsdl
2113	10	27.7	96	3	39	11	27	66	CasUsers442	http://example.com/CasUsers442.asmx?wsdl
1757	18	8.0	13	14	85	41	189	63	interop2443	http://example.com/interop2443.asmx?wsdl
1610	34	6.3	16	72	10	15	91	17	MAPPMatching444	http://example.com/MAPPMatching444.asmx?wsdl
4085	45	27.0	1	93	10	18	46	36	Compound2445	http://example.com/Compound2445.asmx?wsdl
3217	26	1.9	74	18	27	89	102	2	USDAData446	http://example.com/USDAData446.asmx?wsdl
230	81	26.9	79	94	81	73	114	58	GBNIRHolidayDates447	http://example.com/GBNIRHolidayDates447.asmx?wsdl
398	26	8.5	100	53	56	78	298	75	CasUsers448	http://example.com/CasUsers448.asmx?wsdl
983	25	4.6	66	29	97	74	194	88	interop2449	http://example.com/interop2449.asmx?wsdl
2902	7	28.1	18	2	4	47	45	4	MAPPMatching450	http://example.com/MAPPMatching450.asmx?wsdl
3563	33	33.8	27	23	78	78	303	88	Compound2451	http://example.com/Compound2451.asmx?wsdl
2869	51	26.6	49	86	70	53	208	59	USDAData452	http://example.com/USDAData452.asmx?wsdl
2726	49	16.5	4	91	99	76	141	42	GBNIRHolidayDates453	http://example.com/GBNIRHolidayDates453.asmx?wsdl
183	92	16.4	33	5	91	10	322	64	CasUsers454	http://example.com/CasUsers454.asmx?wsdl
3074	28	4.1	16	1	99	18	481	20	interop2455	http://example.com/interop2455.asmx?wsdl
4603	44	12.8	95	45	24	29	169	60	MAPPMatching456	http://example.com/MAPPMatching456.asmx?wsdl
4031	75	0.2	28	56	58	24	315	59	Compound2457	http://example.com/Compound2457.asmx?wsdl
599	85	0.8	61	9	81	74	194	34	USDAData458	http://example.com/USDAData458.asmx?wsdl
146	22	9.1	10	55	22	98	222	95	GBNIRHolidayDates459	http://example.com/GBNIRHolidayDates459.asmx?wsdl
4489	71	23.7	72	69	60	21	81	98	CasUsers460	http://example.com/CasUsers460.asmx?wsdl
3250	15	42.8	53	50	57	50	3	100	interop2461	http://example.com/interop2461.asmx?wsdl
4053	95	10.8	100	66	80	28	22	14	MAPPMatching462	http://example.com/MAPPMatching462.asmx?wsdl
684	55	41.2	62	84	11	17	2	94	Compound2463	http://example.com/Compound2463.asmx?wsdl
4440	89	25.9	50	41	20	80	166	81	USDAData464	http://example.com/USDAData464.asmx?wsdl
3819	67	6.5	60	4	7	89	395	99	GBNIRHolidayDates465	http://example.com/GBNIRHolidayDates465.asmx?wsdl
412	50	5.1	28	89	41	57	277	20	CasUsers466	http://example.com/CasUsers466.asmx?wsdl
2888	24	30.7	22	52	97	95	160	74	interop2467	http://example.com/interop2467.asmx?wsdl
1503	87	25.8	33	80	21	49	143	14	MAPPMatching468	http://example.com/MAPPMatching468.asmx?wsdl
649	22	6.1	81	2	19	58	493	87	Compound2469	http://example.com/Compound2469.asmx?wsdl
4719	32	48.3	31	91	29	94	167	70	USDAData470	http://example.com/USDAData470.asmx?wsdl
955	63	1.6	4	57	61	20	186	35	GBNIRHolidayDates471	http://example.com/GBNIRHolidayDates471.asmx?wsdl
4123	46	35.5	81	49	85	16	249	10	CasUsers472	http://example.com/CasUsers472.asmx?wsdl
1675	90	41.7	17	23	27	92	391	21	interop2473	http://example.com/interop2473.asmx?wsdl
146	44	5.6	66	82	33	9	497	22	MAPPMatching474	http://example.com/MAPPMatching474.asmx?wsdl
1595	15	7.9	4	8	45	75	144	27	Compound2475	http://example.com/Compound2475.asmx?wsdl
1103	52	12.5	56	43	25	89	226	55	USDAData476	http://example.com/USDAData476.asmx?wsdl
1531	36	49.7	90	83	70	82	473	95	GBNIRHolidayDates477	http://example.com/GBNIRHolidayDates477.asmx?wsdl
2332	89	6.8	14	63	14	14	398	72	CasUsers478	http://example.com/CasUsers478.asmx?wsdl
3495	26	17.7	21	58	11	90	4	98	interop2479	http://example.com/interop2479.asmx?wsdl
4102	96	29.7	92	60	16	30	121	21	MAPPMatching480	http://example.com/MAPPMatching480.asmx?wsdl
1419	71	5.7	4	58	31	89	202	21	Compound2481	http://example.com/Compound2481.asmx?wsdl
1850	41	34.9	7	5	50	62	43	75	USDAData482	http://example.com/USDAData482.asmx?wsdl
2013	18	47.1	45	72	58	34	208	87	GBNIRHolidayDates483	http://example.com/GBNIRHolidayDates483.asmx?wsdl
3958	44	25.5	75	88	17	23	269	10	CasUsers484	http://example.com/CasUsers484.asmx?wsdl
2020	92	23.4	17	12	88	20	43	37	interop2485	http://example.com/interop2485.asmx?wsdl
3661	27	22.1	71	96	86	70	9	45	MAPPMatching486	http://example.com/MAPPMatching486.asmx?wsdl
1453	82	2.1	16	11	40	91	315	86	Compound2487	http://example.com/Compound2487.asmx?wsdl
3263	24	31.8	75	81	51	57	466	43	USDAData488	http://example.com/USDAData488.asmx?wsdl
2306	43	0.9	39	25	68	96	31	60	GBNIRHolidayDates489	http://example.com/GBNIRHolidayDates489.asmx?wsdl
3057	62	35.5	97	33	88	11	125	12	CasUsers490	http://example.com/CasUsers490.asmx?wsdl
3667	25	30.6	91	93	93	68	166	69	interop2491	http://example.com/interop2491.asmx?wsdl
4643	90	36.1	50	70	81	19	248	32	MAPPMatching492	http://example.com/MAPPMatching492.asmx?wsdl
295	53	21.2	54	60	79	93	252	32	Compound2493	http://example.com/Compound2493.asmx?wsdl
4466	36	43.3	6	28	14	69	411	56	USDAData494	http://example.com/USDAData494.asmx?wsdl
3647	36	6.9	28	62	8	86	168	13	GBNIRHolidayDates495	http://example.com/GBNIRHolidayDates495.asmx?wsdl
4429	19	17.6	4	58	63	97	353	18	CasUsers496	http://example.com/CasUsers496.asmx?wsdl
578	85	5.1	85	27	100	20	407	23	interop2497	http://example.com/interop2497.asmx?wsdl
1573	53	36.7	21	98	38	57	38	29	MAPPMatching498	http://example.com/MAPPMatching498.asmx?wsdl
2185	92	48.2	84	38	64	47	94	84	Compound2499	http://example.com/Compound2499.asmx?wsdl
729	27	15.6	2	9	91	86	355	6	USDAData500	http://example.com/USDAData500.asmx?wsdl
2047	44	41.1	91	52	93	59	124	95	GBNIRHolidayDates501	http://example.com/GBNIRHolidayDates501.asmx?wsdl
193	59	7.5	30	21	1	1	155	50	CasUsers502	http://example.com/CasUsers502.asmx?wsdl
3115	15	42.7	38	68	11	24	418	5	interop2503	http://example.com/interop2503.asmx?wsdl
4956	63	3.3	33	89	57	52	300	58	MAPPMatching504	http://example.com/MAPPMatching504.asmx?wsdl
2113	88	15.6	85	91	49	12	62	55	Compound2505	http://example.com/Compound2505.asmx?wsdl
4422	7	31.9	94	23	56	94	71	45	USDAData506	http://example.com/USDAData506.asmx?wsdl
4755	12	35.9	86	84	37	47	440	48	GBNIRHolidayDates507	http://example.com/GBNIRHolidayDates507.asmx?wsdl
4992	23	20.6	30	60	69	25	433	77	CasUsers508	http://example.com/CasUsers508.asmx?wsdl
240	41	22.5	72	70	100	90	35	60	interop2509	http://example.com/interop2509.asmx?wsdl
3031	100	32.2	33	43	76	3	150	71	MAPPMatching510	http://example.com/MAPPMatching510.asmx?wsdl
1104	3	2.8	50	92	92	83	477	95	Compound2511	http://example.com/Compound2511.asmx?wsdl
1391	91	4.1	14	83	62	92	153	83	USDAData512	http://example.com/USDAData512.asmx?wsdl
3659	68	42.6	39	1	23	15	487	98	GBNIRHolidayDates513	http://example.com/GBNIRHolidayDates513.asmx?wsdl
1771	44	45.6	55	84	8	17	412	28	CasUsers514	http://example.com/CasUsers514.asmx?wsdl
2979	47	44.0	40	5	94	37	7	48	interop2515	http://example.com/interop2515.asmx?wsdl
1667	34	41.5	5	1	89	25	196	36	MAPPMatching516	http://example.com/MAPPMatching516.asmx?wsdl
1350	92	41.0	84	17	44	36	389	86	Compound2517	http://example.com/Compound2517.asmx?wsdl
4566	60	1.4	28	36	73	34	397	6	USDAData518	http://example.com/USDAData518.asmx?wsdl
2432	14	23.6	81	61	57	75	103	55	GBNIRHolidayDates519	http://example.com/GBNIRHolidayDates519.asmx?wsdl
3975	56	45.6	46	19	35	40	164	100	CasUsers520	http://example.com/CasUsers520.asmx?wsdl
3947	91	23.9	65	99	75	64	79	98	interop2521	http://example.com/interop2521.asmx?wsdl
4970	83	14.5	66	100	14	34	452	82	MAPPMatching522	http://example.com/MAPPMatching522.asmx?wsdl
3629	54	3.1	53	68	22	20	204	15	Compound2523	http://example.com/Compound2523.asmx?wsdl
1852	83	20.0	40	49	29	58	40	38	USDAData524	http://example.com/USDAData524.asmx?wsdl
4688	54	43.9	76	75	6	36	490	97	GBNIRHolidayDates525	http://example.com/GBNIRHolidayDates525.asmx?wsdl
4084	60	16.2	44	72	76	31	437	77	CasUsers526	http://example.com/CasUsers526.asmx?wsdl
4490	50	34.8	78	55	8	36	381	48	interop2527	http://example.com/interop2527.asmx?wsdl
3698	65	49.9	61	49	43	84	166	54	MAPPMatching528	http://example.com/MAPPMatching528.asmx?wsdl
4146	65	32.7	43	81	55	94	264	34	Compound2529	http://example.com/Compound2529.asmx?wsdl
4321	26	25.0	88	32	95	89	117	51	USDAData530	http://example.com/USDAData530.asmx?wsdl
3787	2	13.5	55	63	43	76	9	87	GBNIRHolidayDates531	http://example.com/GBNIRHolidayDates531.asmx?wsdl
3229	25	2.0	98	5	36	55	299	43	CasUsers532	http://example.com/CasUsers532.asmx?wsdl
1402	28	47.4	93	73	95	45	425	19	interop2533	http://example.com/interop2533.asmx?wsdl
3579	59	38.4	8	98	51	14	295	100	MAPPMatching534	http://example.com/MAPPMatching534.asmx?wsdl
3786	59	23.0	50	99	76	96	276	76	Compound2535	http://example.com/Compound2535.asmx?wsdl
3055	49	46.5	59	77	63	29	441	9	USDAData536	http://example.com/USDAData536.asmx?wsdl
1788	56	24.4	76	82	41	48	307	45	GBNIRHolidayDates537	http://example.com/GBNIRHolidayDates537.asmx?wsdl
4340	56	8.8	36	6	41	6	231	32	CasUsers538	http://example.com/CasUsers538.asmx?wsdl
3328	36	38.1	53	32	5	88	452	69	interop2539	http://example.com/interop2539.asmx?wsdl
2719	15	29.0	82	54	28	71	367	94	MAPPMatching540	http://example.com/MAPPMatching540.asmx?wsdl
3100	68	30.4	4	14	95	3	442	55	Compound2541	http://example.com/Compound2541.asmx?wsdl
28	27	10.9	60	96	63	75	20	66	USDAData542	http://example.com/USDAData542.asmx?wsdl
2767	79	8.1	38	18	59	50	229	47	GBNIRHolidayDates543	http://example.com/GBNIRHolidayDates543.asmx?wsdl
579	22	20.1	24	66	92	8	307	17	CasUsers544	http://example.com/CasUsers544.asmx?wsdl
4924	45	2.5	93	83	95	29	239	28	interop2545	http://example.com/interop2545.asmx?wsdl
3467	89	34.1	28	93	34	21	450	26	MAPPMatching546	http://example.com/MAPPMatching546.asmx?wsdl
2901	91	45.4	40	85	5	52	151	59	Compound2547	http://example.com/Compound2547.asmx?wsdl
289	39	6.9	56	86	3	12	197	47	USDAData548	http://example.com/USDAData548.asmx?wsdl
1341	46	27.3	98	16	37	17	71	12	GBNIRHolidayDates549	http://example.com/GBNIRHolidayDates549.asmx?wsdl
1366	13	22.0	75	36	48	68	187	81	CasUsers550	http://example.com/CasUsers550.asmx?wsdl
426	7	47.7	52	89	22	82	442	9	interop2551	http://example.com/interop2551.asmx?wsdl
2258	44	2.8	13	2	67	22	256	4	MAPPMatching552	http://example.com/MAPPMatching552.asmx?wsdl
3065	83	5.2	37	11	43	24	178	28	Compound2553	http://example.com/Compound2553.asmx?wsdl
2442	8	19.0	47	40	33	6	120	9	USDAData554	http://example.com/USDAData554.asmx?wsdl
2356	48	4.0	47	95	95	61	90	65	GBNIRHolidayDates555	http://example.com/GBNIRHolidayDates555.asmx?wsdl
4573	80	23.4	65	18	30	46	390	76	CasUsers556	http://example.com/CasUsers556.asmx?wsdl
2414	89	7.9	44	60	44	29	406	62	interop2557	http://example.com/interop2557.asmx?wsdl
34	9	48.2	45	91	68	18	97	87	MAPPMatching558	http://example.com/MAPPMatching558.asmx?wsdl
3201	53	38.5	60	22	39	27	125	85	Compound2559	http://example.com/Compound2559.asmx?wsdl
4359	27	15.9	22	89	7	27	433	51	USDAData560	http://example.com/USDAData560.asmx?wsdl
1213	99	17.0	96	12	42	44	231	38	GBNIRHolidayDates561	http://example.com/GBNIRHolidayDates561.asmx?wsdl
3245	17	36.4	33	10	56	45	478	17	CasUsers562	http://example.com/CasUsers562.asmx?wsdl
535	42	10.8	14	55	32	8	70	41	interop2563	http://example.com/interop2563.asmx?wsdl
1781	45	43.0	70	46	30	18	339	22	MAPPMatching564	http://example.com/MAPPMatching564.asmx?wsdl
3536	27	13.9	69	17	10	14	109	89	Compound2565	http://example.com/Compound2565.asmx?wsdl
4682	78	27.6	100	10	40	19	17	12	USDAData566	http://example.com/USDAData566.asmx?wsdl
505	54	20.4	85	6	49	22	484	85	GBNIRHolidayDates567	http://example.com/GBNIRHolidayDates567.asmx?wsdl
2032	50	33.1	61	20	89	72	336	56	CasUsers568	http://example.com/CasUsers568.asmx?wsdl
1409	57	21.4	25	95	14	38	293	57	interop2569	http://example.com/interop2569.asmx?wsdl
4147	26	49.9	65	19	56	80	402	33	MAPPMatching570	http://example.com/MAPPMatching570.asmx?wsdl
3703	24	30.1	72	35	31	82	6	40	Compound2571	http://example.com/Compound2571.asmx?wsdl
2149	42	45.5	64	30	93	85	27	22	USDAData572	http://example.com/USDAData572.asmx?wsdl
4663	88	1.8	4	30	52	90	212	88	GBNIRHolidayDates573	http://example.com/GBNIRHolidayDates573.asmx?wsdl
1915	24	16.1	10	11	97	57	319	68	CasUsers574	http://example.com/CasUsers574.asmx?wsdl
1163	41	48.7	77	74	86	93	2	16	interop2575	http://example.com/interop2575.asmx?wsdl
2725	15	11.2	54	21	48	91	2	68	MAPPMatching576	http://example.com/MAPPMatching576.asmx?wsdl
2902	57	41.0	19	14	90	35	384	9	Compound2577	http://example.com/Compound2577.asmx?wsdl
2916	55	4.4	86	38	98	29	319	70	USDAData578	http://example.com/USDAData578.asmx?wsdl
1882	3	45.1	3	4	57	18	155	23	GBNIRHolidayDates579	http://example.com/GBNIRHolidayDates579.asmx?wsdl
2215	46	6.3	2	24	83	66	16	16	CasUsers580	http://example.com/CasUsers580.asmx?wsdl
562	6	29.3	64	89	59	31	334	66	interop2581	http://example.com/interop2581.asmx?wsdl
1601	62	1.6	79	93	2	8	496	10	MAPPMatching582	http://example.com/MAPPMatching582.asmx?wsdl
2064	44	18.9	58	81	10	84	73	1	Compound2583	http://example.com/Compound2583.asmx?wsdl
2369	93	48.2	94	9	15	59	204	66	USDAData584	http://example.com/USDAData584.asmx?wsdl
848	91	3.2	78	50	78	28	474	8	GBNIRHolidayDates585	http://example.com/GBNIRHolidayDates585.asmx?wsdl
3284	81	44.3	24	51	100	4	349	58	CasUsers586	http://example.com/CasUsers586.asmx?wsdl
3385	18	18.0	79	91	40	29	375	56	interop2587	http://example.com/interop2587.asmx?wsdl
673	18	46.8	96	37	70	70	290	41	MAPPMatching588	http://example.com/MAPPMatching588.asmx?wsdl
408	47	40.6	69	80	66	25	137	95	Compound2589	http://example.com/Compound2589.asmx?wsdl
689	95	33.1	64	5	6	90	381	97	USDAData590	http://example.com/USDAData590.asmx?wsdl
360	28	10.8	40	53	44	79	170	89	GBNIRHolidayDates591	http://example.com/GBNIRHolidayDates591.asmx?wsdl
4393	92	17.3	26	79	5	16	387	65	CasUsers592	http://example.com/CasUsers592.asmx?wsdl
39	83	16.5	78	42	12	23	358	89	interop2593	http://example.com/interop2593.asmx?wsdl
1710	34	10.6	57	30	22	50	35	99	MAPPMatching594	http://example.com/MAPPMatching594.asmx?wsdl
1450	5	14.8	36	91	3	49	5	27	Compound2595	http://example.com/Compound2595.asmx?wsdl
3213	96	9.3	60	69	51	86	33	83	USDAData596	http://example.com/USDAData596.asmx?wsdl
2249	61	17.2	40	3	70	53	47	70	GBNIRHolidayDates597	http://example.com/GBNIRHolidayDates597.asmx?wsdl
4215	70	44.9	12	69	15	13	367	53	CasUsers598	http://example.com/CasUsers598.asmx?wsdl
3961	59	10.2	59	49	33	79	40	39	interop2599	http://example.com/interop2599.asmx?wsdl
3412	77	31.9	59	11	39	38	323	19	MAPPMatching600	http://example.com/MAPPMatching600.asmx?wsdl
4646	60	42.3	14	13	52	93	119	11	Compound2601	http://example.com/Compound2601.asmx?wsdl
3589	69	14.4	82	85	18	15	130	72	USDAData602	http://example.com/USDAData602.asmx?wsdl
483	99	34.0	9	53	83	61	127	6	GBNIRHolidayDates603	http://example.com/GBNIRHolidayDates603.asmx?wsdl
4713	66	22.5	51	85	80	40	227	58	CasUsers604	http://example.com/CasUsers604.asmx?wsdl
749	99	38.0	9	64	62	10	328	48	interop2605	http://example.com/interop2605.asmx?wsdl
2026	1	41.9	8	19	36	65	299	27	MAPPMatching606	http://example.com/MAPPMatching606.asmx?wsdl
2982	81	18.4	23	20	63	75	258	14	Compound2607	http://example.com/Compound2607.asmx?wsdl
4981	93	7.3	9	97	61	7	89	13	USDAData608	http://example.com/USDAData608.asmx?wsdl
1576	2	22.5	29	23	10	92	380	14	GBNIRHolidayDates609	http://example.com/GBNIRHolidayDates609.asmx?wsdl
1209	92	23.5	33	72	32	51	100	54	CasUsers610	http://example.com/CasUsers610.asmx?wsdl
2027	28	42.7	20	72	60	16	230	22	interop2611	http://example.com/interop2611.asmx?wsdl
3679	56	24.2	31	73	40	4	206	35	MAPPMatching612	http://example.com/MAPPMatching612.asmx?wsdl
4294	60	28.0	40	54	29	40	244	99	Compound2613	http://example.com/Compound2613.asmx?wsdl
3133	56	49.7	8	32	49	66	463	17	USDAData614	http://example.com/USDAData614.asmx?wsdl
1283	63	12.0	60	73	65	51	366	71	GBNIRHolidayDates615	http://example.com/GBNIRHolidayDates615.asmx?wsdl
228	83	15.3	30	56	54	24	254	16	CasUsers616	http://example.com/CasUsers616.asmx?wsdl
2177	39	23.8	72	56	59	77	288	53	interop2617	http://example.com/interop2617.asmx?wsdl
1980	46	20.0	1	37	94	80	366	25	MAPPMatching618	http://example.com/MAPPMatching618.asmx?wsdl
140	30	33.5	40	60	27	19	326	68	Compound2619	http://example.com/Compound2619.asmx?wsdl
3583	13	29.3	78	58	36	74	154	89	USDAData620	http://example.com/USDAData620.asmx?wsdl
3116	52	28.0	99	17	52	7	35	40	GBNIRHolidayDates621	http://example.com/GBNIRHolidayDates621.asmx?wsdl
4296	60	35.7	8	63	86	67	441	9	CasUsers622	http://example.com/CasUsers622.asmx?wsdl
1916	53	3.5	92	49	94	83	153	88	interop2623	http://example.com/interop2623.asmx?wsdl
184	87	8.6	81	42	33	55	397	86	MAPPMatching624	http://example.com/MAPPMatching624.asmx?wsdl
525	12	46.4	85	2	48	78	84	75	Compound2625	http://example.com/Compound2625.asmx?wsdl
2056	5	23.3	82	3	77	98	113	77	USDAData626	http://example.com/USDAData626.asmx?wsdl
3302	55	31.7	81	24	24	12	318	31	GBNIRHolidayDates627	http://example.com/GBNIRHolidayDates627.asmx?wsdl
4179	100	49.1	58	4	50	29	292	2	CasUsers628	http://example.com/CasUsers628.asmx?wsdl
2847	89	21.1	64	66	28	98	80	33	interop2629	http://example.com/interop2629.asmx?wsdl
3680	99	46.3	73	81	87	58	392	59	MAPPMatching630	http://example.com/MAPPMatching630.asmx?wsdl
4148	19	14.3	86	24	83	40	9	72	Compound2631	http://example.com/Compound2631.asmx?wsdl
2341	95	23.6	39	62	45	81	420	77	USDAData632	http://example.com/USDAData632.asmx?wsdl
99	86	18.9	21	26	9	78	89	86	GBNIRHolidayDates633	http://example.com/GBNIRHolidayDates633.asmx?wsdl
4091	11	10.6	59	16	9	7	248	72	CasUsers634	http://example.com/CasUsers634.asmx?wsdl
303	9	10.4	67	49	51	34	54	36	interop2635	http://example.com/interop2635.asmx?wsdl
3539	85	45.5	63	39	31	12	98	50	MAPPMatching636	http://example.com/MAPPMatching636.asmx?wsdl
2198	22	15.0	35	26	78	16	183	51	Compound2637	http://example.com/Compound2637.asmx?wsdl
4677	80	12.7	11	7	83	59	346	30	USDAData638	http://example.com/USDAData638.asmx?wsdl
3278	33	44.4	76	69	86	70	417	13	GBNIRHolidayDates639	http://example.com/GBNIRHolidayDates639.asmx?wsdl
1532	21	25.6	43	97	37	12	214	44	CasUsers640	http://example.com/CasUsers640.asmx?wsdl
3212	34	16.4	34	27	32	8	322	17	interop2641	http://example.com/interop2641.asmx?wsdl
3294	68	48.2	43	78	1	29	142	30	MAPPMatching642	http://example.com/MAPPMatching642.asmx?wsdl
3683	86	5.7	19	53	23	55	313	81	Compound2643	http://example.com/Compound2643.asmx?wsdl
320	44	31.6	20	72	84	46	479	80	USDAData644	http://example.com/USDAData644.asmx?wsdl
158	83	48.2	2	75	34	83	100	75	GBNIRHolidayDates645	http://example.com/GBNIRHolidayDates645.asmx?wsdl
1381	81	24.2	15	24	70	27	122	35	CasUsers646	http://example.com/CasUsers646.asmx?wsdl
3571	17	39.4	79	57	95	31	494	85	interop2647	http://example.com/interop2647.asmx?wsdl
2542	19	19.7	25	25	7	85	3	28	MAPPMatching648	http://example.com/MAPPMatching648.asmx?wsdl
4986	8	41.7	6	99	95	1	424	81	Compound2649	http://example.com/Compound2649.asmx?wsdl
4173	25	22.9	10	30	20	3	163	36	USDAData650	http://example.com/USDAData650.asmx?wsdl
3614	7	39.8	57	81	69	63	358	24	GBNIRHolidayDates651	http://example.com/GBNIRHolidayDates651.asmx?wsdl
3132	33	40.8	49	32	9	55	394	34	CasUsers652	http://example.com/CasUsers652.asmx?wsdl
2329	79	27.4	97	16	43	11	360	93	interop2653	http://example.com/interop2653.asmx?wsdl
2763	10	37.0	78	27	76	69	220	30	MAPPMatching654	http://example.com/MAPPMatching654.asmx?wsdl
1370	67	29.6	12	96	11	82	45	21	Compound2655	http://example.com/Compound2655.asmx?wsdl
2600	47	48.7	45	25	76	19	318	92	USDAData656	http://example.com/USDAData656.asmx?wsdl
2965	94	2.7	94	100	89	64	121	19	GBNIRHolidayDates657	http://example.com/GBNIRHolidayDates657.asmx?wsdl
2588	75	39.9	31	86	51	31	347	53	CasUsers658	http://example.com/CasUsers658.asmx?wsdl
2646	7	19.5	90	30	46	56	455	51	interop2659	http://example.com/interop2659.asmx?wsdl
741	56	29.1	93	59	91	44	213	56	MAPPMatching660	http://example.com/MAPPMatching660.asmx?wsdl
4310	53	33.9	14	28	33	74	484	57	Compound2661	http://example.com/Compound2661.asmx?wsdl
2339	97	29.0	24	65	62	53	85	5	USDAData662	http://example.com/USDAData662.asmx?wsdl
4770	84	42.8	41	58	27	4	113	19	GBNIRHolidayDates663	http://example.com/GBNIRHolidayDates663.asmx?wsdl
3819	98	41.7	25	91	18	23	144	75	CasUsers664	http://example.com/CasUsers664.asmx?wsdl
2867	72	21.5	51	61	54	92	443	44	interop2665	http://example.com/interop2665.asmx?wsdl
4053	74	17.3	70	84	46	34	487	45	MAPPMatching666	http://example.com/MAPPMatching666.asmx?wsdl
733	31	11.4	40	60	2	24	304	47	Compound2667	http://example.com/Compound2667.asmx?wsdl
3075	39	33.8	92	68	68	53	234	72	USDAData668	http://example.com/USDAData668.asmx?wsdl
2823	12	42.4	65	63	37	49	78	67	GBNIRHolidayDates669	http://example.com/GBNIRHolidayDates669.asmx?wsdl
2201	22	0.2	42	21	4	48	261	12	CasUsers670	http://example.com/CasUsers670.asmx?wsdl
2708	52	33.3	58	29	36	9	457	51	interop2671	http://example.com/interop2671.asmx?wsdl
613	39	46.8	29	96	97	78	171	80	MAPPMatching672	http://example.com/MAPPMatching672.asmx?wsdl
1875	3	46.2	70	59	38	73	413	6	Compound2673	http://example.com/Compound2673.asmx?wsdl
4459	74	33.9	48	91	9	99	273	45	USDAData674	http://example.com/USDAData674.asmx?wsdl
71	6	23.7	96	32	50	50	242	37	GBNIRHolidayDates675	http://example.com/GBNIRHolidayDates675.asmx?wsdl
749	65	2.7	21	64	41	97	108	50	CasUsers676	http://example.com/CasUsers676.asmx?wsdl
1775	33	30.3	49	20	56	44	57	3	interop2677	http://example.com/interop2677.asmx?wsdl
1798	46	43.2	76	60	74	10	71	42	MAPPMatching678	http://example.com/MAPPMatching678.asmx?wsdl
4201	91	29.9	89	94	8	52	484	83	Compound2679	http://example.com/Compound2679.asmx?wsdl
3954	24	47.7	54	25	25	27	218	70	USDAData680	http://example.com/USDAData680.asmx?wsdl
3040	33	12.3	84	90	25	66	368	73	GBNIRHolidayDates681	http://example.com/GBNIRHolidayDates681.asmx?wsdl
558	65	34.0	30	17	51	23	93	58	CasUsers682	http://example.com/CasUsers682.asmx?wsdl
2567	65	3.6	30	79	69	99	436	81	interop2683	http://example.com/interop2683.asmx?wsdl
4395	16	23.1	46	11	47	54	359	16	MAPPMatching684	http://example.com/MAPPMatching684.asmx?wsdl
574	41	5.3	76	81	55	71	116	82	Compound2685	http://example.com/Compound2685.asmx?wsdl
226	19	30.8	44	5	9	40	486	64	USDAData686	http://example.com/USDAData686.asmx?wsdl
218	10	5.1	100	2	78	38	97	57	GBNIRHolidayDates687	http://example.com/GBNIRHolidayDates687.asmx?wsdl
3824	19	32.1	6	42	22	32	6	15	CasUsers688	http://example.com/CasUsers688.asmx?wsdl
4214	58	34.5	80	49	45	61	178	7	interop2689	http://example.com/interop2689.asmx?wsdl
631	19	6.1	83	45	70	97	463	32	MAPPMatching690	http://example.com/MAPPMatching690.asmx?wsdl
3920	77	9.1	52	4	26	78	445	35	Compound2691	http://example.com/Compound2691.asmx?wsdl
2398	91	9.3	20	95	8	62	99	79	USDAData692	http://example.com/USDAData692.asmx?wsdl
141	50	25.1	66	60	13	93	211	77	GBNIRHolidayDates693	http://example.com/GBNIRHolidayDates693.asmx?wsdl
3618	92	42.2	48	94	84	1	437	49	CasUsers694	http://example.com/CasUsers694.asmx?wsdl
3054	51	6.6	50	23	46	16	55	45	interop2695	http://example.com/interop2695.asmx?wsdl
2126	59	31.8	39	16	85	99	5	10	MAPPMatching696	http://example.com/MAPPMatching696.asmx?wsdl
984	86	2.3	64	65	35	19	482	57	Compound2697	http://example.com/Compound2697.asmx?wsdl
3781	65	36.9	66	14	17	15	282	28	USDAData698	http://example.com/USDAData698.asmx?wsdl
3696	42	22.1	7	30	63	86	312	56	GBNIRHolidayDates699	http://example.com/GBNIRHolidayDates699.asmx?wsdl
4045	49	10.9	34	68	42	67	169	18	CasUsers700	http://example.com/CasUsers700.asmx?wsdl
1658	1	37.8	13	29	64	94	146	16	interop2701	http://example.com/interop2701.asmx?wsdl
3168	17	31.6	79	8	38	38	276	49	MAPPMatching702	http://example.com/MAPPMatching702.asmx?wsdl
4615	69	33.4	33	49	34	25	456	33	Compound2703	http://example.com/Compound2703.asmx?wsdl
4212	71	8.2	6	72	24	13	7	18	USDAData704	http://example.com/USDAData704.asmx?wsdl
988	52	4.4	39	70	50	77	23	50	GBNIRHolidayDates705	http://example.com/GBNIRHolidayDates705.asmx?wsdl
4342	55	7.5	5	13	37	99	322	62	CasUsers706	http://example.com/CasUsers706.asmx?wsdl
3083	59	0.4	90	33	60	66	189	62	interop2707	http://example.com/interop2707.asmx?wsdl
2400	27	42.3	48	58	9	94	423	60	MAPPMatching708	http://example.com/MAPPMatching708.asmx?wsdl
1240	62	22.5	43	2	61	42	363	52	Compound2709	http://example.com/Compound2709.asmx?wsdl
3849	9	27.6	26	67	29	26	123	73	USDAData710	http://example.com/USDAData710.asmx?wsdl
4256	77	20.9	52	22	24	71	297	17	GBNIRHolidayDates711	http://example.com/GBNIRHolidayDates711.asmx?wsdl
4191	72	37.1	60	19	8	66	200	19	CasUsers712	http://example.com/CasUsers712.asmx?wsdl
4970	70	33.9	82	61	65	76	31	94	interop2713	http://example.com/interop2713.asmx?wsdl
2297	97	8.5	17	12	46	19	83	23	MAPPMatching714	http://example.com/MAPPMatching714.asmx?wsdl
362	63	21.7	2	53	77	59	414	1	Compound2715	http://example.com/Compound2715.asmx?wsdl
334	63	9.9	28	100	78	3	398	17	USDAData716	http://example.com/USDAData716.asmx?wsdl
3743	2	1.1	37	11	81	56	30	73	GBNIRHolidayDates717	http://example.com/GBNIRHolidayDates717.asmx?wsdl
4599	14	33.7	78	5	63	64	132	72	CasUsers718	http://example.com/CasUsers718.asmx?wsdl
4902	44	37.5	49	61	9	72	71	72	interop2719	http://example.com/interop2719.asmx?wsdl
2061	85	21.4	66	94	36	20	99	26	MAPPMatching720	http://example.com/MAPPMatching720.asmx?wsdl
1772	15	14.2	65	74	75	85	477	33	Compound2721	http://example.com/Compound2721.asmx?wsdl
3708	25	36.3	56	34	76	35	379	20	USDAData722	http://example.com/USDAData722.asmx?wsdl
3031	61	5.2	42	72	9	58	397	12	GBNIRHolidayDates723	http://example.com/GBNIRHolidayDates723.asmx?wsdl
4566	47	41.8	39	81	70	20	213	49	CasUsers724	http://example.com/CasUsers724.asmx?wsdl
4138	79	47.1	55	22	61	92	127	61	interop2725	http://example.com/interop2725.asmx?wsdl
878	54	40.9	47	54	80	63	202	43	MAPPMatching726	http://example.com/MAPPMatching726.asmx?wsdl
1235	34	0.2	74	77	36	55	205	18	Compound2727	http://example.com/Compound2727.asmx?wsdl
4472	32	20.6	52	98	87	21	1	32	USDAData728	http://example.com/USDAData728.asmx?wsdl
1081	49	42.8	14	27	20	74	303	70	GBNIRHolidayDates729	http://example.com/GBNIRHolidayDates729.asmx?wsdl
2423	69	4.7	36	46	23	52	22	33	CasUsers730	http://example.com/CasUsers730.asmx?wsdl
4247	44	27.2	21	93	97	73	295	2	interop2731	http://example.com/interop2731.asmx?wsdl
2962	66	41.5	59	99	16	38	103	62	MAPPMatching732	http://example.com/MAPPMatching732.asmx?wsdl
3821	31	46.5	19	12	18	91	17	46	Compound2733	http://example.com/Compound2733.asmx?wsdl
2898	25	49.1	86	88	75	20	382	36	USDAData734	http://example.com/USDAData734.asmx?wsdl
1387	9	45.0	64	73	86	95	97	58	GBNIRHolidayDates735	http://example.com/GBNIRHolidayDates735.asmx?wsdl
893	53	36.3	19	79	64	22	297	12	CasUsers736	http://example.com/CasUsers736.asmx?wsdl
1729	10	8.2	32	41	73	93	281	48	interop2737	http://example.com/interop2737.asmx?wsdl
55	56	18.5	41	29	26	73	211	28	MAPPMatching738	http://example.com/MAPPMatching738.asmx?wsdl
1423	32	22.0	85	79	39	7	351	62	Compound2739	http://example.com/Compound2739.asmx?wsdl
4502	78	30.1	49	2	23	77	112	82	USDAData740	http://example.com/USDAData740.asmx?wsdl
358	60	29.8	44	36	97	65	231	2	GBNIRHolidayDates741	http://example.com/GBNIRHolidayDates741.asmx?wsdl
2182	12	20.1	79	78	55	64	476	32	CasUsers742	http://example.com/CasUsers742.asmx?wsdl
4763	76	26.4	41	59	24	56	179	8	interop2743	http://example.com/interop2743.asmx?wsdl
3869	27	25.2	35	19	22	25	403	10	MAPPMatching744	http://example.com/MAPPMatching744.asmx?wsdl
428	19	15.8	87	65	66	44	249	25	Compound2745	http://example.com/Compound2745.asmx?wsdl
2263	96	46.1	33	89	6	2	415	77	USDAData746	http://example.com/USDAData746.asmx?wsdl
4615	100	46.6	28	86	21	98	3	6	GBNIRHolidayDates747	http://example.com/GBNIRHolidayDates747.asmx?wsdl
2933	32	5.3	84	50	5	100	123	14	CasUsers748	http://example.com/CasUsers748.asmx?wsdl
14	1	34.4	81	65	32	24	410	34	interop2749	http://example.com/interop2749.asmx?wsdl
435	50	28.3	86	100	5	57	402	4	MAPPMatching750	http://example.com/MAPPMatching750.asmx?wsdl
594	4	17.0	3	33	96	16	200	39	Compound2751	http://example.com/Compound2751.asmx?wsdl
1475	3	47.2	68	87	31	49	90	29	USDAData752	http://example.com/USDAData752.asmx?wsdl
4063	6	19.9	1	88	4	96	23	59	GBNIRHolidayDates753	http://example.com/GBNIRHolidayDates753.asmx?wsdl
2171	54	37.8	19	21	39	69	269	54	CasUsers754	http://example.com/CasUsers754.asmx?wsdl
3424	52	8.5	90	23	76	8	301	82	interop2755	http://example.com/interop2755.asmx?wsdl
1931	82	34.6	41	73	54	11	494	69	MAPPMatching756	http://example.com/MAPPMatching756.asmx?wsdl
3184	75	8.0	38	1	45	85	485	28	Compound2757	http://example.com/Compound2757.asmx?wsdl
2704	41	29.0	18	63	35	67	301	76	USDAData758	http://example.com/USDAData758.asmx?wsdl
1264	46	27.6	70	48	30	95	412	98	GBNIRHolidayDates759	http://example.com/GBNIRHolidayDates759.asmx?wsdl
996	12	2.9	55	48	32	48	53	22	CasUsers760	http://example.com/CasUsers760.asmx?wsdl
3688	48	34.1	23	38	30	15	194	81	interop2761	http://example.com/interop2761.asmx?wsdl
163	79	9.4	57	63	43	62	12	22	MAPPMatching762	http://example.com/MAPPMatching762.asmx?wsdl
2930	99	27.4	96	70	93	13	287	2	Compound2763	http://example.com/Compound2763.asmx?wsdl
4680	93	20.8	44	74	19	93	8	25	USDAData764	http://example.com/USDAData764.asmx?wsdl
449	36	27.8	28	47	23	54	270	99	GBNIRHolidayDates765	http://example.com/GBNIRHolidayDates765.asmx?wsdl
3293	85	0.4	16	51	49	8	85	34	CasUsers766	http://example.com/CasUsers766.asmx?wsdl
1036	24	46.4	84	98	39	61	23	2	interop2767	http://example.com/interop2767.asmx?wsdl
4584	79	39.3	69	59	100	51	250	22	MAPPMatching768	http://example.com/MAPPMatching768.asmx?wsdl
865	46	24.9	39	63	39	82	488	22	Compound2769	http://example.com/Compound2769.asmx?wsdl
1979	88	6.0	65	88	76	90	195	55	USDAData770	http://example.com/USDAData770.asmx?wsdl
2739	16	28.8	99	78	43	100	499	6	GBNIRHolidayDates771	http://example.com/GBNIRHolidayDates771.asmx?wsdl
1485	84	38.4	87	19	68	74	317	11	CasUsers772	http://example.com/CasUsers772.asmx?wsdl
4827	46	17.5	56	56	12	37	3	33	interop2773	http://example.com/interop2773.asmx?wsdl
2119	56	15.4	16	62	1	21	301	100	MAPPMatching774	http://example.com/MAPPMatching774.asmx?wsdl
2457	37	28.2	25	87	99	9	458	11	Compound2775	http://example.com/Compound2775.asmx?wsdl
946	49	41.8	89	43	94	19	395	23	USDAData776	http://example.com/USDAData776.asmx?wsdl
1821	21	42.0	40	31	34	68	369	91	GBNIRHolidayDates777	http://example.com/GBNIRHolidayDates777.asmx?wsdl
4172	35	6.0	92	99	59	52	231	82	CasUsers778	http://example.com/CasUsers778.asmx?wsdl
3889	23	9.9	43	2	4	65	122	92	interop2779	http://example.com/interop2779.asmx?wsdl
1137	71	48.6	51	90	48	99	252	71	MAPPMatching780	http://example.com/MAPPMatching780.asmx?wsdl
4574	68	25.9	60	99	44	74	115	99	Compound2781	http://example.com/Compound2781.asmx?wsdl
3188	77	25.6	90	50	71	88	44	88	USDAData782	http://example.com/USDAData782.asmx?wsdl
495	68	26.0	99	97	26	47	112	20	GBNIRHolidayDates783	http://example.com/GBNIRHolidayDates783.asmx?wsdl
567	91	44.0	27	59	95	25	264	95	CasUsers784	http://example.com/CasUsers784.asmx?wsdl
395	85	21.5	68	40	85	88	371	68	interop2785	http://example.com/interop2785.asmx?wsdl
2555	21	11.3	34	6	11	52	25	68	MAPPMatching786	http://example.com/MAPPMatching786.asmx?wsdl
2445	39	19.5	82	12	95	44	42	20	Compound2787	http://example.com/Compound2787.asmx?wsdl
4584	35	18.0	68	24	8	7	163	75	USDAData788	http://example.com/USDAData788.asmx?wsdl
728	19	13.2	60	62	67	6	196	29	GBNIRHolidayDates789	http://example.com/GBNIRHolidayDates789.asmx?wsdl
2538	24	2.6	87	64	63	47	317	42	CasUsers790	http://example.com/CasUsers790.asmx?wsdl
2596	96	27.8	14	40	55	45	409	45	interop2791	http://example.com/interop2791.asmx?wsdl
1042	53	10.7	18	31	97	25	181	83	MAPPMatching792	http://example.com/MAPPMatching792.asmx?wsdl
2624	76	35.9	27	82	41	93	43	33	Compound2793	http://example.com/Compound2793.asmx?wsdl
1637	67	8.4	72	67	27	3	418	90	USDAData794	http://example.com/USDAData794.asmx?wsdl
4420	35	24.6	59	41	95	70	439	69	GBNIRHolidayDates795	http://example.com/GBNIRHolidayDates795.asmx?wsdl
3964	26	38.9	34	19	95	17	27	30	CasUsers796	http://example.com/CasUsers796.asmx?wsdl
1612	91	35.7	36	100	49	2	57	92	interop2797	http://example.com/interop2797.asmx?wsdl
1533	2	13.0	12	75	61	69	327	65	MAPPMatching798	http://example.com/MAPPMatching798.asmx?wsdl
339	41	28.1	57	84	58	7	273	29	Compound2799	http://example.com/Compound2799.asmx?wsdl
3197	35	19.0	12	90	92	82	73	4	USDAData800	http://example.com/USDAData800.asmx?wsdl
3803	95	2.5	35	30	23	63	176	47	GBNIRHolidayDates801	http://example.com/GBNIRHolidayDates801.asmx?wsdl
1622	3	39.5	60	94	40	39	186	14	CasUsers802	http://example.com/CasUsers802.asmx?wsdl
1747	68	23.9	42	88	48	56	369	92	interop2803	http://example.com/interop2803.asmx?wsdl
197	49	45.2	15	73	34	39	222	17	MAPPMatching804	http://example.com/MAPPMatching804.asmx?wsdl
4977	74	29.6	55	95	68	20	89	51	Compound2805	http://example.com/Compound2805.asmx?wsdl
3919	41	37.8	12	89	34	6	190	10	USDAData806	http://example.com/USDAData806.asmx?wsdl
839	10	19.2	28	48	31	62	448	11	GBNIRHolidayDates807	http://example.com/GBNIRHolidayDates807.asmx?wsdl
3771	17	29.1	16	24	16	86	394	39	CasUsers808	http://example.com/CasUsers808.asmx?wsdl
4469	70	37.1	31	62	43	99	499	5	interop2809	http://example.com/interop2809.asmx?wsdl
4194	24	28.5	27	12	65	26	449	49	MAPPMatching810	http://example.com/MAPPMatching810.asmx?wsdl
579	56	17.6	99	91	64	68	114	30	Compound2811	http://example.com/Compound2811.asmx?wsdl
2297	94	39.6	43	86	81	100	34	41	USDAData812	http://example.com/USDAData812.asmx?wsdl
906	81	29.6	66	98	59	57	255	86	GBNIRHolidayDates813	http://example.com/GBNIRHolidayDates813.asmx?wsdl
1480	76	35.7	78	87	24	73	172	86	CasUsers814	http://example.com/CasUsers814.asmx?wsdl
87	99	49.2	2	33	92	32	382	94	interop2815	http://example.com/interop2815.asmx?wsdl
1235	45	25.3	59	93	19	8	111	55	MAPPMatching816	http://example.com/MAPPMatching816.asmx?wsdl
1657	52	36.6	11	87	32	48	221	68	Compound2817	http://example.com/Compound2817.asmx?wsdl
2267	57	2.0	86	5	92	83	176	68	USDAData818	http://example.com/USDAData818.asmx?wsdl
1732	53	22.0	84	64	65	7	15	50	GBNIRHolidayDates819	http://example.com/GBNIRHolidayDates819.asmx?wsdl
3792	55	42.9	6	55	74	86	441	21	CasUsers820	http://example.com/CasUsers820.asmx?wsdl
4771	88	16.0	79	89	72	23	196	92	interop2821	http://example.com/interop2821.asmx?wsdl
4748	25	49.7	43	36	85	75	214	93	MAPPMatching822	http://example.com/MAPPMatching822.asmx?wsdl
1401	27	12.3	74	72	36	19	196	23	Compound2823	http://example.com/Compound2823.asmx?wsdl
3240	6	0.2	19	61	76	71	102	13	USDAData824	http://example.com/USDAData824.asmx?wsdl
1615	32	20.6	29	43	87	15	348	44	GBNIRHolidayDates825	http://example.com/GBNIRHolidayDates825.asmx?wsdl
299	92	45.2	37	73	43	84	4	96	CasUsers826	http://example.com/CasUsers826.asmx?wsdl
3724	22	13.3	37	66	27	35	313	61	interop2827	http://example.com/interop2827.asmx?wsdl
4111	55	23.9	2	82	42	34	262	97	MAPPMatching828	http://example.com/MAPPMatching828.asmx?wsdl
1049	12	42.5	95	52	98	26	310	45	Compound2829	http://example.com/Compound2829.asmx?wsdl
3471	88	2.0	44	58	70	20	362	11	USDAData830	http://example.com/USDAData830.asmx?wsdl
951	38	5.0	36	9	54	1	276	78	GBNIRHolidayDates831	http://example.com/GBNIRHolidayDates831.asmx?wsdl
3251	66	18.8	45	46	66	23	157	12	CasUsers832	http://example.com/CasUsers832.asmx?wsdl
3592	30	3.3	97	69	43	15	169	58	interop2833	http://example.com/interop2833.asmx?wsdl
3665	54	23.7	65	42	39	21	52	34	MAPPMatching834	http://example.com/MAPPMatching834.asmx?wsdl
3663	30	31.1	21	33	13	64	429	1	Compound2835	http://example.com/Compound2835.asmx?wsdl
1638	33	23.8	77	31	42	28	155	70	USDAData836	http://example.com/USDAData836.asmx?wsdl
2510	85	4.0	73	67	37	90	193	58	GBNIRHolidayDates837	http://example.com/GBNIRHolidayDates837.asmx?wsdl
1711	43	9.9	64	80	85	50	166	71	CasUsers838	http://example.com/CasUsers838.asmx?wsdl
3035	76	45.5	33	29	88	83	36	11	interop2839	http://example.com/interop2839.asmx?wsdl
33	53	46.8	74	76	82	1	388	1	MAPPMatching840	http://example.com/MAPPMatching840.asmx?wsdl
2508	89	14.0	85	17	10	40	316	36	Compound2841	http://example.com/Compound2841.asmx?wsdl
724	16	6.8	27	13	33	11	109	70	USDAData842	http://example.com/USDAData842.asmx?wsdl
2463	74	25.7	94	47	22	39	397	32	GBNIRHolidayDates843	http://example.com/GBNIRHolidayDates843.asmx?wsdl
4766	20	33.3	7	18	36	22	400	36	CasUsers844	http://example.com/CasUsers844.asmx?wsdl
3629	88	35.3	51	94	42	48	355	8	interop2845	http://example.com/interop2845.asmx?wsdl
4188	26	9.7	68	65	31	32	184	27	MAPPMatching846	http://example.com/MAPPMatching846.asmx?wsdl
1728	46	12.7	51	51	16	50	153	26	Compound2847	http://example.com/Compound2847.asmx?wsdl
3834	42	5.2	14	66	92	17	351	45	USDAData848	http://example.com/USDAData848.asmx?wsdl
2447	86	30.0	52	44	5	62	394	83	GBNIRHolidayDates849	http://example.com/GBNIRHolidayDates849.asmx?wsdl
123	36	33.2	85	33	49	8	376	18	CasUsers850	http://example.com/CasUsers850.asmx?wsdl
3940	54	24.1	45	82	91	49	245	34	interop2851	http://example.com/interop2851.asmx?wsdl
1834	91	45.8	95	71	94	85	431	74	MAPPMatching852	http://example.com/MAPPMatching852.asmx?wsdl
1402	98	36.3	58	18	6	46	476	40	Compound2853	http://example.com/Compound2853.asmx?wsdl
3378	95	27.4	1	95	62	81	173	88	USDAData854	http://example.com/USDAData854.asmx?wsdl
3568	29	43.4	27	95	28	28	42	61	GBNIRHolidayDates855	http://example.com/GBNIRHolidayDates855.asmx?wsdl
3629	67	2.9	93	64	86	34	273	56	CasUsers856	http://example.com/CasUsers856.asmx?wsdl
3719	65	44.9	31	96	92	95	273	61	interop2857	http://example.com/interop2857.asmx?wsdl
4475	38	27.7	70	49	82	31	44	31	MAPPMatching858	http://example.com/MAPPMatching858.asmx?wsdl
4984	43	15.6	30	71	20	21	216	39	Compound2859	http://example.com/Compound2859.asmx?wsdl
2590	89	17.6	2	63	31	98	444	78	USDAData860	http://example.com/USDAData860.asmx?wsdl
823	64	6.5	75	77	54	53	443	33	GBNIRHolidayDates861	http://example.com/GBNIRHolidayDates861.asmx?wsdl
3325	91	38.6	4	89	59	100	364	63	CasUsers862	http://example.com/CasUsers862.asmx?wsdl
445	72	38.6	92	27	2	5	471	32	interop2863	http://example.com/interop2863.asmx?wsdl
4412	27	36.8	85	26	41	47	341	45	MAPPMatching864	http://example.com/MAPPMatching864.asmx?wsdl
4364	7	10.6	87	23	40	29	256	43	Compound2865	http://example.com/Compound2865.asmx?wsdl
1093	20	15.4	8	92	3	31	215	17	USDAData866	http://example.com/USDAData866.asmx?wsdl
3192	94	16.5	66	73	23	95	72	14	GBNIRHolidayDates867	http://example.com/GBNIRHolidayDates867.asmx?wsdl
2407	21	48.8	50	84	47	99	184	17	CasUsers868	http://example.com/CasUsers868.asmx?wsdl
2613	92	8.9	84	96	90	73	208	39	interop2869	http://example.com/interop2869.asmx?wsdl
2634	67	36.2	35	22	82	72	174	31	MAPPMatching870	http://example.com/MAPPMatching870.asmx?wsdl
3615	81	23.4	15	84	87	73	473	42	Compound2871	http://example.com/Compound2871.asmx?wsdl
2277	18	30.3	39	5	95	86	413	21	USDAData872	http://example.com/USDAData872.asmx?wsdl
2372	70	49.4	14	38	94	78	191	39	GBNIRHolidayDates873	http://example.com/GBNIRHolidayDates873.asmx?wsdl
1810	37	3.1	77	91	47	49	317	86	CasUsers874	http://example.com/CasUsers874.asmx?wsdl
679	66	32.4	33	21	71	35	136	99	interop2875	http://example.com/interop2875.asmx?wsdl
4931	59	19.9	24	79	52	54	287	68	MAPPMatching876	http://example.com/MAPPMatching876.asmx?wsdl
3466	37	22.1	21	36	36	43	204	61	Compound2877	http://example.com/Compound2877.asmx?wsdl
403	24	43.9	32	30	52	79	352	24	USDAData878	http://example.com/USDAData878.asmx?wsdl
3282	58	25.8	7	89	57	12	155	86	GBNIRHolidayDates879	http://example.com/GBNIRHolidayDates879.asmx?wsdl
3760	3	9.9	56	82	3	24	441	81	CasUsers880	http://example.com/CasUsers880.asmx?wsdl
2439	39	46.1	70	92	36	98	188	23	interop2881	http://example.com/interop2881.asmx?wsdl
4744	55	15.5	14	72	2	55	422	88	MAPPMatching882	http://example.com/MAPPMatching882.asmx?wsdl
2679	17	6.8	67	69	34	76	237	72	Compound2883	http://example.com/Compound2883.asmx?wsdl
3795	84	11.9	94	28	52	27	49	25	USDAData884	http://example.com/USDAData884.asmx?wsdl
1014	46	10.1	66	27	28	87	220	91	GBNIRHolidayDates885	http://example.com/GBNIRHolidayDates885.asmx?wsdl
4875	10	18.9	81	32	82	29	119	76	CasUsers886	http://example.com/CasUsers886.asmx?wsdl
2100	39	23.7	62	37	94	73	219	80	interop2887	http://example.com/interop2887.asmx?wsdl
4711	2	44.8	45	44	98	73	103	85	MAPPMatching888	http://example.com/MAPPMatching888.asmx?wsdl
3060	81	27.1	67	71	27	31	236	10	Compound2889	http://example.com/Compound2889.asmx?wsdl
1500	78	39.2	13	15	9	69	435	50	USDAData890	http://example.com/USDAData890.asmx?wsdl
3069	91	35.8	78	52	43	4	472	52	GBNIRHolidayDates891	http://example.com/GBNIRHolidayDates891.asmx?wsdl
798	50	43.3	51	82	37	52	247	81	CasUsers892	http://example.com/CasUsers892.asmx?wsdl
3318	42	17.9	74	8	46	22	335	22	interop2893	http://example.com/interop2893.asmx?wsdl
1497	27	44.0	38	31	81	52	73	96	MAPPMatching894	http://example.com/MAPPMatching894.asmx?wsdl
3454	80	5.6	8	57	10	65	184	94	Compound2895	http://example.com/Compound2895.asmx?wsdl
2313	70	14.3	89	19	47	62	300	86	USDAData896	http://example.com/USDAData896.asmx?wsdl
1237	24	13.1	84	41	82	44	122	46	GBNIRHolidayDates897	http://example.com/GBNIRHolidayDates897.asmx?wsdl
3193	87	14.6	88	76	49	35	353	43	CasUsers898	http://example.com/CasUsers898.asmx?wsdl
4646	70	14.8	66	8	10	34	75	97	interop2899	http://example.com/interop2899.asmx?wsdl
236	72	14.5	74	49	2	87	230	79	MAPPMatching900	http://example.com/MAPPMatching900.asmx?wsdl
1324	23	1.5	8	94	75	41	273	5	Compound2901	http://example.com/Compound2901.asmx?wsdl
2419	7	17.8	97	32	98	45	389	98	USDAData902	http://example.com/USDAData902.asmx?wsdl
4168	95	18.5	58	31	26	52	362	25	GBNIRHolidayDates903	http://example.com/GBNIRHolidayDates903.asmx?wsdl
4966	30	43.9	28	59	31	76	96	57	CasUsers904	http://example.com/CasUsers904.asmx?wsdl
800	11	39.9	88	14	83	16	457	66	interop2905	http://example.com/interop2905.asmx?wsdl
99	72	4.0	54	91	66	23	348	72	MAPPMatching906	http://example.com/MAPPMatching906.asmx?wsdl
2396	73	45.6	45	44	78	6	439	100	Compound2907	http://example.com/Compound2907.asmx?wsdl
4951	14	13.0	85	44	80	23	420	36	USDAData908	http://example.com/USDAData908.asmx?wsdl
691	89	10.0	98	41	5	33	308	69	GBNIRHolidayDates909	http://example.com/GBNIRHolidayDates909.asmx?wsdl
1484	55	3.5	86	11	69	70	421	88	CasUsers910	http://example.com/CasUsers910.asmx?wsdl
408	89	26.8	34	32	58	47	334	99	interop2911	http://example.com/interop2911.asmx?wsdl
3503	25	4.6	21	8	1	47	168	12	MAPPMatching912	http://example.com/MAPPMatching912.asmx?wsdl
1688	92	45.8	73	33	30	23	126	86	Compound2913	http://example.com/Compound2913.asmx?wsdl
232	2	1.4	63	70	67	81	313	65	USDAData914	http://example.com/USDAData914.asmx?wsdl
807	30	26.9	51	44	17	28	227	22	GBNIRHolidayDates915	http://example.com/GBNIRHolidayDates915.asmx?wsdl
4050	16	5.5	14	92	62	15	179	21	CasUsers916	http://example.com/CasUsers916.asmx?wsdl
4097	73	48.3	70	51	54	61	289	64	interop2917	http://example.com/interop2917.asmx?wsdl
1272	15	20.6	97	4	43	32	323	21	MAPPMatching918	http://example.com/MAPPMatching918.asmx?wsdl
1253	41	35.9	47	41	66	25	18	11	Compound2919	http://example.com/Compound2919.asmx?wsdl
677	40	4.4	10	45	4	67	110	54	USDAData920	http://example.com/USDAData920.asmx?wsdl
1797	88	15.5	82	69	87	75	416	84	GBNIRHolidayDates921	http://example.com/GBNIRHolidayDates921.asmx?wsdl
1523	18	2.6	93	3	97	4	109	82	CasUsers922	http://example.com/CasUsers922.asmx?wsdl
1712	82	33.0	76	16	43	16	162	71	interop2923	http://example.com/interop2923.asmx?wsdl
3563	24	34.9	46	47	73	41	44	75	MAPPMatching924	http://example.com/MAPPMatching924.asmx?wsdl
4394	24	24.5	72	15	53	12	10	38	Compound2925	http://example.com/Compound2925.asmx?wsdl
2765	18	11.6	78	93	39	92	321	75	USDAData926	http://example.com/USDAData926.asmx?wsdl
194	51	32.6	55	26	25	34	189	42	GBNIRHolidayDates927	http://example.com/GBNIRHolidayDates927.asmx?wsdl
401	2	11.4	60	38	69	78	249	98	CasUsers928	http://example.com/CasUsers928.asmx?wsdl
426	93	10.3	66	57	78	15	491	38	interop2929	http://example.com/interop2929.asmx?wsdl
2765	93	4.2	19	45	97	74	348	75	MAPPMatching930	http://example.com/MAPPMatching930.asmx?wsdl
3493	76	38.8	79	20	15	28	489	25	Compound2931	http://example.com/Compound2931.asmx?wsdl
2019	24	41.7	38	78	6	36	152	50	USDAData932	http://example.com/USDAData932.asmx?wsdl
2983	44	32.1	83	68	89	77	496	15	GBNIRHolidayDates933	http://example.com/GBNIRHolidayDates933.asmx?wsdl
731	84	40.0	73	34	86	21	351	7	CasUsers934	http://example.com/CasUsers934.asmx?wsdl
196	58	32.0	53	66	79	77	228	68	interop2935	http://example.com/interop2935.asmx?wsdl
120	31	5.0	97	55	41	48	90	71	MAPPMatching936	http://example.com/MAPPMatching936.asmx?wsdl
2652	55	16.0	56	45	23	87	176	60	Compound2937	http://example.com/Compound2937.asmx?wsdl
2182	51	2.7	13	44	84	89	120	4	USDAData938	http://example.com/USDAData938.asmx?wsdl
442	40	34.7	32	3	56	9	290	70	GBNIRHolidayDates939	http://example.com/GBNIRHolidayDates939.asmx?wsdl
2169	90	26.0	55	57	43	69	298	1	CasUsers940	http://example.com/CasUsers940.asmx?wsdl
746	72	41.0	6	57	55	13	285	82	interop2941	http://example.com/interop2941.asmx?wsdl
1331	46	33.8	77	15	2	17	14	2	MAPPMatching942	http://example.com/MAPPMatching942.asmx?wsdl
1643	96	27.8	51	9	27	48	213	6	Compound2943	http://example.com/Compound2943.asmx?wsdl
3514	49	45.7	16	94	12	98	281	75	USDAData944	http://example.com/USDAData944.asmx?wsdl
4117	26	47.8	40	42	42	14	102	48	GBNIRHolidayDates945	http://example.com/GBNIRHolidayDates945.asmx?wsdl
2025	23	18.8	2	41	25	100	222	44	CasUsers946	http://example.com/CasUsers946.asmx?wsdl
2966	10	36.3	98	81	2	35	399	22	interop2947	http://example.com/interop2947.asmx?wsdl
4143	38	8.6	79	50	80	36	189	80	MAPPMatching948	http://example.com/MAPPMatching948.asmx?wsdl
175	49	39.2	97	9	73	76	234	99	Compound2949	http://example.com/Compound2949.asmx?wsdl
3912	55	47.9	27	45	27	54	224	10	USDAData950	http://example.com/USDAData950.asmx?wsdl
1449	18	5.6	83	2	59	35	405	69	GBNIRHolidayDates951	http://example.com/GBNIRHolidayDates951.asmx?wsdl
6	1	25.3	62	67	83	19	59	52	CasUsers952	http://example.com/CasUsers952.asmx?wsdl
4157	64	26.5	45	24	82	93	316	31	interop2953	http://example.com/interop2953.asmx?wsdl
4931	44	47.1	50	25	33	93	89	69	MAPPMatching954	http://example.com/MAPPMatching954.asmx?wsdl
4094	98	40.4	70	99	73	49	249	77	Compound2955	http://example.com/Compound2955.asmx?wsdl
3784	53	21.1	36	62	69	83	311	56	USDAData956	http://example.com/USDAData956.asmx?wsdl
1160	49	37.9	72	34	49	37	68	36	GBNIRHolidayDates957	http://example.com/GBNIRHolidayDates957.asmx?wsdl
4065	67	8.5	86	5	28	73	343	34	CasUsers958	http://example.com/CasUsers958.asmx?wsdl
405	35	25.6	50	49	64	17	185	19	interop2959	http://example.com/interop2959.asmx?wsdl
3604	54	28.1	91	81	72	13	457	12	MAPPMatching960	http://example.com/MAPPMatching960.asmx?wsdl
4099	14	6.6	38	93	13	68	221	48	Compound2961	http://example.com/Compound2961.asmx?wsdl
2104	16	6.4	8	89	18	90	92	45	USDAData962	http://example.com/USDAData962.asmx?wsdl
4948	3	33.0	10	91	74	36	13	10	GBNIRHolidayDates963	http://example.com/GBNIRHolidayDates963.asmx?wsdl
2105	98	14.9	46	48	15	24	308	91	CasUsers964	http://example.com/CasUsers964.asmx?wsdl
2239	71	43.7	67	51	35	62	97	30	interop2965	http://example.com/interop2965.asmx?wsdl
1952	59	41.7	82	37	83	30	279	39	MAPPMatching966	http://example.com/MAPPMatching966.asmx?wsdl
915	34	14.0	98	16	65	8	235	60	Compound2967	http://example.com/Compound2967.asmx?wsdl
3287	25	37.7	46	2	99	63	425	82	USDAData968	http://example.com/USDAData968.asmx?wsdl
2675	44	46.2	54	77	28	46	130	45	GBNIRHolidayDates969	http://example.com/GBNIRHolidayDates969.asmx?wsdl
3953	100	23.0	3	6	9	19	148	78	CasUsers970	http://example.com/CasUsers970.asmx?wsdl
2457	87	27.5	32	29	45	5	350	20	interop2971	http://example.com/interop2971.asmx?wsdl
1662	1	16.8	34	85	79	16	402	49	MAPPMatching972	http://example.com/MAPPMatching972.asmx?wsdl
4673	54	37.5	69	92	48	3	318	92	Compound2973	http://example.com/Compound2973.asmx?wsdl
4983	36	12.5	4	12	3	47	432	38	USDAData974	http://example.com/USDAData974.asmx?wsdl
2825	46	44.7	92	94	75	9	326	10	GBNIRHolidayDates975	http://example.com/GBNIRHolidayDates975.asmx?wsdl
3631	75	21.8	70	100	75	81	247	9	CasUsers976	http://example.com/CasUsers976.asmx?wsdl
352	21	1.3	65	58	32	92	227	27	interop2977	http://example.com/interop2977.asmx?wsdl
3390	79	41.3	48	89	93	94	294	91	MAPPMatching978	http://example.com/MAPPMatching978.asmx?wsdl
1177	61	29.4	70	32	59	57	73	42	Compound2979	http://example.com/Compound2979.asmx?wsdl
2701	76	8.1	96	12	50	73	427	74	USDAData980	http://example.com/USDAData980.asmx?wsdl
4460	40	15.4	86	94	77	72	11	74	GBNIRHolidayDates981	http://example.com/GBNIRHolidayDates981.asmx?wsdl
4329	47	46.6	98	79	57	15	217	45	CasUsers982	http://example.com/CasUsers982.asmx?wsdl
1685	58	43.3	82	21	81	46	467	1	interop2983	http://example.com/interop2983.asmx?wsdl
3196	39	2.0	21	77	63	30	149	83	MAPPMatching984	http://example.com/MAPPMatching984.asmx?wsdl
3574	90	10.9	86	69	66	40	46	12	Compound2985	http://example.com/Compound2985.asmx?wsdl
1759	19	31.1	30	24	40	92	466	22	USDAData986	http://example.com/USDAData986.asmx?wsdl
1485	1	45.6	29	54	63	26	127	87	GBNIRHolidayDates987	http://example.com/GBNIRHolidayDates987.asmx?wsdl
120	86	47.0	11	4	67	52	394	46	CasUsers988	http://example.com/CasUsers988.asmx?wsdl
963	91	11.7	4	31	54	80	310	55	interop2989	http://example.com/interop2989.asmx?wsdl
421	73	11.7	20	11	98	76	88	93	MAPPMatching990	http://example.com/MAPPMatching990.asmx?wsdl
2619	46	5.1	19	43	21	43	56	20	Compound2991	http://example.com/Compound2991.asmx?wsdl
1407	90	47.5	34	91	42	15	78	88	USDAData992	http://example.com/USDAData992.asmx?wsdl
2052	11	32.8	59	34	12	22	338	77	GBNIRHolidayDates993	http://example.com/GBNIRHolidayDates993.asmx?wsdl
3938	56	48.5	23	90	26	26	161	9	CasUsers994	http://example.com/CasUsers994.asmx?wsdl
4443	50	3.8	28	90	23	45	128	23	interop2995	http://example.com/interop2995.asmx?wsdl
2065	56	34.3	61	89	5	95	332	64	MAPPMatching996	http://example.com/MAPPMatching996.asmx?wsdl
3366	92	20.9	43	9	22	6	197	9	Compound2997	http://example.com/Compound2997.asmx?wsdl
189	77	32.5	74	15	91	86	378	16	USDAData998	http://example.com/USDAData998.asmx?wsdl
1133	43	20.1	78	96	51	95	256	28	GBNIRHolidayDates999	http://example.com/GBNIRHolidayDates999.asmx?wsdl
2084	1	20.7	40	46	2	86	131	70	CasUsers1000	http://example.com/CasUsers1000.asmx?wsdl
2167	42	44.6	3	49	86	87	71	13	interop21001	http://example.com/interop21001.asmx?wsdl
840	78	16.8	75	46	84	33	321	18	MAPPMatching1002	http://example.com/MAPPMatching1002.asmx?wsdl
3637	55	28.8	2	86	19	33	25	35	Compound21003	http://example.com/Compound21003.asmx?wsdl
2465	98	14.1	14	98	24	24	33	43	USDAData1004	http://example.com/USDAData1004.asmx?wsdl
440	89	19.8	30	52	7	84	43	81	GBNIRHolidayDates1005	http://example.com/GBNIRHolidayDates1005.asmx?wsdl
4970	18	24.1	30	59	49	16	381	73	CasUsers1006	http://example.com/CasUsers1006.asmx?wsdl
2122	57	11.2	43	60	66	58	484	80	interop21007	http://example.com/interop21007.asmx?wsdl
248	11	28.4	43	69	51	82	9	48	MAPPMatching1008	http://example.com/MAPPMatching1008.asmx?wsdl
1662	37	15.3	79	51	7	35	94	41	Compound21009	http://example.com/Compound21009.asmx?wsdl
3889	33	37.8	46	50	62	46	470	48	USDAData1010	http://example.com/USDAData1010.asmx?wsdl
2031	86	38.3	51	22	95	17	424	82	GBNIRHolidayDates1011	http://example.com/GBNIRHolidayDates1011.asmx?wsdl
1076	9	44.5	45	70	96	9	7	75	CasUsers1012	http://example.com/CasUsers1012.asmx?wsdl
1821	5	29.1	73	55	59	65	43	70	interop21013	http://example.com/interop21013.asmx?wsdl
1532	29	4.3	33	58	13	13	392	55	MAPPMatching1014	http://example.com/MAPPMatching1014.asmx?wsdl
1183	86	33.4	54	1	45	23	239	27	Compound21015	http://example.com/Compound21015.asmx?wsdl
4647	51	29.8	28	34	95	23	370	24	USDAData1016	http://example.com/USDAData1016.asmx?wsdl
2392	67	35.7	39	21	87	75	456	82	GBNIRHolidayDates1017	http://example.com/GBNIRHolidayDates1017.asmx?wsdl
3293	90	12.0	17	73	84	99	207	28	CasUsers1018	http://example.com/CasUsers1018.asmx?wsdl
4440	40	45.8	26	70	69	10	465	78	interop21019	http://example.com/interop21019.asmx?wsdl
3224	76	34.1	84	20	77	55	35	16	MAPPMatching1020	http://example.com/MAPPMatching1020.asmx?wsdl
2258	79	4.4	46	1	19	6	120	55	Compound21021	http://example.com/Compound21021.asmx?wsdl
3960	75	1.9	46	75	76	57	104	91	USDAData1022	http://example.com/USDAData1022.asmx?wsdl
1382	90	47.7	61	48	18	62	247	82	GBNIRHolidayDates1023	http://example.com/GBNIRHolidayDates1023.asmx?wsdl
958	4	20.9	16	18	25	91	174	32	CasUsers1024	http://example.com/CasUsers1024.asmx?wsdl
1898	11	22.3	51	70	71	5	273	63	interop21025	http://example.com/interop21025.asmx?wsdl
1634	69	29.2	85	90	96	89	328	51	MAPPMatching1026	http://example.com/MAPPMatching1026.asmx?wsdl
4116	62	48.1	31	15	49	26	355	13	Compound21027	http://example.com/Compound21027.asmx?wsdl
4795	11	17.9	49	3	53	9	297	27	USDAData1028	http://example.com/USDAData1028.asmx?wsdl
3107	67	20.4	64	63	28	80	335	45	GBNIRHolidayDates1029	http://example.com/GBNIRHolidayDates1029.asmx?wsdl
3348	25	20.1	50	55	1	41	448	8	CasUsers1030	http://example.com/CasUsers1030.asmx?wsdl
2262	24	0.1	35	11	84	91	318	55	interop21031	http://example.com/interop21031.asmx?wsdl
4841	92	28.6	92	24	86	23	458	95	MAPPMatching1032	http://example.com/MAPPMatching1032.asmx?wsdl
2471	64	21.9	47	99	90	55	327	84	Compound21033	http://example.com/Compound21033.asmx?wsdl
2519	71	44.0	31	84	9	41	18	94	USDAData1034	http://example.com/USDAData1034.asmx?wsdl
3636	69	12.5	5	22	2	58	10	37	GBNIRHolidayDates1035	http://example.com/GBNIRHolidayDates1035.asmx?wsdl
3910	39	35.1	60	97	62	26	286	20	CasUsers1036	http://example.com/CasUsers1036.asmx?wsdl
4879	29	33.6	97	62	10	50	446	67	interop21037	http://example.com/interop21037.asmx?wsdl
3969	24	37.8	39	10	7	90	248	98	MAPPMatching1038	http://example.com/MAPPMatching1038.asmx?wsdl
2428	64	3.4	17	12	46	3	451	69	Compound21039	http://example.com/Compound21039.asmx?wsdl
2805	37	25.8	4	77	24	5	5	16	USDAData1040	http://example.com/USDAData1040.asmx?wsdl
1717	78	15.1	96	59	43	30	281	50	GBNIRHolidayDates1041	http://example.com/GBNIRHolidayDates1041.asmx?wsdl
1600	14	17.4	10	38	9	66	98	63	CasUsers1042	http://example.com/CasUsers1042.asmx?wsdl
4952	55	22.2	23	25	36	11	88	57	interop21043	http://example.com/interop21043.asmx?wsdl
1047	51	46.1	97	35	50	25	309	13	MAPPMatching1044	http://example.com/MAPPMatching1044.asmx?wsdl
1745	39	0.7	68	54	30	64	497	80	Compound21045	http://example.com/Compound21045.asmx?wsdl
3821	59	46.7	9	48	38	13	381	83	USDAData1046	http://example.com/USDAData1046.asmx?wsdl
2136	71	32.4	48	10	30	87	61	91	GBNIRHolidayDates1047	http://example.com/GBNIRHolidayDates1047.asmx?wsdl
2511	28	11.9	98	6	5	23	186	38	CasUsers1048	http://example.com/CasUsers1048.asmx?wsdl
4602	8	45.1	50	1	72	16	407	31	interop21049	http://example.com/interop21049.asmx?wsdl
1145	32	36.6	70	76	1	4	20	25	MAPPMatching1050	http://example.com/MAPPMatching1050.asmx?wsdl
2829	36	10.9	6	30	12	71	231	23	Compound21051	http://example.com/Compound21051.asmx?wsdl
2251	9	43.8	20	49	61	67	419	88	USDAData1052	http://example.com/USDAData1052.asmx?wsdl
2826	95	7.7	96	64	100	26	35	88	GBNIRHolidayDates1053	http://example.com/GBNIRHolidayDates1053.asmx?wsdl
763	69	29.4	54	78	42	32	408	88	CasUsers1054	http://example.com/CasUsers1054.asmx?wsdl
1455	79	27.8	85	26	97	15	314	3	interop21055	http://example.com/interop21055.asmx?wsdl
4480	65	12.3	59	67	8	38	494	60	MAPPMatching1056	http://example.com/MAPPMatching1056.asmx?wsdl
4913	76	10.7	23	19	79	86	471	66	Compound21057	http://example.com/Compound21057.asmx?wsdl
444	67	25.3	85	5	20	47	221	9	USDAData1058	http://example.com/USDAData1058.asmx?wsdl
3584	92	42.3	22	32	53	89	116	92	GBNIRHolidayDates1059	http://example.com/GBNIRHolidayDates1059.asmx?wsdl
1645	80	7.0	37	96	24	57	30	90	CasUsers1060	http://example.com/CasUsers1060.asmx?wsdl
2156	89	44.6	57	68	50	19	382	14	interop21061	http://example.com/interop21061.asmx?wsdl
400	68	26.0	37	3	46	79	443	71	MAPPMatching1062	http://example.com/MAPPMatching1062.asmx?wsdl
2503	68	40.0	32	27	66	16	33	41	Compound21063	http://example.com/Compound21063.asmx?wsdl
3577	52	18.1	42	98	53	1	337	37	USDAData1064	http://example.com/USDAData1064.asmx?wsdl
3862	30	27.1	49	70	45	5	19	28	GBNIRHolidayDates1065	http://example.com/GBNIRHolidayDates1065.asmx?wsdl
2390	18	6.2	65	75	4	9	80	43	CasUsers1066	http://example.com/CasUsers1066.asmx?wsdl
1046	89	10.0	82	78	99	61	151	16	interop21067	http://example.com/interop21067.asmx?wsdl
4847	14	48.0	51	3	81	64	181	69	MAPPMatching1068	http://example.com/MAPPMatching1068.asmx?wsdl
1585	43	37.9	50	6	5	5	236	88	Compound21069	http://example.com/Compound21069.asmx?wsdl
4184	18	33.7	69	27	3	84	317	56	USDAData1070	http://example.com/USDAData1070.asmx?wsdl
4616	65	44.4	74	38	68	74	44	12	GBNIRHolidayDates1071	http://example.com/GBNIRHolidayDates1071.asmx?wsdl
104	79	32.7	99	50	56	41	450	74	CasUsers1072	http://example.com/CasUsers1072.asmx?wsdl
523	78	44.5	33	27	29	14	185	62	interop21073	http://example.com/interop21073.asmx?wsdl
2163	31	38.5	92	67	44	68	312	80	MAPPMatching1074	http://example.com/MAPPMatching1074.asmx?wsdl
4540	92	29.6	54	66	34	29	390	21	Compound21075	http://example.com/Compound21075.asmx?wsdl
3544	72	4.6	44	11	53	84	79	88	USDAData1076	http://example.com/USDAData1076.asmx?wsdl
1527	25	23.3	72	87	90	63	76	33	GBNIRHolidayDates1077	http://example.com/GBNIRHolidayDates1077.asmx?wsdl
1257	30	27.6	46	36	94	9	159	22	CasUsers1078	http://example.com/CasUsers1078.asmx?wsdl
1068	88	17.6	13	17	68	44	53	40	interop21079	http://example.com/interop21079.asmx?wsdl
3733	20	1.9	98	25	92	57	336	76	MAPPMatching1080	http://example.com/MAPPMatching1080.asmx?wsdl
553	54	7.1	79	38	77	56	458	77	Compound21081	http://example.com/Compound21081.asmx?wsdl
211	70	42.4	36	79	75	10	167	17	USDAData1082	http://example.com/USDAData1082.asmx?wsdl
4715	46	41.3	56	35	93	7	66	55	GBNIRHolidayDates1083	http://example.com/GBNIRHolidayDates1083.asmx?wsdl
4736	44	38.6	86	38	1	54	303	90	CasUsers1084	http://example.com/CasUsers1084.asmx?wsdl
3081	97	27.6	22	79	70	17	239	27	interop21085	http://example.com/interop21085.asmx?wsdl
3322	55	7.8	18	99	6	10	37	1	MAPPMatching1086	http://example.com/MAPPMatching1086.asmx?wsdl
2897	97	20.2	89	65	11	29	172	14	Compound21087	http://example.com/Compound21087.asmx?wsdl
1996	20	4.5	49	15	77	61	70	4	USDAData1088	http://example.com/USDAData1088.asmx?wsdl
4665	41	19.5	96	50	44	18	299	80	GBNIRHolidayDates1089	http://example.com/GBNIRHolidayDates1089.asmx?wsdl
1019	42	30.0	73	26	7	49	59	52	CasUsers1090	http://example.com/CasUsers1090.asmx?wsdl
2417	82	15.9	48	86	31	96	411	84	interop21091	http://example.com/interop21091.asmx?wsdl
4842	77	34.2	30	80	5	45	302	93	MAPPMatching1092	http://example.com/MAPPMatching1092.asmx?wsdl
4319	11	5.2	26	58	82	29	67	64	Compound21093	http://example.com/Compound21093.asmx?wsdl
3922	45	20.0	36	99	47	83	108	46	USDAData1094	http://example.com/USDAData1094.asmx?wsdl
1043	34	31.8	29	97	13	64	406	1	GBNIRHolidayDates1095	http://example.com/GBNIRHolidayDates1095.asmx?wsdl
4985	81	37.6	20	45	31	95	393	88	CasUsers1096	http://example.com/CasUsers1096.asmx?wsdl
1408	94	10.5	95	79	46	86	182	38	interop21097	http://example.com/interop21097.asmx?wsdl
4864	66	9.8	73	96	99	22	425	25	MAPPMatching1098	http://example.com/MAPPMatching1098.asmx?wsdl
1271	85	0.7	29	90	60	27	16	1	Compound21099	http://example.com/Compound21099.asmx?wsdl
1823	98	1.6	28	41	45	58	120	29	USDAData1100	http://example.com/USDAData1100.asmx?wsdl
4407	99	28.4	35	50	27	30	480	24	GBNIRHolidayDates1101	http://example.com/GBNIRHolidayDates1101.asmx?wsdl
4281	91	38.6	83	85	95	23	213	35	CasUsers1102	http://example.com/CasUsers1102.asmx?wsdl
4525	27	12.1	84	59	36	80	257	51	interop21103	http://example.com/interop21103.asmx?wsdl
1393	99	42.0	19	78	19	64	255	20	MAPPMatching1104	http://example.com/MAPPMatching1104.asmx?wsdl
4424	22	43.8	57	45	26	20	370	5	Compound21105	http://example.com/Compound21105.asmx?wsdl
3002	78	37.9	28	45	98	78	420	22	USDAData1106	http://example.com/USDAData1106.asmx?wsdl
1340	78	45.9	1	84	8	92	367	56	GBNIRHolidayDates1107	http://example.com/GBNIRHolidayDates1107.asmx?wsdl
4313	99	28.8	3	3	62	42	230	26	CasUsers1108	http://example.com/CasUsers1108.asmx?wsdl
1302	25	12.7	15	24	81	37	99	67	interop21109	http://example.com/interop21109.asmx?wsdl
4339	62	15.0	92	28	79	48	284	9	MAPPMatching1110	http://example.com/MAPPMatching1110.asmx?wsdl
3638	70	36.6	86	80	24	3	375	60	Compound21111	http://example.com/Compound21111.asmx?wsdl
1918	16	22.3	39	85	28	71	207	14	USDAData1112	http://example.com/USDAData1112.asmx?wsdl
1837	58	22.0	96	66	2	79	300	9	GBNIRHolidayDates1113	http://example.com/GBNIRHolidayDates1113.asmx?wsdl
754	70	42.5	29	4	30	42	338	26	CasUsers1114	http://example.com/CasUsers1114.asmx?wsdl
3006	30	20.5	60	71	50	15	40	8	interop21115	http://example.com/interop21115.asmx?wsdl
2792	53	33.3	52	55	73	7	306	13	MAPPMatching1116	http://example.com/MAPPMatching1116.asmx?wsdl
4432	22	38.1	81	82	17	20	5	55	Compound21117	http://example.com/Compound21117.asmx?wsdl
997	55	7.5	3	49	39	15	251	84	USDAData1118	http://example.com/USDAData1118.asmx?wsdl
1533	15	0.3	32	73	77	95	394	90	GBNIRHolidayDates1119	http://example.com/GBNIRHolidayDates1119.asmx?wsdl
2664	66	3.5	14	6	1	6	237	15	CasUsers1120	http://example.com/CasUsers1120.asmx?wsdl
869	50	27.5	45	40	42	22	97	32	interop21121	http://example.com/interop21121.asmx?wsdl
1809	23	28.9	78	48	74	66	285	4	MAPPMatching1122	http://example.com/MAPPMatching1122.asmx?wsdl
227	20	22.8	37	54	17	4	343	90	Compound21123	http://example.com/Compound21123.asmx?wsdl
308	99	42.8	61	23	63	68	266	87	USDAData1124	http://example.com/USDAData1124.asmx?wsdl
2147	40	33.4	15	43	89	55	68	3	GBNIRHolidayDates1125	http://example.com/GBNIRHolidayDates1125.asmx?wsdl
1315	39	6.8	19	19	72	20	119	61	CasUsers1126	http://example.com/CasUsers1126.asmx?wsdl
1647	30	7.1	32	49	91	21	162	100	interop21127	http://example.com/interop21127.asmx?wsdl
159	86	25.3	93	24	96	34	362	60	MAPPMatching1128	http://example.com/MAPPMatching1128.asmx?wsdl
449	68	2.3	39	98	98	98	337	99	Compound21129	http://example.com/Compound21129.asmx?wsdl
2644	34	38.8	60	49	44	5	348	94	USDAData1130	http://example.com/USDAData1130.asmx?wsdl
4508	96	33.1	7	12	39	84	238	24	GBNIRHolidayDates1131	http://example.com/GBNIRHolidayDates1131.asmx?wsdl
2224	15	22.9	50	29	78	33	405	40	CasUsers1132	http://example.com/CasUsers1132.asmx?wsdl
4368	15	20.9	85	92	2	30	136	48	interop21133	http://example.com/interop21133.asmx?wsdl
1303	72	22.8	61	44	1	94	199	36	MAPPMatching1134	http://example.com/MAPPMatching1134.asmx?wsdl
567	75	27.7	75	54	24	50	47	91	Compound21135	http://example.com/Compound21135.asmx?wsdl
4207	64	43.6	51	63	80	39	153	27	USDAData1136	http://example.com/USDAData1136.asmx?wsdl
2402	22	23.4	11	83	18	10	469	10	GBNIRHolidayDates1137	http://example.com/GBNIRHolidayDates1137.asmx?wsdl
3782	37	4.3	75	17	54	85	109	1	CasUsers1138	http://example.com/CasUsers1138.asmx?wsdl
3165	72	18.8	1	92	30	66	159	13	interop21139	http://example.com/interop21139.asmx?wsdl
1505	48	48.7	84	14	40	16	268	2	MAPPMatching1140	http://example.com/MAPPMatching1140.asmx?wsdl
4453	30	4.4	25	87	47	28	120	68	Compound21141	http://example.com/Compound21141.asmx?wsdl
3492	30	12.6	58	98	82	84	478	78	USDAData1142	http://example.com/USDAData1142.asmx?wsdl
4487	66	41.6	36	55	87	26	327	86	GBNIRHolidayDates1143	http://example.com/GBNIRHolidayDates1143.asmx?wsdl
4213	30	43.4	93	36	37	3	410	36	CasUsers1144	http://example.com/CasUsers1144.asmx?wsdl
2497	4	31.8	49	97	34	60	431	66	interop21145	http://example.com/interop21145.asmx?wsdl
4389	32	42.7	3	91	2	89	300	86	MAPPMatching1146	http://example.com/MAPPMatching1146.asmx?wsdl
2517	7	42.5	95	80	65	12	437	19	Compound21147	http://example.com/Compound21147.asmx?wsdl
4144	46	35.0	2	12	45	32	470	84	USDAData1148	http://example.com/USDAData1148.asmx?wsdl
226	95	38.8	42	3	41	77	499	71	GBNIRHolidayDates1149	http://example.com/GBNIRHolidayDates1149.asmx?wsdl
933	2	31.7	48	66	91	76	310	62	CasUsers1150	http://example.com/CasUsers1150.asmx?wsdl
2875	32	0.7	64	84	79	50	248	52	interop21151	http://example.com/interop21151.asmx?wsdl
2255	45	2.7	97	31	55	46	52	17	MAPPMatching1152	http://example.com/MAPPMatching1152.asmx?wsdl
702	70	2.2	45	44	39	86	69	76	Compound21153	http://example.com/Compound21153.asmx?wsdl
401	48	23.4	4	51	28	82	246	19	USDAData1154	http://example.com/USDAData1154.asmx?wsdl
3233	11	46.6	98	79	99	71	409	36	GBNIRHolidayDates1155	http://example.com/GBNIRHolidayDates1155.asmx?wsdl
4125	48	22.5	80	85	36	96	79	60	CasUsers1156	http://example.com/CasUsers1156.asmx?wsdl
4902	1	47.5	50	37	49	32	154	11	interop21157	http://example.com/interop21157.asmx?wsdl
4222	86	41.7	46	46	57	79	89	82	MAPPMatching1158	http://example.com/MAPPMatching1158.asmx?wsdl
2840	30	15.6	76	53	67	26	328	65	Compound21159	http://example.com/Compound21159.asmx?wsdl
4742	98	8.0	69	45	14	42	344	52	USDAData1160	http://example.com/USDAData1160.asmx?wsdl
3360	55	30.8	67	49	74	2	258	17	GBNIRHolidayDates1161	http://example.com/GBNIRHolidayDates1161.asmx?wsdl
2144	30	23.2	23	67	40	99	112	64	CasUsers1162	http://example.com/CasUsers1162.asmx?wsdl
4251	99	41.4	89	78	1	51	303	40	interop21163	http://example.com/interop21163.asmx?wsdl
229	87	16.2	80	36	47	85	133	27	MAPPMatching1164	http://example.com/MAPPMatching1164.asmx?wsdl
4980	55	43.2	27	92	44	43	461	72	Compound21165	http://example.com/Compound21165.asmx?wsdl
4442	15	3.9	37	80	41	13	247	23	USDAData1166	http://example.com/USDAData1166.asmx?wsdl
1832	40	10.3	20	61	37	31	82	68	GBNIRHolidayDates1167	http://example.com/GBNIRHolidayDates1167.asmx?wsdl
669	9	23.8	17	86	86	12	320	55	CasUsers1168	http://example.com/CasUsers1168.asmx?wsdl
3012	16	11.7	54	81	4	62	316	64	interop21169	http://example.com/interop21169.asmx?wsdl
3393	11	6.7	7	71	60	78	324	81	MAPPMatching1170	http://example.com/MAPPMatching1170.asmx?wsdl
4906	78	20.0	79	94	47	87	293	57	Compound21171	http://example.com/Compound21171.asmx?wsdl
48	88	25.7	50	4	21	35	203	88	USDAData1172	http://example.com/USDAData1172.asmx?wsdl
1289	61	18.6	92	41	32	72	355	26	GBNIRHolidayDates1173	http://example.com/GBNIRHolidayDates1173.asmx?wsdl
614	97	5.7	41	41	10	31	446	98	CasUsers1174	http://example.com/CasUsers1174.asmx?wsdl
4469	46	24.7	61	10	9	42	491	80	interop21175	http://example.com/interop21175.asmx?wsdl
3410	58	40.4	98	33	29	74	464	82	MAPPMatching1176	http://example.com/MAPPMatching1176.asmx?wsdl
2598	93	7.6	24	49	90	76	88	26	Compound21177	http://example.com/Compound21177.asmx?wsdl
2963	34	1.6	20	51	11	24	13	65	USDAData1178	http://example.com/USDAData1178.asmx?wsdl
4287	94	4.8	79	10	79	83	287	96	GBNIRHolidayDates1179	http://example.com/GBNIRHolidayDates1179.asmx?wsdl
3665	21	29.6	27	46	33	72	193	5	CasUsers1180	http://example.com/CasUsers1180.asmx?wsdl
3226	24	39.9	90	72	77	74	31	100	interop21181	http://example.com/interop21181.asmx?wsdl
3591	4	35.4	99	74	90	48	137	94	MAPPMatching1182	http://example.com/MAPPMatching1182.asmx?wsdl
510	68	11.6	87	84	90	41	255	93	Compound21183	http://example.com/Compound21183.asmx?wsdl
1183	7	21.4	98	57	65	11	4	26	USDAData1184	http://example.com/USDAData1184.asmx?wsdl
2292	32	11.5	17	8	92	23	369	28	GBNIRHolidayDates1185	http://example.com/GBNIRHolidayDates1185.asmx?wsdl
1625	94	3.2	99	9	1	38	127	51	CasUsers1186	http://example.com/CasUsers1186.asmx?wsdl
4986	26	32.1	87	28	38	97	60	64	interop21187	http://example.com/interop21187.asmx?wsdl
2015	95	0.5	55	66	60	50	405	81	MAPPMatching1188	http://example.com/MAPPMatching1188.asmx?wsdl
4313	25	40.9	85	52	55	53	353	63	Compound21189	http://example.com/Compound21189.asmx?wsdl
724	47	43.0	22	57	13	98	473	95	USDAData1190	http://example.com/USDAData1190.asmx?wsdl
1795	34	5.2	39	57	87	6	235	29	GBNIRHolidayDates1191	http://example.com/GBNIRHolidayDates1191.asmx?wsdl
4176	96	27.8	74	57	19	52	434	97	CasUsers1192	http://example.com/CasUsers1192.asmx?wsdl
2623	63	37.8	61	48	83	37	362	46	interop21193	http://example.com/interop21193.asmx?wsdl
4379	84	32.5	83	71	14	100	483	41	MAPPMatching1194	http://example.com/MAPPMatching1194.asmx?wsdl
1346	2	24.9	16	8	45	25	235	73	Compound21195	http://example.com/Compound21195.asmx?wsdl
3273	86	23.8	52	50	17	64	87	98	USDAData1196	http://example.com/USDAData1196.asmx?wsdl
1201	64	22.6	51	98	26	38	408	28	GBNIRHolidayDates1197	http://example.com/GBNIRHolidayDates1197.asmx?wsdl
1625	88	35.7	8	16	43	68	351	63	CasUsers1198	http://example.com/CasUsers1198.asmx?wsdl
2773	67	11.7	84	90	91	31	417	65	interop21199	http://example.com/interop21199.asmx?wsdl
49	87	4.3	6	16	65	85	94	81	MAPPMatching1200	http://example.com/MAPPMatching1200.asmx?wsdl
2470	60	24.9	68	82	41	25	453	59	Compound21201	http://example.com/Compound21201.asmx?wsdl
4936	5	37.4	20	46	19	4	156	70	USDAData1202	http://example.com/USDAData1202.asmx?wsdl
2261	13	16.1	61	100	35	39	174	14	GBNIRHolidayDates1203	http://example.com/GBNIRHolidayDates1203.asmx?wsdl
972	8	19.9	27	46	52	36	372	9	CasUsers1204	http://example.com/CasUsers1204.asmx?wsdl
2583	11	25.8	11	5	12	56	32	59	interop21205	http://example.com/interop21205.asmx?wsdl
4734	80	24.4	37	15	58	69	361	8	MAPPMatching1206	http://example.com/MAPPMatching1206.asmx?wsdl
4674	17	14.1	21	68	22	99	374	80	Compound21207	http://example.com/Compound21207.asmx?wsdl
4873	62	39.1	34	67	34	24	97	73	USDAData1208	http://example.com/USDAData1208.asmx?wsdl
893	95	19.3	58	56	10	14	264	1	GBNIRHolidayDates1209	http://example.com/GBNIRHolidayDates1209.asmx?wsdl
2496	94	26.2	6	22	85	19	483	24	CasUsers1210	http://example.com/CasUsers1210.asmx?wsdl
2070	47	28.7	51	3	65	88	356	42	interop21211	http://example.com/interop21211.asmx?wsdl
242	83	37.8	97	39	10	30	319	86	MAPPMatching1212	http://example.com/MAPPMatching1212.asmx?wsdl
175	59	38.5	40	74	44	41	131	34	Compound21213	http://example.com/Compound21213.asmx?wsdl
4973	69	45.0	50	6	12	55	144	35	USDAData1214	http://example.com/USDAData1214.asmx?wsdl
265	99	2.1	97	10	91	7	342	95	GBNIRHolidayDates1215	http://example.com/GBNIRHolidayDates1215.asmx?wsdl
347	100	15.5	44	36	15	78	154	39	CasUsers1216	http://example.com/CasUsers1216.asmx?wsdl
1280	30	44.6	97	87	24	47	212	86	interop21217	http://example.com/interop21217.asmx?wsdl
2146	19	1.2	16	24	32	43	399	45	MAPPMatching1218	http://example.com/MAPPMatching1218.asmx?wsdl
961	60	24.9	11	81	78	27	47	63	Compound21219	http://example.com/Compound21219.asmx?wsdl
321	63	25.3	98	73	10	27	50	56	USDAData1220	http://example.com/USDAData1220.asmx?wsdl
3534	21	3.0	51	89	65	89	115	33	GBNIRHolidayDates1221	http://example.com/GBNIRHolidayDates1221.asmx?wsdl
3653	18	36.3	50	9	90	17	52	17	CasUsers1222	http://example.com/CasUsers1222.asmx?wsdl
2690	75	10.8	100	55	84	27	95	50	interop21223	http://example.com/interop21223.asmx?wsdl
2918	73	24.9	24	58	78	17	100	70	MAPPMatching1224	http://example.com/MAPPMatching1224.asmx?wsdl
1804	5	30.4	91	58	2	41	154	1	Compound21225	http://example.com/Compound21225.asmx?wsdl
4316	86	9.4	11	11	68	36	251	72	USDAData1226	http://example.com/USDAData1226.asmx?wsdl
1018	61	6.7	37	9	9	14	57	65	GBNIRHolidayDates1227	http://example.com/GBNIRHolidayDates1227.asmx?wsdl
982	60	45.0	85	6	78	54	37	9	CasUsers1228	http://example.com/CasUsers1228.asmx?wsdl
618	36	19.2	42	35	6	60	128	52	interop21229	http://example.com/interop21229.asmx?wsdl
1697	17	2.1	66	91	50	75	108	63	MAPPMatching1230	http://example.com/MAPPMatching1230.asmx?wsdl
3606	92	36.4	59	64	3	67	109	27	Compound21231	http://example.com/Compound21231.asmx?wsdl
2165	89	25.3	99	28	46	9	97	52	USDAData1232	http://example.com/USDAData1232.asmx?wsdl
1393	52	48.8	18	100	27	84	216	58	GBNIRHolidayDates1233	http://example.com/GBNIRHolidayDates1233.asmx?wsdl
4913	55	32.9	54	17	76	92	349	56	CasUsers1234	http://example.com/CasUsers1234.asmx?wsdl
2621	31	34.7	13	24	38	98	125	46	interop21235	http://example.com/interop21235.asmx?wsdl
1695	70	26.7	60	89	39	85	385	11	MAPPMatching1236	http://example.com/MAPPMatching1236.asmx?wsdl
985	60	34.4	33	54	77	93	88	83	Compound21237	http://example.com/Compound21237.asmx?wsdl
2676	30	3.1	43	76	4	7	148	6	USDAData1238	http://example.com/USDAData1238.asmx?wsdl
4063	94	48.9	39	52	12	39	159	15	GBNIRHolidayDates1239	http://example.com/GBNIRHolidayDates1239.asmx?wsdl
3534	65	45.9	30	10	1	31	134	95	CasUsers1240	http://example.com/CasUsers1240.asmx?wsdl
3952	83	11.6	66	87	99	24	292	29	interop21241	http://example.com/interop21241.asmx?wsdl
4711	85	23.1	69	50	69	63	143	16	MAPPMatching1242	http://example.com/MAPPMatching1242.asmx?wsdl
1079	64	47.2	84	79	53	5	420	86	Compound21243	http://example.com/Compound21243.asmx?wsdl
4305	90	4.9	12	59	85	81	449	44	USDAData1244	http://example.com/USDAData1244.asmx?wsdl
1036	92	25.9	68	2	57	93	243	90	GBNIRHolidayDates1245	http://example.com/GBNIRHolidayDates1245.asmx?wsdl
1424	8	39.1	75	67	64	11	340	41	CasUsers1246	http://example.com/CasUsers1246.asmx?wsdl
1971	66	26.1	11	77	22	100	349	93	interop21247	http://example.com/interop21247.asmx?wsdl
2358	2	14.3	92	17	36	50	396	91	MAPPMatching1248	http://example.com/MAPPMatching1248.asmx?wsdl
3220	71	40.9	67	83	20	83	244	45	Compound21249	http://example.com/Compound21249.asmx?wsdl
4826	48	8.4	100	29	98	64	57	31	USDAData1250	http://example.com/USDAData1250.asmx?wsdl
2455	97	32.2	77	58	14	2	159	34	GBNIRHolidayDates1251	http://example.com/GBNIRHolidayDates1251.asmx?wsdl
2993	92	49.6	51	40	84	2	71	3	CasUsers1252	http://example.com/CasUsers1252.asmx?wsdl
1653	88	1.4	35	11	68	62	309	48	interop21253	http://example.com/interop21253.asmx?wsdl
1336	39	11.8	98	49	83	39	33	4	MAPPMatching1254	http://example.com/MAPPMatching1254.asmx?wsdl
871	94	11.7	84	48	85	58	383	31	Compound21255	http://example.com/Compound21255.asmx?wsdl
2506	30	49.2	10	43	22	61	153	4	USDAData1256	http://example.com/USDAData1256.asmx?wsdl
3311	54	38.7	4	74	84	81	417	35	GBNIRHolidayDates1257	http://example.com/GBNIRHolidayDates1257.asmx?wsdl
156	38	44.5	13	41	80	27	82	37	CasUsers1258	http://example.com/CasUsers1258.asmx?wsdl
4981	96	38.6	48	25	87	88	73	87	interop21259	http://example.com/interop21259.asmx?wsdl
1809	43	49.6	14	66	25	60	285	25	MAPPMatching1260	http://example.com/MAPPMatching1260.asmx?wsdl
1327	4	20.0	77	94	82	50	466	65	Compound21261	http://example.com/Compound21261.asmx?wsdl
2965	39	6.1	39	4	64	69	413	19	USDAData1262	http://example.com/USDAData1262.asmx?wsdl
4354	62	12.3	92	63	19	65	294	32	GBNIRHolidayDates1263	http://example.com/GBNIRHolidayDates1263.asmx?wsdl
3983	94	19.1	24	11	54	15	307	89	CasUsers1264	http://example.com/CasUsers1264.asmx?wsdl
4895	36	36.4	9	7	98	74	286	4	interop21265	http://example.com/interop21265.asmx?wsdl
1652	52	29.8	36	88	42	69	130	24	MAPPMatching1266	http://example.com/MAPPMatching1266.asmx?wsdl
1813	55	22.9	78	68	34	56	247	93	Compound21267	http://example.com/Compound21267.asmx?wsdl
2305	9	44.2	22	44	62	10	101	28	USDAData1268	http://example.com/USDAData1268.asmx?wsdl
1333	11	5.4	39	9	4	37	109	65	GBNIRHolidayDates1269	http://example.com/GBNIRHolidayDates1269.asmx?wsdl
1685	61	15.0	20	33	78	70	211	59	CasUsers1270	http://example.com/CasUsers1270.asmx?wsdl
1955	27	30.0	90	30	40	41	103	24	interop21271	http://example.com/interop21271.asmx?wsdl
4839	2	34.5	50	32	68	31	124	75	MAPPMatching1272	http://example.com/MAPPMatching1272.asmx?wsdl
1148	19	48.6	61	76	10	24	7	11	Compound21273	http://example.com/Compound21273.asmx?wsdl
4815	24	49.5	35	2	94	98	211	75	USDAData1274	http://example.com/USDAData1274.asmx?wsdl
1963	44	14.9	37	82	96	55	56	17	GBNIRHolidayDates1275	http://example.com/GBNIRHolidayDates1275.asmx?wsdl
3520	5	14.7	53	20	73	61	336	45	CasUsers1276	http://example.com/CasUsers1276.asmx?wsdl
11	72	6.3	51	25	39	34	446	37	interop21277	http://example.com/interop21277.asmx?wsdl
2576	52	29.8	89	66	98	91	236	14	MAPPMatching1278	http://example.com/MAPPMatching1278.asmx?wsdl
4717	42	14.7	12	32	78	42	70	8	Compound21279	http://example.com/Compound21279.asmx?wsdl
206	24	49.6	58	16	16	87	99	77	USDAData1280	http://example.com/USDAData1280.asmx?wsdl
209	38	40.8	79	56	12	14	203	63	GBNIRHolidayDates1281	http://example.com/GBNIRHolidayDates1281.asmx?wsdl
3726	92	2.3	39	58	5	20	401	38	CasUsers1282	http://example.com/CasUsers1282.asmx?wsdl
1285	64	15.5	14	57	6	15	118	77	interop21283	http://example.com/interop21283.asmx?wsdl
4957	5	49.8	14	39	42	84	450	46	MAPPMatching1284	http://example.com/MAPPMatching1284.asmx?wsdl
458	66	30.9	75	64	1	11	116	76	Compound21285	http://example.com/Compound21285.asmx?wsdl
4767	96	29.0	20	14	90	21	24	7	USDAData1286	http://example.com/USDAData1286.asmx?wsdl
4130	69	13.4	62	74	36	68	484	29	GBNIRHolidayDates1287	http://example.com/GBNIRHolidayDates1287.asmx?wsdl
4034	66	2.7	100	83	79	40	244	67	CasUsers1288	http://example.com/CasUsers1288.asmx?wsdl
4437	37	17.5	78	56	80	55	303	92	interop21289	http://example.com/interop21289.asmx?wsdl
4576	97	39.8	96	30	51	9	421	73	MAPPMatching1290	http://example.com/MAPPMatching1290.asmx?wsdl
2274	29	45.4	4	52	58	18	433	84	Compound21291	http://example.com/Compound21291.asmx?wsdl
3210	33	30.1	59	69	76	75	141	14	USDAData1292	http://example.com/USDAData1292.asmx?wsdl
3830	69	10.7	87	20	72	21	420	72	GBNIRHolidayDates1293	http://example.com/GBNIRHolidayDates1293.asmx?wsdl
2948	98	37.7	63	81	76	10	151	55	CasUsers1294	http://example.com/CasUsers1294.asmx?wsdl
2155	91	20.1	45	87	5	50	337	6	interop21295	http://example.com/interop21295.asmx?wsdl
2394	74	40.0	64	10	82	56	397	11	MAPPMatching1296	http://example.com/MAPPMatching1296.asmx?wsdl
4310	48	20.7	86	31	2	12	179	79	Compound21297	http://example.com/Compound21297.asmx?wsdl
4410	32	0.4	90	3	23	63	198	17	USDAData1298	http://example.com/USDAData1298.asmx?wsdl
1894	15	14.4	2	100	44	64	276	42	GBNIRHolidayDates1299	http://example.com/GBNIRHolidayDates1299.asmx?wsdl
3779	11	1.3	73	17	14	36	287	27	CasUsers1300	http://example.com/CasUsers1300.asmx?wsdl
864	78	15.7	7	100	74	73	383	8	interop21301	http://example.com/interop21301.asmx?wsdl
1393	15	1.3	50	6	57	66	257	9	MAPPMatching1302	http://example.com/MAPPMatching1302.asmx?wsdl
2231	14	10.2	34	3	83	22	140	53	Compound21303	http://example.com/Compound21303.asmx?wsdl
2979	76	1.3	98	100	49	21	26	38	USDAData1304	http://example.com/USDAData1304.asmx?wsdl
3957	64	11.8	83	59	50	37	9	5	GBNIRHolidayDates1305	http://example.com/GBNIRHolidayDates1305.asmx?wsdl
4796	7	3.7	30	80	88	35	201	26	CasUsers1306	http://example.com/CasUsers1306.asmx?wsdl
1564	84	33.3	90	72	34	60	175	64	interop21307	http://example.com/interop21307.asmx?wsdl
3753	95	18.9	36	63	31	3	269	57	MAPPMatching1308	http://example.com/MAPPMatching1308.asmx?wsdl
2678	96	19.0	96	47	42	65	30	40	Compound21309	http://example.com/Compound21309.asmx?wsdl
3604	69	29.9	89	1	70	17	407	85	USDAData1310	http://example.com/USDAData1310.asmx?wsdl
2324	37	10.5	23	87	69	7	396	9	GBNIRHolidayDates1311	http://example.com/GBNIRHolidayDates1311.asmx?wsdl
4586	90	27.5	98	46	97	42	265	39	CasUsers1312	http://example.com/CasUsers1312.asmx?wsdl
1345	10	14.7	70	43	3	82	113	28	interop21313	http://example.com/interop21313.asmx?wsdl
933	68	4.0	43	47	44	7	117	59	MAPPMatching1314	http://example.com/MAPPMatching1314.asmx?wsdl
2086	52	6.3	49	16	71	21	132	60	Compound21315	http://example.com/Compound21315.asmx?wsdl
2625	60	9.2	100	21	66	21	317	37	USDAData1316	http://example.com/USDAData1316.asmx?wsdl
1115	100	40.9	63	48	92	49	481	45	GBNIRHolidayDates1317	http://example.com/GBNIRHolidayDates1317.asmx?wsdl
41	33	30.8	9	13	68	30	21	22	CasUsers1318	http://example.com/CasUsers1318.asmx?wsdl
3319	80	15.5	96	56	78	84	300	88	interop21319	http://example.com/interop21319.asmx?wsdl
3822	17	8.4	39	8	94	5	298	5	MAPPMatching1320	http://example.com/MAPPMatching1320.asmx?wsdl
2920	8	14.6	90	18	72	73	370	35	Compound21321	http://example.com/Compound21321.asmx?wsdl
8	72	20.6	94	17	79	19	147	14	USDAData1322	http://example.com/USDAData1322.asmx?wsdl
2899	21	10.7	82	27	37	93	303	24	GBNIRHolidayDates1323	http://example.com/GBNIRHolidayDates1323.asmx?wsdl
893	7	7.3	49	14	2	83	257	15	CasUsers1324	http://example.com/CasUsers1324.asmx?wsdl
4374	23	5.7	31	30	72	67	362	48	interop21325	http://example.com/interop21325.asmx?wsdl
1766	57	40.3	99	20	55	9	348	87	MAPPMatching1326	http://example.com/MAPPMatching1326.asmx?wsdl
3147	39	38.6	37	3	98	80	6	93	Compound21327	http://example.com/Compound21327.asmx?wsdl
3578	4	18.7	100	86	36	7	100	42	USDAData1328	http://example.com/USDAData1328.asmx?wsdl
4866	61	18.9	93	83	94	57	419	20	GBNIRHolidayDates1329	http://example.com/GBNIRHolidayDates1329.asmx?wsdl
4232	1	1.0	31	39	30	68	292	51	CasUsers1330	http://example.com/CasUsers1330.asmx?wsdl
3553	98	11.2	79	22	58	75	106	38	interop21331	http://example.com/interop21331.asmx?wsdl
2938	64	26.6	16	22	90	11	306	55	MAPPMatching1332	http://example.com/MAPPMatching1332.asmx?wsdl
4597	42	6.8	92	62	44	47	134	33	Compound21333	http://example.com/Compound21333.asmx?wsdl
4644	28	20.6	12	65	9	12	312	89	USDAData1334	http://example.com/USDAData1334.asmx?wsdl
3886	74	29.6	75	91	93	38	244	63	GBNIRHolidayDates1335	http://example.com/GBNIRHolidayDates1335.asmx?wsdl
1860	97	11.0	14	69	44	45	114	81	CasUsers1336	http://example.com/CasUsers1336.asmx?wsdl
4726	8	33.8	30	83	19	3	299	39	interop21337	http://example.com/interop21337.asmx?wsdl
2989	82	45.7	28	98	96	20	210	18	MAPPMatching1338	http://example.com/MAPPMatching1338.asmx?wsdl
3870	78	48.5	22	77	60	33	430	80	Compound21339	http://example.com/Compound21339.asmx?wsdl
262	89	30.0	37	23	67	29	166	71	USDAData1340	http://example.com/USDAData1340.asmx?wsdl
4188	42	20.2	77	20	59	38	121	36	GBNIRHolidayDates1341	http://example.com/GBNIRHolidayDates1341.asmx?wsdl
1378	8	13.4	20	77	27	69	255	11	CasUsers1342	http://example.com/CasUsers1342.asmx?wsdl
3929	53	2.9	32	38	22	62	282	14	interop21343	http://example.com/interop21343.asmx?wsdl
1826	64	20.2	48	91	31	11	22	36	MAPPMatching1344	http://example.com/MAPPMatching1344.asmx?wsdl
438	21	11.0	58	61	82	33	323	70	Compound21345	http://example.com/Compound21345.asmx?wsdl
3750	28	20.8	43	87	12	9	345	17	USDAData1346	http://example.com/USDAData1346.asmx?wsdl
2665	75	6.8	51	66	92	65	243	82	GBNIRHolidayDates1347	http://example.com/GBNIRHolidayDates1347.asmx?wsdl
1701	13	41.7	90	87	13	85	452	13	CasUsers1348	http://example.com/CasUsers1348.asmx?wsdl
1846	71	13.0	41	82	72	47	411	86	interop21349	http://example.com/interop21349.asmx?wsdl
888	40	21.7	16	79	84	61	146	70	MAPPMatching1350	http://example.com/MAPPMatching1350.asmx?wsdl
2301	44	6.1	54	12	79	65	234	74	Compound21351	http://example.com/Compound21351.asmx?wsdl
3356	38	36.3	22	57	8	69	352	57	USDAData1352	http://example.com/USDAData1352.asmx?wsdl
3703	29	15.2	36	14	55	97	161	56	GBNIRHolidayDates1353	http://example.com/GBNIRHolidayDates1353.asmx?wsdl
1862	59	15.7	40	67	62	34	19	38	CasUsers1354	http://example.com/CasUsers1354.asmx?wsdl
4559	15	21.8	34	2	25	32	169	57	interop21355	http://example.com/interop21355.asmx?wsdl
1635	60	11.8	78	24	47	13	332	78	MAPPMatching1356	http://example.com/MAPPMatching1356.asmx?wsdl
3457	79	5.5	29	85	33	100	21	29	Compound21357	http://example.com/Compound21357.asmx?wsdl
4082	35	5.8	16	93	64	97	249	79	USDAData1358	http://example.com/USDAData1358.asmx?wsdl
766	21	49.3	53	67	33	46	124	24	GBNIRHolidayDates1359	http://example.com/GBNIRHolidayDates1359.asmx?wsdl
3134	87	42.9	92	97	55	2	177	41	CasUsers1360	http://example.com/CasUsers1360.asmx?wsdl
2161	40	47.6	65	6	4	35	100	55	interop21361	http://example.com/interop21361.asmx?wsdl
3177	19	10.0	92	40	26	4	162	32	MAPPMatching1362	http://example.com/MAPPMatching1362.asmx?wsdl
2539	41	49.7	68	78	58	24	40	10	Compound21363	http://example.com/Compound21363.asmx?wsdl
1067	96	28.3	95	11	52	55	425	64	USDAData1364	http://example.com/USDAData1364.asmx?wsdl
3884	15	49.6	86	11	67	59	15	77	GBNIRHolidayDates1365	http://example.com/GBNIRHolidayDates1365.asmx?wsdl
1345	49	8.3	48	25	85	22	138	24	CasUsers1366	http://example.com/CasUsers1366.asmx?wsdl
2402	16	26.7	65	71	4	36	352	35	interop21367	http://example.com/interop21367.asmx?wsdl
4433	76	6.0	22	49	29	19	138	25	MAPPMatching1368	http://example.com/MAPPMatching1368.asmx?wsdl
4615	55	47.9	39	72	15	59	218	65	Compound21369	http://example.com/Compound21369.asmx?wsdl
116	39	5.8	14	41	19	90	163	7	USDAData1370	http://example.com/USDAData1370.asmx?wsdl
600	38	14.2	4	37	25	48	345	2	GBNIRHolidayDates1371	http://example.com/GBNIRHolidayDates1371.asmx?wsdl
1003	7	35.9	39	31	14	15	161	85	CasUsers1372	http://example.com/CasUsers1372.asmx?wsdl
2048	42	20.4	73	2	61	73	459	46	interop21373	http://example.com/interop21373.asmx?wsdl
1458	51	6.5	29	21	82	67	435	45	MAPPMatching1374	http://example.com/MAPPMatching1374.asmx?wsdl
2901	22	32.3	8	55	93	53	369	95	Compound21375	http://example.com/Compound21375.asmx?wsdl
1486	26	11.2	36	46	84	65	260	42	USDAData1376	http://example.com/USDAData1376.asmx?wsdl
3402	21	1.2	42	84	26	81	369	58	GBNIRHolidayDates1377	http://example.com/GBNIRHolidayDates1377.asmx?wsdl
4986	67	25.5	18	3	32	93	117	52	CasUsers1378	http://example.com/CasUsers1378.asmx?wsdl
103	69	37.6	55	92	88	69	108	16	interop21379	http://example.com/interop21379.asmx?wsdl
4500	85	17.2	8	73	56	12	15	24	MAPPMatching1380	http://example.com/MAPPMatching1380.asmx?wsdl
3106	71	48.1	87	1	69	72	368	83	Compound21381	http://example.com/Compound21381.asmx?wsdl
580	46	22.6	89	58	40	76	487	8	USDAData1382	http://example.com/USDAData1382.asmx?wsdl
4834	32	29.8	2	69	36	64	44	99	GBNIRHolidayDates1383	http://example.com/GBNIRHolidayDates1383.asmx?wsdl
2020	24	41.2	57	77	46	48	366	17	CasUsers1384	http://example.com/CasUsers1384.asmx?wsdl
2680	34	45.9	80	94	10	15	456	30	interop21385	http://example.com/interop21385.asmx?wsdl
1045	33	28.1	62	58	41	96	469	52	MAPPMatching1386	http://example.com/MAPPMatching1386.asmx?wsdl
3616	14	29.6	29	89	96	62	17	99	Compound21387	http://example.com/Compound21387.asmx?wsdl
1492	84	6.6	15	93	62	5	140	76	USDAData1388	http://example.com/USDAData1388.asmx?wsdl
3223	44	35.2	31	23	80	91	247	61	GBNIRHolidayDates1389	http://example.com/GBNIRHolidayDates1389.asmx?wsdl
1668	87	42.2	82	96	76	36	306	27	CasUsers1390	http://example.com/CasUsers1390.asmx?wsdl
1203	84	11.5	33	79	88	58	329	56	interop21391	http://example.com/interop21391.asmx?wsdl
1201	96	15.4	56	26	90	91	295	60	MAPPMatching1392	http://example.com/MAPPMatching1392.asmx?wsdl
3264	31	40.6	61	38	58	55	462	11	Compound21393	http://example.com/Compound21393.asmx?wsdl
4378	59	17.4	66	61	59	38	228	8	USDAData1394	http://example.com/USDAData1394.asmx?wsdl
1505	33	41.4	28	68	64	60	182	13	GBNIRHolidayDates1395	http://example.com/GBNIRHolidayDates1395.asmx?wsdl
3122	16	33.6	79	89	96	84	140	57	CasUsers1396	http://example.com/CasUsers1396.asmx?wsdl
1416	46	17.8	3	52	63	42	32	10	interop21397	http://example.com/interop21397.asmx?wsdl
4319	64	4.7	90	17	77	39	460	74	MAPPMatching1398	http://example.com/MAPPMatching1398.asmx?wsdl
814	81	11.6	20	8	21	64	88	100	Compound21399	http://example.com/Compound21399.asmx?wsdl
1686	84	7.2	23	18	79	49	397	3	USDAData1400	http://example.com/USDAData1400.asmx?wsdl
3383	95	25.3	9	66	27	98	69	25	GBNIRHolidayDates1401	http://example.com/GBNIRHolidayDates1401.asmx?wsdl
2401	48	37.4	12	46	57	66	111	79	CasUsers1402	http://example.com/CasUsers1402.asmx?wsdl
2910	94	37.6	41	25	2	3	479	40	interop21403	http://example.com/interop21403.asmx?wsdl
2357	53	46.2	100	12	14	1	141	10	MAPPMatching1404	http://example.com/MAPPMatching1404.asmx?wsdl
4418	16	9.3	32	28	7	87	301	19	Compound21405	http://example.com/Compound21405.asmx?wsdl
4497	34	0.4	32	61	31	2	218	61	USDAData1406	http://example.com/USDAData1406.asmx?wsdl
1855	77	44.6	71	87	19	57	461	4	GBNIRHolidayDates1407	http://example.com/GBNIRHolidayDates1407.asmx?wsdl
4920	7	32.4	88	72	27	70	273	44	CasUsers1408	http://example.com/CasUsers1408.asmx?wsdl
2238	28	20.8	74	65	5	88	8	90	interop21409	http://example.com/interop21409.asmx?wsdl
819	37	44.0	19	29	44	41	258	37	MAPPMatching1410	http://example.com/MAPPMatching1410.asmx?wsdl
3793	99	43.4	82	24	4	78	48	35	Compound21411	http://example.com/Compound21411.asmx?wsdl
3440	5	20.5	99	15	6	58	11	74	USDAData1412	http://example.com/USDAData1412.asmx?wsdl
2465	97	39.5	79	55	54	69	467	37	GBNIRHolidayDates1413	http://example.com/GBNIRHolidayDates1413.asmx?wsdl
4447	56	48.1	96	83	48	66	334	97	CasUsers1414	http://example.com/CasUsers1414.asmx?wsdl
833	49	21.5	4	95	7	15	415	16	interop21415	http://example.com/interop21415.asmx?wsdl
1831	51	24.9	16	17	29	13	146	16	MAPPMatching1416	http://example.com/MAPPMatching1416.asmx?wsdl
4810	92	16.6	47	51	92	1	151	35	Compound21417	http://example.com/Compound21417.asmx?wsdl
1465	36	7.5	86	95	74	28	337	74	USDAData1418	http://example.com/USDAData1418.asmx?wsdl
3627	8	42.9	43	87	11	11	479	43	GBNIRHolidayDates1419	http://example.com/GBNIRHolidayDates1419.asmx?wsdl
1151	6	8.8	74	38	5	39	202	46	CasUsers1420	http://example.com/CasUsers1420.asmx?wsdl
4200	30	15.5	41	88	9	50	486	6	interop21421	http://example.com/interop21421.asmx?wsdl
1820	86	21.0	78	44	60	86	96	24	MAPPMatching1422	http://example.com/MAPPMatching1422.asmx?wsdl
2737	100	32.1	69	14	58	64	229	5	Compound21423	http://example.com/Compound21423.asmx?wsdl
1839	20	39.8	65	89	26	99	182	70	USDAData1424	http://example.com/USDAData1424.asmx?wsdl
52	94	48.7	54	1	30	12	113	63	GBNIRHolidayDates1425	http://example.com/GBNIRHolidayDates1425.asmx?wsdl
2023	76	44.3	3	15	86	78	439	35	CasUsers1426	http://example.com/CasUsers1426.asmx?wsdl
2985	8	21.2	55	15	20	73	150	58	interop21427	http://example.com/interop21427.asmx?wsdl
2062	2	7.8	90	83	48	55	148	31	MAPPMatching1428	http://example.com/MAPPMatching1428.asmx?wsdl
171	70	37.5	39	70	36	72	358	63	Compound21429	http://example.com/Compound21429.asmx?wsdl
2324	65	31.0	1	49	40	33	325	91	USDAData1430	http://example.com/USDAData1430.asmx?wsdl
2794	69	27.3	10	17	36	81	331	60	GBNIRHolidayDates1431	http://example.com/GBNIRHolidayDates1431.asmx?wsdl
3289	74	23.3	76	27	8	71	31	24	CasUsers1432	http://example.com/CasUsers1432.asmx?wsdl
3779	10	22.1	18	25	80	100	419	60	interop21433	http://example.com/interop21433.asmx?wsdl
4463	42	22.8	57	57	97	48	437	3	MAPPMatching1434	http://example.com/MAPPMatching1434.asmx?wsdl
655	56	45.2	62	71	4	98	474	13	Compound21435	http://example.com/Compound21435.asmx?wsdl
3608	21	2.7	83	92	23	83	411	78	USDAData1436	http://example.com/USDAData1436.asmx?wsdl
1268	75	34.7	100	85	35	91	135	71	GBNIRHolidayDates1437	http://example.com/GBNIRHolidayDates1437.asmx?wsdl
2215	23	6.0	55	95	30	3	348	50	CasUsers1438	http://example.com/CasUsers1438.asmx?wsdl
3592	14	30.3	7	81	47	47	24	83	interop21439	http://example.com/interop21439.asmx?wsdl
2985	55	23.3	28	67	22	65	330	95	MAPPMatching1440	http://example.com/MAPPMatching1440.asmx?wsdl
1558	18	1.7	30	41	41	46	141	20	Compound21441	http://example.com/Compound21441.asmx?wsdl
60	55	41.9	52	41	96	72	194	25	USDAData1442	http://example.com/USDAData1442.asmx?wsdl
2177	33	38.7	56	65	3	42	351	12	GBNIRHolidayDates1443	http://example.com/GBNIRHolidayDates1443.asmx?wsdl
1016	95	16.1	18	99	59	79	395	36	CasUsers1444	http://example.com/CasUsers1444.asmx?wsdl
2550	98	40.4	5	17	10	9	62	43	interop21445	http://example.com/interop21445.asmx?wsdl
3701	26	12.5	59	6	27	38	264	80	MAPPMatching1446	http://example.com/MAPPMatching1446.asmx?wsdl
1359	61	25.7	96	56	38	31	54	7	Compound21447	http://example.com/Compound21447.asmx?wsdl
2616	70	40.6	62	48	57	27	331	52	USDAData1448	http://example.com/USDAData1448.asmx?wsdl
2958	84	12.0	24	1	36	57	116	78	GBNIRHolidayDates1449	http://example.com/GBNIRHolidayDates1449.asmx?wsdl
4726	14	9.7	58	77	44	98	190	3	CasUsers1450	http://example.com/CasUsers1450.asmx?wsdl
7	13	44.2	19	52	10	76	253	26	interop21451	http://example.com/interop21451.asmx?wsdl
3485	27	22.9	20	50	8	55	382	69	MAPPMatching1452	http://example.com/MAPPMatching1452.asmx?wsdl
1969	79	13.9	24	26	14	11	137	85	Compound21453	http://example.com/Compound21453.asmx?wsdl
1449	29	38.9	63	65	53	16	88	94	USDAData1454	http://example.com/USDAData1454.asmx?wsdl
3619	16	34.6	8	3	98	83	246	24	GBNIRHolidayDates1455	http://example.com/GBNIRHolidayDates1455.asmx?wsdl
1913	38	5.8	78	78	76	10	404	84	CasUsers1456	http://example.com/CasUsers1456.asmx?wsdl
4681	86	44.4	60	71	6	54	360	40	interop21457	http://example.com/interop21457.asmx?wsdl
3082	33	30.4	5	58	36	81	455	76	MAPPMatching1458	http://example.com/MAPPMatching1458.asmx?wsdl
340	26	29.2	95	100	96	32	424	67	Compound21459	http://example.com/Compound21459.asmx?wsdl
3103	61	2.4	13	62	85	16	82	45	USDAData1460	http://example.com/USDAData1460.asmx?wsdl
2467	12	4.6	64	50	49	94	19	40	GBNIRHolidayDates1461	http://example.com/GBNIRHolidayDates1461.asmx?wsdl
1980	21	29.6	48	52	76	91	440	71	CasUsers1462	http://example.com/CasUsers1462.asmx?wsdl
3075	58	24.1	87	47	37	21	285	53	interop21463	http://example.com/interop21463.asmx?wsdl
593	28	8.1	61	63	42	20	431	35	MAPPMatching1464	http://example.com/MAPPMatching1464.asmx?wsdl
2076	32	37.3	28	16	85	17	324	32	Compound21465	http://example.com/Compound21465.asmx?wsdl
3695	95	9.9	36	8	4	70	307	59	USDAData1466	http://example.com/USDAData1466.asmx?wsdl
3496	94	28.7	88	97	52	79	174	79	GBNIRHolidayDates1467	http://example.com/GBNIRHolidayDates1467.asmx?wsdl
2982	30	17.5	60	48	77	44	67	4	CasUsers1468	http://example.com/CasUsers1468.asmx?wsdl
1441	79	4.2	87	77	32	63	371	35	interop21469	http://example.com/interop21469.asmx?wsdl
4816	32	47.7	34	67	51	2	405	44	MAPPMatching1470	http://example.com/MAPPMatching1470.asmx?wsdl
65	73	14.7	94	100	74	17	126	93	Compound21471	http://example.com/Compound21471.asmx?wsdl
3147	53	47.5	38	95	96	77	15	71	USDAData1472	http://example.com/USDAData1472.asmx?wsdl
3693	83	38.6	69	75	55	34	185	84	GBNIRHolidayDates1473	http://example.com/GBNIRHolidayDates1473.asmx?wsdl
3511	48	23.2	81	49	79	57	213	58	CasUsers1474	http://example.com/CasUsers1474.asmx?wsdl
2913	69	37.5	33	26	98	70	367	85	interop21475	http://example.com/interop21475.asmx?wsdl
3715	10	38.3	36	91	76	16	369	89	MAPPMatching1476	http://example.com/MAPPMatching1476.asmx?wsdl
3316	82	41.0	58	72	89	41	272	20	Compound21477	http://example.com/Compound21477.asmx?wsdl
1078	10	45.6	75	65	42	36	407	54	USDAData1478	http://example.com/USDAData1478.asmx?wsdl
3666	1	37.6	32	19	64	92	312	15	GBNIRHolidayDates1479	http://example.com/GBNIRHolidayDates1479.asmx?wsdl
980	90	39.8	89	60	83	6	362	100	CasUsers1480	http://example.com/CasUsers1480.asmx?wsdl
3843	8	7.8	49	25	63	25	393	50	interop21481	http://example.com/interop21481.asmx?wsdl
2837	54	30.8	4	48	63	93	299	6	MAPPMatching1482	http://example.com/MAPPMatching1482.asmx?wsdl
2174	16	7.4	40	32	10	24	253	16	Compound21483	http://example.com/Compound21483.asmx?wsdl
1848	69	47.1	41	52	21	5	433	44	USDAData1484	http://example.com/USDAData1484.asmx?wsdl
2107	65	24.2	29	1	38	41	64	27	GBNIRHolidayDates1485	http://example.com/GBNIRHolidayDates1485.asmx?wsdl
4974	61	26.4	29	46	35	69	389	33	CasUsers1486	http://example.com/CasUsers1486.asmx?wsdl
1180	61	20.6	26	91	71	71	281	70	interop21487	http://example.com/interop21487.asmx?wsdl
336	61	18.9	46	91	4	5	420	7	MAPPMatching1488	http://example.com/MAPPMatching1488.asmx?wsdl
4991	31	7.8	26	4	55	71	268	79	Compound21489	http://example.com/Compound21489.asmx?wsdl
2331	85	46.5	77	9	77	55	382	80	USDAData1490	http://example.com/USDAData1490.asmx?wsdl
3922	84	47.9	34	63	97	70	337	50	GBNIRHolidayDates1491	http://example.com/GBNIRHolidayDates1491.asmx?wsdl
2540	47	13.9	78	18	79	69	85	65	CasUsers1492	http://example.com/CasUsers1492.asmx?wsdl
1911	96	37.8	96	43	94	100	361	87	interop21493	http://example.com/interop21493.asmx?wsdl
3178	10	2.7	90	26	94	70	424	20	MAPPMatching1494	http://example.com/MAPPMatching1494.asmx?wsdl
4867	53	47.2	22	20	100	19	279	9	Compound21495	http://example.com/Compound21495.asmx?wsdl
1775	38	26.5	25	13	82	9	154	12	USDAData1496	http://example.com/USDAData1496.asmx?wsdl
2813	86	17.0	35	74	46	56	153	94	GBNIRHolidayDates1497	http://example.com/GBNIRHolidayDates1497.asmx?wsdl
4955	35	20.6	96	71	18	19	482	54	CasUsers1498	http://example.com/CasUsers1498.asmx?wsdl
1785	30	5.3	62	84	54	28	57	86	interop21499	http://example.com/interop21499.asmx?wsdl
665	65	39.4	53	53	30	15	281	82	MAPPMatching1500	http://example.com/MAPPMatching1500.asmx?wsdl
4842	68	28.8	68	71	11	1	149	44	Compound21501	http://example.com/Compound21501.asmx?wsdl
2916	86	48.6	30	62	62	55	296	24	USDAData1502	http://example.com/USDAData1502.asmx?wsdl
3490	97	32.3	20	36	11	64	393	92	GBNIRHolidayDates1503	http://example.com/GBNIRHolidayDates1503.asmx?wsdl
3512	65	39.3	1	83	81	32	92	3	CasUsers1504	http://example.com/CasUsers1504.asmx?wsdl
4354	72	28.6	4	77	8	68	4	85	interop21505	http://example.com/interop21505.asmx?wsdl
695	36	15.6	10	37	84	37	307	99	MAPPMatching1506	http://example.com/MAPPMatching1506.asmx?wsdl
961	77	25.6	71	80	53	68	68	4	Compound21507	http://example.com/Compound21507.asmx?wsdl
1651	83	41.8	89	87	63	29	367	74	USDAData1508	http://example.com/USDAData1508.asmx?wsdl
2397	21	2.2	57	65	60	63	147	81	GBNIRHolidayDates1509	http://example.com/GBNIRHolidayDates1509.asmx?wsdl
2138	13	0.5	28	13	47	70	116	90	CasUsers1510	http://example.com/CasUsers1510.asmx?wsdl
3695	22	21.3	42	55	22	76	108	96	interop21511	http://example.com/interop21511.asmx?wsdl
4782	65	29.6	63	53	40	36	472	70	MAPPMatching1512	http://example.com/MAPPMatching1512.asmx?wsdl
581	2	11.5	46	72	38	75	144	79	Compound21513	http://example.com/Compound21513.asmx?wsdl
2932	77	3.6	50	74	29	63	481	16	USDAData1514	http://example.com/USDAData1514.asmx?wsdl
2689	15	37.2	26	78	69	22	299	37	GBNIRHolidayDates1515	http://example.com/GBNIRHolidayDates1515.asmx?wsdl
27	78	31.6	24	82	65	42	190	38	CasUsers1516	http://example.com/CasUsers1516.asmx?wsdl
515	94	27.1	6	73	90	96	113	58	interop21517	http://example.com/interop21517.asmx?wsdl
2210	86	6.6	61	22	34	37	179	84	MAPPMatching1518	http://example.com/MAPPMatching1518.asmx?wsdl
1882	20	41.3	39	80	82	14	319	99	Compound21519	http://example.com/Compound21519.asmx?wsdl
1657	66	11.5	61	38	60	54	50	97	USDAData1520	http://example.com/USDAData1520.asmx?wsdl
2056	94	7.9	69	28	64	47	51	34	GBNIRHolidayDates1521	http://example.com/GBNIRHolidayDates1521.asmx?wsdl
3360	57	17.2	73	82	80	27	218	44	CasUsers1522	http://example.com/CasUsers1522.asmx?wsdl
3968	56	41.7	83	43	16	52	448	39	interop21523	http://example.com/interop21523.asmx?wsdl
1337	41	28.3	75	35	68	29	476	88	MAPPMatching1524	http://example.com/MAPPMatching1524.asmx?wsdl
4338	31	46.7	38	10	24	61	234	39	Compound21525	http://example.com/Compound21525.asmx?wsdl
3797	71	40.7	95	32	25	43	187	34	USDAData1526	http://example.com/USDAData1526.asmx?wsdl
251	96	10.5	23	7	93	98	478	41	GBNIRHolidayDates1527	http://example.com/GBNIRHolidayDates1527.asmx?wsdl
3647	74	31.7	9	25	34	68	343	56	CasUsers1528	http://example.com/CasUsers1528.asmx?wsdl
3731	24	30.7	64	83	82	46	323	2	interop21529	http://example.com/interop21529.asmx?wsdl
3719	37	46.3	100	60	86	68	200	4	MAPPMatching1530	http://example.com/MAPPMatching1530.asmx?wsdl
1049	42	17.6	81	83	25	41	202	43	Compound21531	http://example.com/Compound21531.asmx?wsdl
2355	23	10.3	14	35	72	88	415	6	USDAData1532	http://example.com/USDAData1532.asmx?wsdl
2426	88	0.3	67	42	65	74	287	86	GBNIRHolidayDates1533	http://example.com/GBNIRHolidayDates1533.asmx?wsdl
1065	87	38.7	19	60	77	45	145	1	CasUsers1534	http://example.com/CasUsers1534.asmx?wsdl
3106	88	36.2	57	17	79	99	42	73	interop21535	http://example.com/interop21535.asmx?wsdl
859	34	33.5	57	58	72	99	112	8	MAPPMatching1536	http://example.com/MAPPMatching1536.asmx?wsdl
3688	98	21.7	50	52	36	56	200	49	Compound21537	http://example.com/Compound21537.asmx?wsdl
2148	100	11.2	30	72	59	92	296	88	USDAData1538	http://example.com/USDAData1538.asmx?wsdl
3410	99	11.1	19	21	18	66	478	51	GBNIRHolidayDates1539	http://example.com/GBNIRHolidayDates1539.asmx?wsdl
1866	24	23.0	19	90	68	38	342	73	CasUsers1540	http://example.com/CasUsers1540.asmx?wsdl
3270	68	28.2	10	45	93	48	348	85	interop21541	http://example.com/interop21541.asmx?wsdl
2844	16	6.2	83	25	98	41	246	92	MAPPMatching1542	http://example.com/MAPPMatching1542.asmx?wsdl
2427	14	25.9	93	30	24	62	187	37	Compound21543	http://example.com/Compound21543.asmx?wsdl
2900	65	14.5	55	55	1	59	137	91	USDAData1544	http://example.com/USDAData1544.asmx?wsdl
3590	74	18.5	84	68	84	26	19	74	GBNIRHolidayDates1545	http://example.com/GBNIRHolidayDates1545.asmx?wsdl
1303	84	34.0	96	88	38	16	188	38	CasUsers1546	http://example.com/CasUsers1546.asmx?wsdl
1661	87	22.0	85	73	45	41	292	65	interop21547	http://example.com/interop21547.asmx?wsdl
428	40	30.3	48	34	72	44	139	13	MAPPMatching1548	http://example.com/MAPPMatching1548.asmx?wsdl
1115	21	19.5	34	29	81	77	466	48	Compound21549	http://example.com/Compound21549.asmx?wsdl
126	38	38.7	50	20	24	92	351	73	USDAData1550	http://example.com/USDAData1550.asmx?wsdl
2647	91	9.0	36	88	44	39	18	58	GBNIRHolidayDates1551	http://example.com/GBNIRHolidayDates1551.asmx?wsdl
1449	85	4.8	18	27	33	39	182	5	CasUsers1552	http://example.com/CasUsers1552.asmx?wsdl
1355	32	6.3	81	59	1	70	346	37	interop21553	http://example.com/interop21553.asmx?wsdl
3203	68	12.5	6	42	53	52	272	72	MAPPMatching1554	http://example.com/MAPPMatching1554.asmx?wsdl
967	52	20.0	4	57	83	1	291	70	Compound21555	http://example.com/Compound21555.asmx?wsdl
3131	62	38.4	85	62	32	29	176	29	USDAData1556	http://example.com/USDAData1556.asmx?wsdl
3128	100	31.8	74	73	66	30	97	18	GBNIRHolidayDates1557	http://example.com/GBNIRHolidayDates1557.asmx?wsdl
2797	64	44.5	40	95	80	50	182	24	CasUsers1558	http://example.com/CasUsers1558.asmx?wsdl
1750	82	14.6	43	64	60	30	93	18	interop21559	http://example.com/interop21559.asmx?wsdl
4488	95	46.1	61	51	35	91	322	99	MAPPMatching1560	http://example.com/MAPPMatching1560.asmx?wsdl
4954	61	12.7	70	93	28	45	67	91	Compound21561	http://example.com/Compound21561.asmx?wsdl
2142	33	22.6	25	38	69	57	446	32	USDAData1562	http://example.com/USDAData1562.asmx?wsdl
4651	29	30.7	67	39	47	14	121	22	GBNIRHolidayDates1563	http://example.com/GBNIRHolidayDates1563.asmx?wsdl
1117	24	19.7	84	10	77	44	438	4	CasUsers1564	http://example.com/CasUsers1564.asmx?wsdl
1451	59	0.9	50	27	8	75	348	36	interop21565	http://example.com/interop21565.asmx?wsdl
4689	54	28.3	58	52	27	62	254	13	MAPPMatching1566	http://example.com/MAPPMatching1566.asmx?wsdl
4918	83	21.0	76	28	77	89	112	49	Compound21567	http://example.com/Compound21567.asmx?wsdl
4521	89	25.1	76	52	100	55	181	74	USDAData1568	http://example.com/USDAData1568.asmx?wsdl
773	36	0.5	53	37	73	73	163	8	GBNIRHolidayDates1569	http://example.com/GBNIRHolidayDates1569.asmx?wsdl
4711	67	30.7	53	83	49	64	481	62	CasUsers1570	http://example.com/CasUsers1570.asmx?wsdl
874	3	3.6	18	73	48	97	111	34	interop21571	http://example.com/interop21571.asmx?wsdl
3787	64	3.7	57	12	36	85	411	60	MAPPMatching1572	http://example.com/MAPPMatching1572.asmx?wsdl
2271	88	36.3	34	86	50	53	208	9	Compound21573	http://example.com/Compound21573.asmx?wsdl
2039	63	35.3	19	89	35	10	347	42	USDAData1574	http://example.com/USDAData1574.asmx?wsdl
1949	50	9.8	15	79	51	46	145	15	GBNIRHolidayDates1575	http://example.com/GBNIRHolidayDates1575.asmx?wsdl
1075	68	33.8	89	37	94	42	120	9	CasUsers1576	http://example.com/CasUsers1576.asmx?wsdl
524	86	35.3	72	21	29	38	8	2	interop21577	http://example.com/interop21577.asmx?wsdl
1849	48	35.6	40	99	3	97	255	27	MAPPMatching1578	http://example.com/MAPPMatching1578.asmx?wsdl
4002	16	15.6	38	29	96	60	23	57	Compound21579	http://example.com/Compound21579.asmx?wsdl
1635	57	31.5	18	27	32	57	382	83	USDAData1580	http://example.com/USDAData1580.asmx?wsdl
331	54	30.9	64	41	68	15	73	68	GBNIRHolidayDates1581	http://example.com/GBNIRHolidayDates1581.asmx?wsdl
124	19	30.8	97	8	37	57	158	87	CasUsers1582	http://example.com/CasUsers1582.asmx?wsdl
4371	79	24.9	98	92	62	79	418	45	interop21583	http://example.com/interop21583.asmx?wsdl
1316	60	10.8	57	68	43	84	211	42	MAPPMatching1584	http://example.com/MAPPMatching1584.asmx?wsdl
4724	18	29.7	61	77	7	15	426	90	Compound21585	http://example.com/Compound21585.asmx?wsdl
2497	4	30.1	53	56	24	80	369	39	USDAData1586	http://example.com/USDAData1586.asmx?wsdl
43	22	27.4	20	2	39	10	146	70	GBNIRHolidayDates1587	http://example.com/GBNIRHolidayDates1587.asmx?wsdl
877	13	44.5	4	19	46	2	231	14	CasUsers1588	http://example.com/CasUsers1588.asmx?wsdl
104	47	21.5	59	9	83	75	321	94	interop21589	http://example.com/interop21589.asmx?wsdl
3541	77	45.3	64	46	41	48	479	55	MAPPMatching1590	http://example.com/MAPPMatching1590.asmx?wsdl
2901	62	5.2	62	39	92	82	80	35	Compound21591	http://example.com/Compound21591.asmx?wsdl
730	37	12.2	13	75	34	6	333	98	USDAData1592	http://example.com/USDAData1592.asmx?wsdl
2758	22	13.2	25	83	49	27	255	99	GBNIRHolidayDates1593	http://example.com/GBNIRHolidayDates1593.asmx?wsdl
3366	16	44.2	95	30	71	88	132	83	CasUsers1594	http://example.com/CasUsers1594.asmx?wsdl
1608	47	49.3	17	6	31	15	428	73	interop21595	http://example.com/interop21595.asmx?wsdl
2135	38	16.5	78	45	61	45	496	73	MAPPMatching1596	http://example.com/MAPPMatching1596.asmx?wsdl
4507	16	48.3	31	12	9	36	174	11	Compound21597	http://example.com/Compound21597.asmx?wsdl
1186	69	46.8	78	42	42	72	376	74	USDAData1598	http://example.com/USDAData1598.asmx?wsdl
2878	16	42.8	23	26	96	16	285	50	GBNIRHolidayDates1599	http://example.com/GBNIRHolidayDates1599.asmx?wsdl
4441	62	36.4	44	87	53	55	438	86	CasUsers1600	http://example.com/CasUsers1600.asmx?wsdl
2883	71	20.0	82	1	93	3	213	28	interop21601	http://example.com/interop21601.asmx?wsdl
4213	33	8.1	75	92	42	97	114	56	MAPPMatching1602	http://example.com/MAPPMatching1602.asmx?wsdl
3943	97	32.4	65	41	19	34	16	81	Compound21603	http://example.com/Compound21603.asmx?wsdl
3015	28	49.7	53	71	13	46	71	63	USDAData1604	http://example.com/USDAData1604.asmx?wsdl
2999	10	8.5	86	96	20	96	410	26	GBNIRHolidayDates1605	http://example.com/GBNIRHolidayDates1605.asmx?wsdl
2269	12	37.9	9	2	30	59	483	33	CasUsers1606	http://example.com/CasUsers1606.asmx?wsdl
3347	15	1.6	33	25	52	14	377	5	interop21607	http://example.com/interop21607.asmx?wsdl
2550	5	17.0	17	85	99	1	17	19	MAPPMatching1608	http://example.com/MAPPMatching1608.asmx?wsdl
1277	80	13.6	11	28	85	33	333	60	Compound21609	http://example.com/Compound21609.asmx?wsdl
3754	38	3.9	98	43	73	13	275	52	USDAData1610	http://example.com/USDAData1610.asmx?wsdl
3068	58	0.2	84	90	92	31	112	52	GBNIRHolidayDates1611	http://example.com/GBNIRHolidayDates1611.asmx?wsdl
466	91	1.2	70	62	21	88	313	58	CasUsers1612	http://example.com/CasUsers1612.asmx?wsdl
3101	66	22.7	38	52	8	9	411	51	interop21613	http://example.com/interop21613.asmx?wsdl
277	30	17.2	68	90	32	83	454	2	MAPPMatching1614	http://example.com/MAPPMatching1614.asmx?wsdl
479	72	48.4	97	21	5	96	444	39	Compound21615	http://example.com/Compound21615.asmx?wsdl
450	77	41.4	39	42	61	56	23	87	USDAData1616	http://example.com/USDAData1616.asmx?wsdl
2720	69	17.7	6	2	52	25	202	51	GBNIRHolidayDates1617	http://example.com/GBNIRHolidayDates1617.asmx?wsdl
4979	18	27.6	94	2	79	78	199	71	CasUsers1618	http://example.com/CasUsers1618.asmx?wsdl
3256	54	15.5	49	3	71	74	24	81	interop21619	http://example.com/interop21619.asmx?wsdl
214	38	22.2	63	100	45	64	30	36	MAPPMatching1620	http://example.com/MAPPMatching1620.asmx?wsdl
1263	2	43.7	8	35	21	80	193	73	Compound21621	http://example.com/Compound21621.asmx?wsdl
2439	64	46.9	9	45	67	13	408	91	USDAData1622	http://example.com/USDAData1622.asmx?wsdl
4906	44	43.8	10	64	55	35	424	91	GBNIRHolidayDates1623	http://example.com/GBNIRHolidayDates1623.asmx?wsdl
4550	74	3.9	76	21	10	32	449	74	CasUsers1624	http://example.com/CasUsers1624.asmx?wsdl
366	55	40.9	34	34	24	94	71	19	interop21625	http://example.com/interop21625.asmx?wsdl
727	79	48.1	48	88	69	10	163	98	MAPPMatching1626	http://example.com/MAPPMatching1626.asmx?wsdl
4275	60	23.1	94	61	63	32	201	33	Compound21627	http://example.com/Compound21627.asmx?wsdl
2706	82	41.3	49	6	43	64	160	85	USDAData1628	http://example.com/USDAData1628.asmx?wsdl
1210	15	28.9	40	30	36	47	116	14	GBNIRHolidayDates1629	http://example.com/GBNIRHolidayDates1629.asmx?wsdl
671	69	45.0	17	77	99	19	479	93	CasUsers1630	http://example.com/CasUsers1630.asmx?wsdl
2446	58	12.1	52	73	75	93	74	21	interop21631	http://example.com/interop21631.asmx?wsdl
1341	75	32.0	84	30	48	27	225	11	MAPPMatching1632	http://example.com/MAPPMatching1632.asmx?wsdl
1570	70	39.2	27	89	26	47	437	94	Compound21633	http://example.com/Compound21633.asmx?wsdl
3985	38	16.9	49	56	16	36	343	46	USDAData1634	http://example.com/USDAData1634.asmx?wsdl
1849	11	28.6	88	71	100	97	394	58	GBNIRHolidayDates1635	http://example.com/GBNIRHolidayDates1635.asmx?wsdl
3164	94	3.0	21	32	20	89	169	50	CasUsers1636	http://example.com/CasUsers1636.asmx?wsdl
1910	33	1.2	6	15	16	72	391	32	interop21637	http://example.com/interop21637.asmx?wsdl
2490	78	31.0	78	32	86	50	286	10	MAPPMatching1638	http://example.com/MAPPMatching1638.asmx?wsdl
889	85	9.2	41	75	89	7	403	56	Compound21639	http://example.com/Compound21639.asmx?wsdl
119	12	25.5	16	54	76	86	323	6	USDAData1640	http://example.com/USDAData1640.asmx?wsdl
1841	59	48.5	63	90	38	95	169	23	GBNIRHolidayDates1641	http://example.com/GBNIRHolidayDates1641.asmx?wsdl
3625	98	17.1	78	19	32	2	33	25	CasUsers1642	http://example.com/CasUsers1642.asmx?wsdl
1919	43	7.0	95	65	21	33	271	90	interop21643	http://example.com/interop21643.asmx?wsdl
2701	87	6.8	94	85	4	100	367	25	MAPPMatching1644	http://example.com/MAPPMatching1644.asmx?wsdl
1425	65	16.7	56	65	38	29	245	37	Compound21645	http://example.com/Compound21645.asmx?wsdl
4605	84	16.3	35	56	10	59	335	18	USDAData1646	http://example.com/USDAData1646.asmx?wsdl
4320	41	2.2	98	21	90	78	283	96	GBNIRHolidayDates1647	http://example.com/GBNIRHolidayDates1647.asmx?wsdl
264	14	4.5	87	27	29	2	456	4	CasUsers1648	http://example.com/CasUsers1648.asmx?wsdl
4411	49	46.6	32	54	77	16	54	54	interop21649	http://example.com/interop21649.asmx?wsdl
3348	82	34.9	96	60	37	54	148	39	MAPPMatching1650	http://example.com/MAPPMatching1650.asmx?wsdl
1494	80	4.4	24	44	47	34	350	63	Compound21651	http://example.com/Compound21651.asmx?wsdl
2645	90	49.0	70	2	53	49	420	53	USDAData1652	http://example.com/USDAData1652.asmx?wsdl
1684	32	49.4	68	84	9	11	274	13	GBNIRHolidayDates1653	http://example.com/GBNIRHolidayDates1653.asmx?wsdl
4257	57	14.9	51	98	90	50	341	32	CasUsers1654	http://example.com/CasUsers1654.asmx?wsdl
2207	99	46.1	22	78	24	8	385	4	interop21655	http://example.com/interop21655.asmx?wsdl
4161	16	43.7	94	25	7	80	385	96	MAPPMatching1656	http://example.com/MAPPMatching1656.asmx?wsdl
696	1	47.9	71	98	98	41	203	79	Compound21657	http://example.com/Compound21657.asmx?wsdl
465	82	3.5	11	5	17	94	78	12	USDAData1658	http://example.com/USDAData1658.asmx?wsdl
1768	33	47.4	31	94	32	18	407	78	GBNIRHolidayDates1659	http://example.com/GBNIRHolidayDates1659.asmx?wsdl
1805	23	47.9	63	91	64	67	138	8	CasUsers1660	http://example.com/CasUsers1660.asmx?wsdl
738	31	18.8	48	35	80	37	43	90	interop21661	http://example.com/interop21661.asmx?wsdl
2301	79	20.6	8	33	6	83	327	82	MAPPMatching1662	http://example.com/MAPPMatching1662.asmx?wsdl
4112	99	45.0	44	90	83	83	443	96	Compound21663	http://example.com/Compound21663.asmx?wsdl
4226	82	44.3	75	35	40	18	331	96	USDAData1664	http://example.com/USDAData1664.asmx?wsdl
2183	76	0.9	61	49	82	10	87	76	GBNIRHolidayDates1665	http://example.com/GBNIRHolidayDates1665.asmx?wsdl
1063	35	31.7	62	47	69	72	235	22	CasUsers1666	http://example.com/CasUsers1666.asmx?wsdl
267	71	21.9	87	61	79	32	199	36	interop21667	http://example.com/interop21667.asmx?wsdl
1237	45	31.1	60	76	67	29	205	34	MAPPMatching1668	http://example.com/MAPPMatching1668.asmx?wsdl
408	61	33.0	41	12	64	84	105	96	Compound21669	http://example.com/Compound21669.asmx?wsdl
2496	100	42.9	26	10	47	93	147	47	USDAData1670	http://example.com/USDAData1670.asmx?wsdl
228	34	17.6	65	16	17	73	327	58	GBNIRHolidayDates1671	http://example.com/GBNIRHolidayDates1671.asmx?wsdl
829	12	28.8	52	80	9	80	43	85	CasUsers1672	http://example.com/CasUsers1672.asmx?wsdl
1220	87	39.2	50	78	33	44	288	75	interop21673	http://example.com/interop21673.asmx?wsdl
3457	83	18.8	6	77	18	62	351	38	MAPPMatching1674	http://example.com/MAPPMatching1674.asmx?wsdl
64	15	38.4	16	41	99	93	265	86	Compound21675	http://example.com/Compound21675.asmx?wsdl
1946	36	20.3	17	18	37	87	138	44	USDAData1676	http://example.com/USDAData1676.asmx?wsdl
2919	47	3.8	27	83	19	57	483	23	GBNIRHolidayDates1677	http://example.com/GBNIRHolidayDates1677.asmx?wsdl
4130	24	45.9	37	75	50	2	80	15	CasUsers1678	http://example.com/CasUsers1678.asmx?wsdl
1093	41	22.6	16	64	79	19	450	89	interop21679	http://example.com/interop21679.asmx?wsdl
1054	8	2.8	65	75	89	88	338	70	MAPPMatching1680	http://example.com/MAPPMatching1680.asmx?wsdl
73	86	9.0	60	23	85	20	102	37	Compound21681	http://example.com/Compound21681.asmx?wsdl
3209	82	22.6	10	6	43	24	440	83	USDAData1682	http://example.com/USDAData1682.asmx?wsdl
1405	92	28.9	28	41	76	57	262	40	GBNIRHolidayDates1683	http://example.com/GBNIRHolidayDates1683.asmx?wsdl
4296	49	7.3	83	75	17	49	448	22	CasUsers1684	http://example.com/CasUsers1684.asmx?wsdl
3641	80	34.5	14	94	17	74	290	91	interop21685	http://example.com/interop21685.asmx?wsdl
4763	3	11.1	66	98	94	8	139	92	MAPPMatching1686	http://example.com/MAPPMatching1686.asmx?wsdl
1639	64	48.4	94	51	1	13	384	56	Compound21687	http://example.com/Compound21687.asmx?wsdl
2407	95	5.8	9	62	89	31	469	79	USDAData1688	http://example.com/USDAData1688.asmx?wsdl
2253	93	37.5	48	12	95	24	240	91	GBNIRHolidayDates1689	http://example.com/GBNIRHolidayDates1689.asmx?wsdl
3626	34	17.8	30	74	93	55	458	2	CasUsers1690	http://example.com/CasUsers1690.asmx?wsdl
1746	4	29.9	33	4	2	1	143	10	interop21691	http://example.com/interop21691.asmx?wsdl
4439	71	12.5	69	57	22	33	292	27	MAPPMatching1692	http://example.com/MAPPMatching1692.asmx?wsdl
4584	24	11.1	91	41	93	19	394	67	Compound21693	http://example.com/Compound21693.asmx?wsdl
1713	16	43.1	34	86	30	6	254	11	USDAData1694	http://example.com/USDAData1694.asmx?wsdl
1225	91	30.5	89	45	53	82	211	48	GBNIRHolidayDates1695	http://example.com/GBNIRHolidayDates1695.asmx?wsdl
1416	11	19.8	35	14	96	68	221	48	CasUsers1696	http://example.com/CasUsers1696.asmx?wsdl
148	69	33.3	17	75	88	31	102	90	interop21697	http://example.com/interop21697.asmx?wsdl
103	75	41.1	80	90	69	73	87	68	MAPPMatching1698	http://example.com/MAPPMatching1698.asmx?wsdl
1288	43	47.7	38	75	21	29	342	3	Compound21699	http://example.com/Compound21699.asmx?wsdl
4388	78	36.3	49	10	79	31	409	24	USDAData1700	http://example.com/USDAData1700.asmx?wsdl
184	79	43.2	54	96	46	56	169	19	GBNIRHolidayDates1701	http://example.com/GBNIRHolidayDates1701.asmx?wsdl
4526	13	35.5	41	76	35	28	72	61	CasUsers1702	http://example.com/CasUsers1702.asmx?wsdl
4667	98	39.0	20	37	72	77	311	8	interop21703	http://example.com/interop21703.asmx?wsdl
3745	63	22.7	96	57	33	49	301	68	MAPPMatching1704	http://example.com/MAPPMatching1704.asmx?wsdl
3455	32	45.6	62	19	18	18	223	38	Compound21705	http://example.com/Compound21705.asmx?wsdl
3167	31	36.2	68	85	55	28	312	93	USDAData1706	http://example.com/USDAData1706.asmx?wsdl
2598	84	48.5	39	31	16	99	268	55	GBNIRHolidayDates1707	http://example.com/GBNIRHolidayDates1707.asmx?wsdl
2787	27	20.2	25	2	19	16	322	44	CasUsers1708	http://example.com/CasUsers1708.asmx?wsdl
2751	15	29.1	67	38	75	61	252	31	interop21709	http://example.com/interop21709.asmx?wsdl
2100	62	34.6	46	26	36	71	398	27	MAPPMatching1710	http://example.com/MAPPMatching1710.asmx?wsdl
1323	14	30.7	30	25	68	64	48	11	Compound21711	http://example.com/Compound21711.asmx?wsdl
2128	37	25.0	77	52	51	2	4	88	USDAData1712	http://example.com/USDAData1712.asmx?wsdl
1600	79	12.0	94	40	38	99	7	9	GBNIRHolidayDates1713	http://example.com/GBNIRHolidayDates1713.asmx?wsdl
1090	93	25.2	75	92	58	32	420	89	CasUsers1714	http://example.com/CasUsers1714.asmx?wsdl
2215	44	5.5	57	55	57	37	217	7	interop21715	http://example.com/interop21715.asmx?wsdl
3391	81	15.3	11	46	8	42	326	36	MAPPMatching1716	http://example.com/MAPPMatching1716.asmx?wsdl
4812	81	41.9	17	78	10	95	230	47	Compound21717	http://example.com/Compound21717.asmx?wsdl
3890	11	46.9	44	41	44	52	460	28	USDAData1718	http://example.com/USDAData1718.asmx?wsdl
1279	10	18.7	67	61	39	90	472	57	GBNIRHolidayDates1719	http://example.com/GBNIRHolidayDates1719.asmx?wsdl
1332	14	25.4	62	49	36	64	324	89	CasUsers1720	http://example.com/CasUsers1720.asmx?wsdl
1618	88	10.5	44	41	19	2	286	76	interop21721	http://example.com/interop21721.asmx?wsdl
46	48	5.9	55	20	73	6	292	91	MAPPMatching1722	http://example.com/MAPPMatching1722.asmx?wsdl
1561	98	36.9	43	80	70	99	115	2	Compound21723	http://example.com/Compound21723.asmx?wsdl
2365	29	41.4	18	36	75	82	223	23	USDAData1724	http://example.com/USDAData1724.asmx?wsdl
3016	75	44.3	66	92	37	26	341	81	GBNIRHolidayDates1725	http://example.com/GBNIRHolidayDates1725.asmx?wsdl
3816	71	14.7	89	4	21	48	147	92	CasUsers1726	http://example.com/CasUsers1726.asmx?wsdl
3378	86	29.8	72	13	42	38	2	91	interop21727	http://example.com/interop21727.asmx?wsdl
352	80	12.7	77	66	83	79	148	65	MAPPMatching1728	http://example.com/MAPPMatching1728.asmx?wsdl
1094	76	11.8	94	97	15	21	80	91	Compound21729	http://example.com/Compound21729.asmx?wsdl
3745	21	11.9	26	59	83	34	500	32	USDAData1730	http://example.com/USDAData1730.asmx?wsdl
221	46	11.4	11	44	30	2	306	18	GBNIRHolidayDates1731	http://example.com/GBNIRHolidayDates1731.asmx?wsdl
4648	66	17.8	55	19	27	60	429	85	CasUsers1732	http://example.com/CasUsers1732.asmx?wsdl
4998	94	32.2	20	61	68	44	438	81	interop21733	http://example.com/interop21733.asmx?wsdl
4933	61	43.6	31	95	97	2	277	32	MAPPMatching1734	http://example.com/MAPPMatching1734.asmx?wsdl
1379	9	31.8	14	30	27	3	468	15	Compound21735	http://example.com/Compound21735.asmx?wsdl
2649	13	47.1	44	1	83	70	189	49	USDAData1736	http://example.com/USDAData1736.asmx?wsdl
289	46	2.8	25	7	74	13	185	40	GBNIRHolidayDates1737	http://example.com/GBNIRHolidayDates1737.asmx?wsdl
3625	66	15.3	65	100	79	68	318	69	CasUsers1738	http://example.com/CasUsers1738.asmx?wsdl
932	78	37.9	70	85	58	77	111	86	interop21739	http://example.com/interop21739.asmx?wsdl
4690	20	21.3	99	59	70	64	129	50	MAPPMatching1740	http://example.com/MAPPMatching1740.asmx?wsdl
3246	18	5.3	94	59	78	7	90	67	Compound21741	http://example.com/Compound21741.asmx?wsdl
2480	64	43.9	58	12	44	22	474	81	USDAData1742	http://example.com/USDAData1742.asmx?wsdl
876	63	21.1	39	93	18	29	109	38	GBNIRHolidayDates1743	http://example.com/GBNIRHolidayDates1743.asmx?wsdl
259	15	6.7	12	100	10	20	399	7	CasUsers1744	http://example.com/CasUsers1744.asmx?wsdl
3021	48	38.1	15	24	84	93	85	47	interop21745	http://example.com/interop21745.asmx?wsdl
671	25	36.3	88	59	95	72	64	93	MAPPMatching1746	http://example.com/MAPPMatching1746.asmx?wsdl
4603	23	41.7	22	27	15	47	147	81	Compound21747	http://example.com/Compound21747.asmx?wsdl
2725	51	33.0	30	62	7	8	217	31	USDAData1748	http://example.com/USDAData1748.asmx?wsdl
2609	20	15.0	5	22	64	4	104	10	GBNIRHolidayDates1749	http://example.com/GBNIRHolidayDates1749.asmx?wsdl
882	51	16.0	88	41	43	15	452	79	CasUsers1750	http://example.com/CasUsers1750.asmx?wsdl
3119	18	35.7	18	11	99	27	81	90	interop21751	http://example.com/interop21751.asmx?wsdl
3830	32	12.0	44	56	100	86	41	50	MAPPMatching1752	http://example.com/MAPPMatching1752.asmx?wsdl
4928	17	30.2	46	15	71	51	311	12	Compound21753	http://example.com/Compound21753.asmx?wsdl
1928	62	11.3	29	15	21	65	192	10	USDAData1754	http://example.com/USDAData1754.asmx?wsdl
2997	63	40.8	91	2	26	96	332	20	GBNIRHolidayDates1755	http://example.com/GBNIRHolidayDates1755.asmx?wsdl
1921	77	29.4	7	1	18	15	268	81	CasUsers1756	http://example.com/CasUsers1756.asmx?wsdl
91	56	5.3	44	40	27	38	477	74	interop21757	http://example.com/interop21757.asmx?wsdl
4693	82	24.1	23	44	41	75	200	87	MAPPMatching1758	http://example.com/MAPPMatching1758.asmx?wsdl
4809	72	41.3	78	46	96	81	252	74	Compound21759	http://example.com/Compound21759.asmx?wsdl
4225	60	41.2	4	56	12	48	482	3	USDAData1760	http://example.com/USDAData1760.asmx?wsdl
4456	14	1.6	65	45	22	46	500	46	GBNIRHolidayDates1761	http://example.com/GBNIRHolidayDates1761.asmx?wsdl
2186	37	8.3	15	99	23	57	248	45	CasUsers1762	http://example.com/CasUsers1762.asmx?wsdl
4183	94	22.3	42	80	41	63	445	22	interop21763	http://example.com/interop21763.asmx?wsdl
2818	80	15.8	73	7	54	58	430	72	MAPPMatching1764	http://example.com/MAPPMatching1764.asmx?wsdl
2561	48	21.6	22	9	65	92	406	51	Compound21765	http://example.com/Compound21765.asmx?wsdl
1201	47	0.5	70	56	88	40	279	86	USDAData1766	http://example.com/USDAData1766.asmx?wsdl
291	55	12.3	97	72	83	62	147	100	GBNIRHolidayDates1767	http://example.com/GBNIRHolidayDates1767.asmx?wsdl
3862	100	9.5	81	10	62	62	328	37	CasUsers1768	http://example.com/CasUsers1768.asmx?wsdl
793	87	10.1	22	24	15	66	203	95	interop21769	http://example.com/interop21769.asmx?wsdl
1486	3	17.2	16	10	13	68	258	42	MAPPMatching1770	http://example.com/MAPPMatching1770.asmx?wsdl
2188	30	42.7	37	50	43	44	295	45	Compound21771	http://example.com/Compound21771.asmx?wsdl
1961	97	15.5	77	14	14	73	44	4	USDAData1772	http://example.com/USDAData1772.asmx?wsdl
366	24	7.6	47	5	97	25	415	36	GBNIRHolidayDates1773	http://example.com/GBNIRHolidayDates1773.asmx?wsdl
1869	37	43.0	16	6	25	65	184	30	CasUsers1774	http://example.com/CasUsers1774.asmx?wsdl
2812	96	14.0	84	20	66	34	483	57	interop21775	http://example.com/interop21775.asmx?wsdl
1767	55	25.2	71	25	43	27	336	54	MAPPMatching1776	http://example.com/MAPPMatching1776.asmx?wsdl
447	75	10.1	41	19	31	26	345	86	Compound21777	http://example.com/Compound21777.asmx?wsdl
2028	26	10.0	86	81	50	75	157	48	USDAData1778	http://example.com/USDAData1778.asmx?wsdl
3920	2	32.2	37	29	47	82	216	29	GBNIRHolidayDates1779	http://example.com/GBNIRHolidayDates1779.asmx?wsdl
660	88	2.4	79	24	89	67	44	27	CasUsers1780	http://example.com/CasUsers1780.asmx?wsdl
1997	59	44.0	90	31	32	22	218	58	interop21781	http://example.com/interop21781.asmx?wsdl
3403	98	1.1	68	12	9	51	477	17	MAPPMatching1782	http://example.com/MAPPMatching1782.asmx?wsdl
531	17	44.3	46	90	30	85	124	65	Compound21783	http://example.com/Compound21783.asmx?wsdl
545	53	0.2	35	30	45	90	396	29	USDAData1784	http://example.com/USDAData1784.asmx?wsdl
2419	2	34.8	31	44	85	27	317	31	GBNIRHolidayDates1785	http://example.com/GBNIRHolidayDates1785.asmx?wsdl
343	57	3.8	98	5	52	91	343	41	CasUsers1786	http://example.com/CasUsers1786.asmx?wsdl
152	57	12.6	64	12	28	88	281	39	interop21787	http://example.com/interop21787.asmx?wsdl
1142	100	43.7	93	45	27	54	320	34	MAPPMatching1788	http://example.com/MAPPMatching1788.asmx?wsdl
4452	31	30.0	97	30	78	72	180	70	Compound21789	http://example.com/Compound21789.asmx?wsdl
4075	31	12.6	86	35	94	25	406	2	USDAData1790	http://example.com/USDAData1790.asmx?wsdl
4742	62	46.5	11	84	51	46	215	15	GBNIRHolidayDates1791	http://example.com/GBNIRHolidayDates1791.asmx?wsdl
1149	12	37.6	60	75	16	89	346	47	CasUsers1792	http://example.com/CasUsers1792.asmx?wsdl
3644	83	4.2	33	48	36	71	206	16	interop21793	http://example.com/interop21793.asmx?wsdl
3928	71	20.8	22	27	47	29	35	69	MAPPMatching1794	http://example.com/MAPPMatching1794.asmx?wsdl
709	27	41.4	39	92	37	5	343	31	Compound21795	http://example.com/Compound21795.asmx?wsdl
2287	99	12.6	16	34	94	96	413	52	USDAData1796	http://example.com/USDAData1796.asmx?wsdl
839	66	10.0	78	93	99	43	199	51	GBNIRHolidayDates1797	http://example.com/GBNIRHolidayDates1797.asmx?wsdl
2214	8	36.4	20	98	98	80	400	54	CasUsers1798	http://example.com/CasUsers1798.asmx?wsdl
3736	87	36.1	99	81	98	61	327	68	interop21799	http://example.com/interop21799.asmx?wsdl
276	11	4.9	63	66	30	85	345	73	MAPPMatching1800	http://example.com/MAPPMatching1800.asmx?wsdl
3704	16	3.3	57	58	17	7	487	44	Compound21801	http://example.com/Compound21801.asmx?wsdl
4048	15	48.8	85	57	29	21	191	63	USDAData1802	http://example.com/USDAData1802.asmx?wsdl
4320	5	34.9	16	24	29	88	355	13	GBNIRHolidayDates1803	http://example.com/GBNIRHolidayDates1803.asmx?wsdl
2120	74	49.0	71	76	59	88	244	60	CasUsers1804	http://example.com/CasUsers1804.asmx?wsdl
4227	52	24.4	16	47	17	27	69	86	interop21805	http://example.com/interop21805.asmx?wsdl
3696	32	13.1	24	80	71	30	301	99	MAPPMatching1806	http://example.com/MAPPMatching1806.asmx?wsdl
3705	14	37.3	78	17	77	47	80	33	Compound21807	http://example.com/Compound21807.asmx?wsdl
653	65	17.8	48	34	91	23	353	65	USDAData1808	http://example.com/USDAData1808.asmx?wsdl
2747	84	25.9	51	58	26	79	23	72	GBNIRHolidayDates1809	http://example.com/GBNIRHolidayDates1809.asmx?wsdl
3303	8	33.7	7	17	64	19	434	9	CasUsers1810	http://example.com/CasUsers1810.asmx?wsdl
1906	62	4.3	90	22	3	65	192	58	interop21811	http://example.com/interop21811.asmx?wsdl
1898	51	30.8	47	66	25	96	311	90	MAPPMatching1812	http://example.com/MAPPMatching1812.asmx?wsdl
3643	38	14.4	83	33	64	25	338	99	Compound21813	http://example.com/Compound21813.asmx?wsdl
418	36	25.3	52	66	42	7	190	55	USDAData1814	http://example.com/USDAData1814.asmx?wsdl
4386	48	17.4	25	79	79	34	370	54	GBNIRHolidayDates1815	http://example.com/GBNIRHolidayDates1815.asmx?wsdl
5	64	44.5	40	49	40	34	133	71	CasUsers1816	http://example.com/CasUsers1816.asmx?wsdl
470	48	34.8	42	62	47	67	280	46	interop21817	http://example.com/interop21817.asmx?wsdl
1909	39	27.5	92	53	9	33	336	33	MAPPMatching1818	http://example.com/MAPPMatching1818.asmx?wsdl
4650	51	49.5	27	92	75	28	366	2	Compound21819	http://example.com/Compound21819.asmx?wsdl
4026	50	26.7	29	68	27	24	178	9	USDAData1820	http://example.com/USDAData1820.asmx?wsdl
1990	42	46.6	70	14	12	83	289	26	GBNIRHolidayDates1821	http://example.com/GBNIRHolidayDates1821.asmx?wsdl
4948	95	40.0	14	83	1	21	39	45	CasUsers1822	http://example.com/CasUsers1822.asmx?wsdl
2012	64	32.9	36	54	62	90	315	85	interop21823	http://example.com/interop21823.asmx?wsdl
1607	97	31.2	17	91	77	94	254	72	MAPPMatching1824	http://example.com/MAPPMatching1824.asmx?wsdl
3215	57	14.6	13	22	59	84	470	34	Compound21825	http://example.com/Compound21825.asmx?wsdl
637	7	39.3	60	98	72	88	138	55	USDAData1826	http://example.com/USDAData1826.asmx?wsdl
4222	72	23.9	66	66	88	11	47	47	GBNIRHolidayDates1827	http://example.com/GBNIRHolidayDates1827.asmx?wsdl
4441	18	15.7	7	96	71	63	76	54	CasUsers1828	http://example.com/CasUsers1828.asmx?wsdl
1242	34	46.9	67	20	10	35	239	35	interop21829	http://example.com/interop21829.asmx?wsdl
3838	79	10.7	35	76	43	66	393	97	MAPPMatching1830	http://example.com/MAPPMatching1830.asmx?wsdl
683	57	16.1	100	46	96	58	297	26	Compound21831	http://example.com/Compound21831.asmx?wsdl
3602	42	35.8	43	80	24	99	175	3	USDAData1832	http://example.com/USDAData1832.asmx?wsdl
2215	2	46.9	67	32	41	48	179	32	GBNIRHolidayDates1833	http://example.com/GBNIRHolidayDates1833.asmx?wsdl
407	69	45.2	54	3	39	40	60	76	CasUsers1834	http://example.com/CasUsers1834.asmx?wsdl
3204	7	2.6	90	57	60	84	190	58	interop21835	http://example.com/interop21835.asmx?wsdl
400	36	42.4	99	22	90	22	440	2	MAPPMatching1836	http://example.com/MAPPMatching1836.asmx?wsdl
137	57	22.8	14	94	75	28	291	89	Compound21837	http://example.com/Compound21837.asmx?wsdl
3686	82	44.9	75	2	55	44	13	72	USDAData1838	http://example.com/USDAData1838.asmx?wsdl
591	75	37.2	12	5	81	100	338	85	GBNIRHolidayDates1839	http://example.com/GBNIRHolidayDates1839.asmx?wsdl
2558	42	8.1	14	78	89	55	317	100	CasUsers1840	http://example.com/CasUsers1840.asmx?wsdl
3976	1	6.6	40	20	98	82	156	6	interop21841	http://example.com/interop21841.asmx?wsdl
320	2	2.5	47	22	42	79	43	74	MAPPMatching1842	http://example.com/MAPPMatching1842.asmx?wsdl
3887	67	31.9	71	17	95	46	383	12	Compound21843	http://example.com/Compound21843.asmx?wsdl
1059	89	42.2	37	12	68	40	96	58	USDAData1844	http://example.com/USDAData1844.asmx?wsdl
2602	94	35.3	98	33	93	31	35	18	GBNIRHolidayDates1845	http://example.com/GBNIRHolidayDates1845.asmx?wsdl
2889	46	34.0	66	12	9	84	237	71	CasUsers1846	http://example.com/CasUsers1846.asmx?wsdl
2201	42	8.8	44	79	56	3	354	22	interop21847	http://example.com/interop21847.asmx?wsdl
4199	71	21.1	75	51	54	60	265	100	MAPPMatching1848	http://example.com/MAPPMatching1848.asmx?wsdl
4532	100	9.4	1	75	74	85	2	64	Compound21849	http://example.com/Compound21849.asmx?wsdl
4461	38	6.5	60	89	51	74	192	48	USDAData1850	http://example.com/USDAData1850.asmx?wsdl
4138	41	8.0	63	50	41	12	125	7	GBNIRHolidayDates1851	http://example.com/GBNIRHolidayDates1851.asmx?wsdl
1606	12	28.3	97	81	53	8	458	47	CasUsers1852	http://example.com/CasUsers1852.asmx?wsdl
1330	41	4.9	10	11	65	10	102	71	interop21853	http://example.com/interop21853.asmx?wsdl
3142	60	49.6	41	34	51	5	105	41	MAPPMatching1854	http://example.com/MAPPMatching1854.asmx?wsdl
2430	81	35.1	44	49	84	54	223	74	Compound21855	http://example.com/Compound21855.asmx?wsdl
1327	6	4.5	7	19	65	4	293	83	USDAData1856	http://example.com/USDAData1856.asmx?wsdl
4018	14	27.0	94	80	9	99	180	55	GBNIRHolidayDates1857	http://example.com/GBNIRHolidayDates1857.asmx?wsdl
939	87	20.6	72	54	100	78	366	61	CasUsers1858	http://example.com/CasUsers1858.asmx?wsdl
4586	83	19.3	3	17	98	7	76	28	interop21859	http://example.com/interop21859.asmx?wsdl
1478	90	46.5	78	63	46	18	50	42	MAPPMatching1860	http://example.com/MAPPMatching1860.asmx?wsdl
4197	32	29.7	50	60	14	10	312	98	Compound21861	http://example.com/Compound21861.asmx?wsdl
4637	84	7.5	57	36	22	30	328	57	USDAData1862	http://example.com/USDAData1862.asmx?wsdl
618	86	4.4	90	16	86	77	338	3	GBNIRHolidayDates1863	http://example.com/GBNIRHolidayDates1863.asmx?wsdl
1865	77	26.8	82	25	49	55	142	5	CasUsers1864	http://example.com/CasUsers1864.asmx?wsdl
4791	15	38.8	9	31	96	24	308	3	interop21865	http://example.com/interop21865.asmx?wsdl
3184	49	30.2	59	54	15	93	269	7	MAPPMatching1866	http://example.com/MAPPMatching1866.asmx?wsdl
4928	91	22.7	87	36	86	99	447	13	Compound21867	http://example.com/Compound21867.asmx?wsdl
856	68	34.7	25	56	27	5	37	58	USDAData1868	http://example.com/USDAData1868.asmx?wsdl
637	14	24.2	32	12	63	72	466	61	GBNIRHolidayDates1869	http://example.com/GBNIRHolidayDates1869.asmx?wsdl
1925	52	1.4	7	85	68	24	238	10	CasUsers1870	http://example.com/CasUsers1870.asmx?wsdl
3313	18	26.4	56	33	100	97	411	78	interop21871	http://example.com/interop21871.asmx?wsdl
236	63	27.9	92	2	8	69	470	56	MAPPMatching1872	http://example.com/MAPPMatching1872.asmx?wsdl
807	55	13.2	24	62	16	14	92	47	Compound21873	http://example.com/Compound21873.asmx?wsdl
694	23	21.1	80	56	5	85	52	4	USDAData1874	http://example.com/USDAData1874.asmx?wsdl
1437	60	24.5	88	98	76	71	182	19	GBNIRHolidayDates1875	http://example.com/GBNIRHolidayDates1875.asmx?wsdl
3438	32	31.9	4	61	5	79	352	9	CasUsers1876	http://example.com/CasUsers1876.asmx?wsdl
1817	96	11.8	32	75	75	32	105	87	interop21877	http://example.com/interop21877.asmx?wsdl
2566	64	38.4	7	41	51	93	328	25	MAPPMatching1878	http://example.com/MAPPMatching1878.asmx?wsdl
3032	25	45.6	1	65	60	96	11	61	Compound21879	http://example.com/Compound21879.asmx?wsdl
3882	69	1.4	43	33	56	4	361	41	USDAData1880	http://example.com/USDAData1880.asmx?wsdl
3064	38	26.7	46	43	23	31	268	84	GBNIRHolidayDates1881	http://example.com/GBNIRHolidayDates1881.asmx?wsdl
46	53	23.4	16	17	58	37	289	16	CasUsers1882	http://example.com/CasUsers1882.asmx?wsdl
2047	92	5.9	92	72	81	94	92	25	interop21883	http://example.com/interop21883.asmx?wsdl
4766	4	30.4	15	56	20	48	441	85	MAPPMatching1884	http://example.com/MAPPMatching1884.asmx?wsdl
4774	93	27.6	98	41	90	14	263	26	Compound21885	http://example.com/Compound21885.asmx?wsdl
2665	33	1.1	33	1	58	56	352	72	USDAData1886	http://example.com/USDAData1886.asmx?wsdl
1447	47	36.0	86	18	7	32	349	10	GBNIRHolidayDates1887	http://example.com/GBNIRHolidayDates1887.asmx?wsdl
4512	79	27.5	83	70	48	78	383	32	CasUsers1888	http://example.com/CasUsers1888.asmx?wsdl
4189	39	43.8	50	72	13	70	492	21	interop21889	http://example.com/interop21889.asmx?wsdl
2800	61	13.6	44	8	100	64	450	67	MAPPMatching1890	http://example.com/MAPPMatching1890.asmx?wsdl
4507	95	21.3	64	79	15	83	386	73	Compound21891	http://example.com/Compound21891.asmx?wsdl
3327	68	4.0	66	66	58	90	420	92	USDAData1892	http://example.com/USDAData1892.asmx?wsdl
2606	59	20.5	91	10	51	40	469	1	GBNIRHolidayDates1893	http://example.com/GBNIRHolidayDates1893.asmx?wsdl
4237	52	35.8	77	23	66	85	279	86	CasUsers1894	http://example.com/CasUsers1894.asmx?wsdl
3345	62	49.2	39	61	81	43	479	12	interop21895	http://example.com/interop21895.asmx?wsdl
2462	91	37.6	20	21	63	17	108	78	MAPPMatching1896	http://example.com/MAPPMatching1896.asmx?wsdl
2619	99	3.3	40	87	21	32	6	36	Compound21897	http://example.com/Compound21897.asmx?wsdl
3923	56	15.4	18	64	54	52	128	81	USDAData1898	http://example.com/USDAData1898.asmx?wsdl
1785	55	49.0	38	24	36	71	384	20	GBNIRHolidayDates1899	http://example.com/GBNIRHolidayDates1899.asmx?wsdl
4834	67	15.9	89	8	35	36	153	90	CasUsers1900	http://example.com/CasUsers1900.asmx?wsdl
1405	16	18.2	1	15	64	72	164	49	interop21901	http://example.com/interop21901.asmx?wsdl
1735	35	41.0	44	68	4	52	82	17	MAPPMatching1902	http://example.com/MAPPMatching1902.asmx?wsdl
4130	47	27.5	45	33	56	99	393	30	Compound21903	http://example.com/Compound21903.asmx?wsdl
2390	76	9.7	33	45	66	17	156	56	USDAData1904	http://example.com/USDAData1904.asmx?wsdl
672	52	50.0	6	12	55	53	176	12	GBNIRHolidayDates1905	http://example.com/GBNIRHolidayDates1905.asmx?wsdl
1867	97	19.4	98	32	51	75	141	35	CasUsers1906	http://example.com/CasUsers1906.asmx?wsdl
4432	1	18.4	94	81	11	70	453	78	interop21907	http://example.com/interop21907.asmx?wsdl
4922	19	15.0	13	58	8	35	477	82	MAPPMatching1908	http://example.com/MAPPMatching1908.asmx?wsdl
913	59	19.4	72	6	18	16	351	91	Compound21909	http://example.com/Compound21909.asmx?wsdl
922	25	3.0	26	36	23	68	58	9	USDAData1910	http://example.com/USDAData1910.asmx?wsdl
3041	8	15.4	71	75	2	93	220	76	GBNIRHolidayDates1911	http://example.com/GBNIRHolidayDates1911.asmx?wsdl
997	78	25.5	35	42	24	5	274	69	CasUsers1912	http://example.com/CasUsers1912.asmx?wsdl
1884	20	32.7	99	14	77	76	240	99	interop21913	http://example.com/interop21913.asmx?wsdl
1355	39	3.0	86	45	69	49	381	29	MAPPMatching1914	http://example.com/MAPPMatching1914.asmx?wsdl
1871	27	41.7	10	91	85	5	65	42	Compound21915	http://example.com/Compound21915.asmx?wsdl
4614	94	35.8	68	14	1	70	371	9	USDAData1916	http://example.com/USDAData1916.asmx?wsdl
958	33	6.4	49	51	63	41	140	52	GBNIRHolidayDates1917	http://example.com/GBNIRHolidayDates1917.asmx?wsdl
4545	80	41.6	97	34	5	27	211	55	CasUsers1918	http://example.com/CasUsers1918.asmx?wsdl
1871	83	10.7	15	23	78	32	254	40	interop21919	http://example.com/interop21919.asmx?wsdl
4254	74	16.9	75	74	55	44	251	48	MAPPMatching1920	http://example.com/MAPPMatching1920.asmx?wsdl
701	35	39.0	10	37	60	38	338	90	Compound21921	http://example.com/Compound21921.asmx?wsdl
578	13	7.9	70	63	49	59	372	56	USDAData1922	http://example.com/USDAData1922.asmx?wsdl
30	7	23.0	85	91	52	15	210	25	GBNIRHolidayDates1923	http://example.com/GBNIRHolidayDates1923.asmx?wsdl
378	25	10.9	75	15	26	79	339	63	CasUsers1924	http://example.com/CasUsers1924.asmx?wsdl
2857	99	3.3	74	18	34	17	381	90	interop21925	http://example.com/interop21925.asmx?wsdl
1867	49	47.2	16	60	12	50	481	17	MAPPMatching1926	http://example.com/MAPPMatching1926.asmx?wsdl
4335	3	19.4	37	79	30	94	320	43	Compound21927	http://example.com/Compound21927.asmx?wsdl
3694	35	19.7	41	45	5	45	171	75	USDAData1928	http://example.com/USDAData1928.asmx?wsdl
2465	57	37.6	67	85	58	40	112	26	GBNIRHolidayDates1929	http://example.com/GBNIRHolidayDates1929.asmx?wsdl
4755	55	29.4	66	16	36	51	281	90	CasUsers1930	http://example.com/CasUsers1930.asmx?wsdl
3503	6	3.6	13	60	90	7	277	56	interop21931	http://example.com/interop21931.asmx?wsdl
86	95	19.8	54	33	87	23	181	85	MAPPMatching1932	http://example.com/MAPPMatching1932.asmx?wsdl
1874	8	20.9	68	80	44	61	462	35	Compound21933	http://example.com/Compound21933.asmx?wsdl
2292	94	20.7	88	42	49	63	119	67	USDAData1934	http://example.com/USDAData1934.asmx?wsdl
4947	14	6.6	40	31	63	1	181	46	GBNIRHolidayDates1935	http://example.com/GBNIRHolidayDates1935.asmx?wsdl
4315	39	39.6	1	39	7	38	83	85	CasUsers1936	http://example.com/CasUsers1936.asmx?wsdl
2263	16	15.5	91	66	56	10	350	86	interop21937	http://example.com/interop21937.asmx?wsdl
4674	89	26.7	62	12	25	94	72	66	MAPPMatching1938	http://example.com/MAPPMatching1938.asmx?wsdl
1454	18	25.6	28	92	78	79	20	62	Compound21939	http://example.com/Compound21939.asmx?wsdl
4622	36	43.5	4	30	49	81	181	74	USDAData1940	http://example.com/USDAData1940.asmx?wsdl
2490	30	38.2	18	11	70	65	65	54	GBNIRHolidayDates1941	http://example.com/GBNIRHolidayDates1941.asmx?wsdl
1562	79	22.1	94	64	91	98	110	7	CasUsers1942	http://example.com/CasUsers1942.asmx?wsdl
236	40	31.0	58	20	5	85	120	36	interop21943	http://example.com/interop21943.asmx?wsdl
4367	92	34.6	83	14	58	14	459	55	MAPPMatching1944	http://example.com/MAPPMatching1944.asmx?wsdl
4616	51	19.6	38	63	22	81	418	80	Compound21945	http://example.com/Compound21945.asmx?wsdl
2352	49	29.4	71	72	90	85	37	98	USDAData1946	http://example.com/USDAData1946.asmx?wsdl
1855	20	22.3	85	30	86	34	178	92	GBNIRHolidayDates1947	http://example.com/GBNIRHolidayDates1947.asmx?wsdl
3633	15	15.7	23	35	42	9	257	65	CasUsers1948	http://example.com/CasUsers1948.asmx?wsdl
3824	38	43.6	28	66	69	4	144	41	interop21949	http://example.com/interop21949.asmx?wsdl
2521	60	17.6	80	63	58	32	329	51	MAPPMatching1950	http://example.com/MAPPMatching1950.asmx?wsdl
2052	98	11.5	99	89	3	71	369	44	Compound21951	http://example.com/Compound21951.asmx?wsdl
2497	58	11.1	41	2	50	80	216	26	USDAData1952	http://example.com/USDAData1952.asmx?wsdl
4035	71	32.2	13	49	7	82	199	8	GBNIRHolidayDates1953	http://example.com/GBNIRHolidayDates1953.asmx?wsdl
3947	91	49.5	74	55	96	88	453	97	CasUsers1954	http://example.com/CasUsers1954.asmx?wsdl
131	18	0.1	95	19	91	14	295	59	interop21955	http://example.com/interop21955.asmx?wsdl
235	14	39.3	99	46	45	24	364	82	MAPPMatching1956	http://example.com/MAPPMatching1956.asmx?wsdl
4649	80	39.0	98	49	67	54	131	12	Compound21957	http://example.com/Compound21957.asmx?wsdl
3606	35	7.3	25	79	70	94	118	25	USDAData1958	http://example.com/USDAData1958.asmx?wsdl
1193	71	22.1	62	89	67	86	107	83	GBNIRHolidayDates1959	http://example.com/GBNIRHolidayDates1959.asmx?wsdl
2439	39	28.5	29	82	34	70	254	79	CasUsers1960	http://example.com/CasUsers1960.asmx?wsdl
1815	91	38.1	53	82	41	19	398	56	interop21961	http://example.com/interop21961.asmx?wsdl
820	44	16.5	51	80	57	35	436	31	MAPPMatching1962	http://example.com/MAPPMatching1962.asmx?wsdl
2977	74	16.5	63	10	32	1	190	28	Compound21963	http://example.com/Compound21963.asmx?wsdl
2621	1	47.0	86	38	90	32	189	74	USDAData1964	http://example.com/USDAData1964.asmx?wsdl
3869	27	18.6	26	87	44	15	222	16	GBNIRHolidayDates1965	http://example.com/GBNIRHolidayDates1965.asmx?wsdl
1922	58	13.3	61	60	22	96	129	96	CasUsers1966	http://example.com/CasUsers1966.asmx?wsdl
831	99	37.4	43	94	97	83	339	52	interop21967	http://example.com/interop21967.asmx?wsdl
2239	5	17.8	51	10	74	27	383	63	MAPPMatching1968	http://example.com/MAPPMatching1968.asmx?wsdl
4001	31	5.9	98	98	83	7	354	4	Compound21969	http://example.com/Compound21969.asmx?wsdl
3744	75	2.9	79	47	83	12	205	12	USDAData1970	http://example.com/USDAData1970.asmx?wsdl
1767	11	28.4	76	38	5	91	352	8	GBNIRHolidayDates1971	http://example.com/GBNIRHolidayDates1971.asmx?wsdl
238	56	34.1	47	80	12	11	452	22	CasUsers1972	http://example.com/CasUsers1972.asmx?wsdl
3215	26	13.3	1	91	41	30	132	12	interop21973	http://example.com/interop21973.asmx?wsdl
3844	82	13.4	99	21	89	31	172	14	MAPPMatching1974	http://example.com/MAPPMatching1974.asmx?wsdl
4362	15	26.6	52	13	98	4	417	32	Compound21975	http://example.com/Compound21975.asmx?wsdl
3181	59	35.0	6	27	13	27	35	85	USDAData1976	http://example.com/USDAData1976.asmx?wsdl
1242	59	21.2	2	52	96	43	59	6	GBNIRHolidayDates1977	http://example.com/GBNIRHolidayDates1977.asmx?wsdl
26	9	10.5	93	77	93	21	322	44	CasUsers1978	http://example.com/CasUsers1978.asmx?wsdl
3898	21	20.9	3	13	51	26	317	34	interop21979	http://example.com/interop21979.asmx?wsdl
1243	93	16.5	62	34	67	36	51	93	MAPPMatching1980	http://example.com/MAPPMatching1980.asmx?wsdl
4656	87	3.4	16	99	41	58	308	44	Compound21981	http://example.com/Compound21981.asmx?wsdl
2832	5	38.9	57	64	96	38	157	36	USDAData1982	http://example.com/USDAData1982.asmx?wsdl
4996	6	39.0	27	22	42	23	394	66	GBNIRHolidayDates1983	http://example.com/GBNIRHolidayDates1983.asmx?wsdl
2446	37	7.9	25	69	49	44	207	96	CasUsers1984	http://example.com/CasUsers1984.asmx?wsdl
4724	74	43.5	63	38	65	52	60	15	interop21985	http://example.com/interop21985.asmx?wsdl
3428	12	49.8	18	30	82	46	184	92	MAPPMatching1986	http://example.com/MAPPMatching1986.asmx?wsdl
1911	75	22.1	56	60	34	22	466	22	Compound21987	http://example.com/Compound21987.asmx?wsdl
12	14	30.8	43	6	99	59	396	33	USDAData1988	http://example.com/USDAData1988.asmx?wsdl
440	81	10.8	27	58	100	89	16	36	GBNIRHolidayDates1989	http://example.com/GBNIRHolidayDates1989.asmx?wsdl
1643	36	19.6	16	23	36	46	92	37	CasUsers1990	http://example.com/CasUsers1990.asmx?wsdl
4363	80	20.2	46	93	85	21	96	34	interop21991	http://example.com/interop21991.asmx?wsdl
2142	44	12.2	65	21	12	65	165	97	MAPPMatching1992	http://example.com/MAPPMatching1992.asmx?wsdl
2041	63	9.7	5	19	98	99	291	77	Compound21993	http://example.com/Compound21993.asmx?wsdl
312	23	34.3	69	65	63	31	314	100	USDAData1994	http://example.com/USDAData1994.asmx?wsdl
2176	73	18.1	28	99	18	40	198	51	GBNIRHolidayDates1995	http://example.com/GBNIRHolidayDates1995.asmx?wsdl
3284	27	47.3	73	33	29	58	108	36	CasUsers1996	http://example.com/CasUsers1996.asmx?wsdl
2926	80	37.3	72	17	77	28	134	87	interop21997	http://example.com/interop21997.asmx?wsdl
74	49	36.7	88	16	17	34	243	8	MAPPMatching1998	http://example.com/MAPPMatching1998.asmx?wsdl
1266	61	46.9	21	2	69	94	44	78	Compound21999	http://example.com/Compound21999.asmx?wsdl
[truncated: 328,000 more rows]
