# Supplementary material for: Efficient skyline query processing with user-specified conditional preference
Source: PeerJ Comput Sci. 2025 Jan 29;11:e2659. doi: 10.7717/peerj-cs.2659 (PMC11888864; doi:10.7717/peerj-cs.2659)
Supplement: Supplemental Information 4 — We have developed a new personalized Skyline algorithm called CP-Skyline, based on CP-Nets, which describes the Skyline service query in scenarios where users have conditional preferences. This method effectively prunes the search space and reduces computational costs by leveraging the semantics and reasoning capabilities of CP-Nets. The algorithm is designed to adapt well to various service distributions, as well as the number of parameters and preferences. The synthetic database is generated in “Synthetic Generation”. We have given the code for screening candidate data and building a classification tree based on CP-net:filter data and Construction of Classification tree. NBAtest contains calculations of skyline under the NBA dataset. [file peerj-cs-11-2659-s004.zip › Synthetic Generation/generate.py]

import random

# Generate random data
services = ['MAPPMatching', 'Compound2', 'USDAData', 'GBNIRHolidayDates', 'CasUsers', 'interop2']
batch_size = 10000  # Generate data in batches, each batch of data is 10,000 rows
print("Generating dataset")
with open('data.txt', 'w') as f:
    for batch in range(800):  # A total of 50 batches of data were generated, with a total of 8,000,000
        data = []
        for i in range(batch_size):
            row = {}
            row['Response time'] = random.randint(1, 5000)
            row['Availability'] = random.randint(1, 100)
            row['Throughput'] = round(random.uniform(0.1, 50), 1)
            row['Successability'] = random.randint(1, 100)
            row['Reliability'] = random.randint(1, 100)
            row['Compliance'] = random.randint(1, 100)
            row['Best Practices'] = random.randint(1, 100)
            row['Latency'] = random.randint(1, 500)
            row['Documentation'] = random.randint(1, 100)
            data.append(row)
            dots = "." * (batch % 3 + 1)
            message =dots
            print(message, end="", flush=True)
            print("\r", end="", flush=True)

        # Assign unique service name and WSDL address to each row
        for i, row in enumerate(data):
            service_name = services[i % len(services)] + str(i + batch * batch_size)
            row['Service Name'] = service_name
            row['WSDL Address'] = 'http://example.com/' + service_name + '.asmx?wsdl'

        # Save data to file
        for row in data:
            values = [row['Response time'], row['Availability'], row['Throughput'], row['Successability'],
                      row['Reliability'], row['Compliance'], row['Best Practices'], row['Latency'],
                      row['Documentation'],
                      row['Service Name'], row['WSDL Address']]
            line = ','.join(str(v) for v in values) + '\n'
            f.write(line)
